# Supplementary material for: Integrated Regulatory and Metabolic Networks of the Marine Diatom Phaeodactylum tricornutum Predict the Response to Rising CO2 Levels
Source: mSystems. 2017 Feb 14;2(1):e00142-16. doi: 10.1128/mSystems.00142-16 (PMC5309336; doi:10.1128/mSystems.00142-16)
Supplement: TABLE S1 [file sys001172087st1.xlsx]

## Sheet: Sheet1
Table S1. Overview of the inferred TRN. For each bicluster the genes, experimental conditions. Enriched GO terms, predicted motifs and regulators are listed.
Cluster	Genes	Experimental conditions	GO enrichment	Motif 1	Motif 2	TFs in cluster	Predicted regulators	TF annotation	Carbon and/or nitrogen enriched
1	Phatr3_J24195, Phatr3_J44782, Phatr3_J30514, Phatr3_J43010, Phatr3_EG02287, Phatr3_J48857, Phatr3_J3140, Phatr3_J42458, Phatr3_J43429, Phatr3_J35057, Phatr3_J28431, Phatr3_EG02044, Phatr3_J17238, Phatr3_J10757, Phatr3_J7664, Phatr3_J49339, Phatr3_J24353, Phatr3_J17772, Phatr3_J23429, Phatr3_EG01947	CO2_low_light_1, Fe_070810_300_10, T24_DD2_1, T24_DD2_2, woN_15min_1, Fe_052210_300_10, T0_GABA_control, RAP_4, T6_GABA1_2, NO2_45min_1, RAP_3, NO2_45min_2, T0_DD1_2, CO2_normal_dark_1, Fe_061210_300_06, Fe_061210_300_02, NH4_15min_2, NH4_15min_1, CO2_low_1, CO2_low_2, Fe_061210_300_14, T6_DD_control_1, NO2_15min_2, Fe_052110_300_10, Fe_070710_15_10, Fe_052110_300_14, Fe_070710_300_14, T24_DD_con…	urea cycle(GO:0000050, evalue: 0.001); cellular amino acid metabolic process(GO:0006520, evalue: 0.033); folic acid metabolic process(GO:0046655, evalue: 0.048)	39902; evalue: 160.0	39903; evalue: 12000.0	Phatr3_J48857	Phatr3_J44807 : 0.2413; Phatr3_J50159 : -0.2171; Phatr3_J37257 : -0.2108; Phatr3_J47181 : 0.159; Phatr3_J48558 : -0.1003; Phatr3_J12737 : 0.0801; Phatr3_J48573 : -0.0405	Pt_TAZ2; Pt_CCCH10; Pt_Myb1R10; Pt_HSF1b; Pt_HSF4.3b; Pt_CSF3; Pt_Myb1R2	N
2	Phatr3_J24195, Phatr3_J10757, Phatr3_EG01947, Phatr3_J41601, Phatr3_J11722, Phatr3_J41702, Phatr3_J12737, Phatr3_J20934, Phatr3_J30572, Phatr3_J24238, Phatr3_J27709, Phatr3_J27735, Phatr3_J15639, Phatr3_Jdraft552, Phatr3_J23547, Phatr3_J11151, Phatr3_J25183, Phatr3_J9355, Phatr3_J46461	RAP_4, CO2_high_1, T0_DD1_2, Fe_070710_15_14, T24_DD1_2, CO2_low_light_2, GSA_2, NO2_15min_2, woN_90min_1, CO2_low_light_1, Fe_061110_30_18, Fe_052110_300_14, Fe_070810_30_10, T0_GABA2_1, CO2_low_2, Urea_N14, woN_90min_2, Fe_052210_300_10, Fe_070710_300_10, Fe_070710_300_14, NH4_18hrs_1, NH4_2, GSA_4, CO2_normal_light_3, NO2_15min_1, NH4_18hrs_2, RAP_3, Urea_N15, CO2_low_dark_1, T24_DD2_2, Fe_070…	cellular amino acid metabolic process(GO:0006520, evalue: 0.005); urea cycle(GO:0000050, evalue: 0.014)	39904; evalue: 1600.0	39905; evalue: 30000.0	Phatr3_J41601; Phatr3_J12737	Phatr3_J47181 : 0.2238; Phatr3_J42514 : 0.1983; Phatr3_J48558 : -0.1423; Phatr3_J50365 : -0.1361; Phatr3_J50159 : -0.1239; Phatr3_J47824 : 0.1057; Phatr3_J44807 : 0.1027; Phatr3_J37257 : -0.0965; Phatr3_J44042 : 0.0776; Phatr3_J15211 : 0.0553; Phatr3_J47713 : -0.0518	Pt_HSF1b; Pt_CSF5; Pt_CCCH8; Pt_bZIP18; Pt_TAZ3_PHD1_ZZ1; Pt_CCCH10; Pt_Myb5R; Pt_AP2-EREBP2; Pt_CCCH2; Pt_Myb1R10; Pt_HSF4.3b; Pt_TAZ2	N
3	Phatr3_J28431, Phatr3_J29260, Phatr3_J27385, Phatr3_EG02351, Phatr3_J50034, Phatr3_EG02017, Phatr3_J31339, Phatr3_J28797, Phatr3_J22913, Phatr3_J48955, Phatr3_J15516, Phatr3_J49073, Phatr3_J45659, Phatr3_J47357, Phatr3_J573, Phatr3_J46595, Phatr3_EG01164, Phatr3_J55108, Phatr3_EG02290, Phatr3_J47351, Phatr3_EG02403, Phatr3_J45206, Phatr3_J31994, Phatr3_J9538, Phatr3_J9283	NH4_45min_2, NO3_18hrs_2, CO2_normal_dark_2, NH4_18hrs_1, NO2_15min_2, Fe_limited_2, NO2_45min_1, GSA_3, T0_GABA_control, MSX_1, MSX_2, NH4_15min_1, CO2_high_light_3, NH4_15min_2, Fe_070710_30_10, GSA_1, NaNO3_75_uM, CO2_high_light_2, T0_GABA2_2, Fe_052110_300_10, B12_Fe_colimited_2, CO2_low_dark_3, Fe_061110_15_22, Fe_061210_300_06, RAP_3, NO3_45min_1, CO2_normal_dark_1, T0_GABA2_1, GSA_2, Fe_05…	steroid biosynthetic process(GO:0006694, evalue: 0.039)	39906; evalue: 3.3	39907; evalue: 33.0	Phatr3_J45659; Phatr3_J48955; Phatr3_EG02017; Phatr3_J55108; Phatr3_J15516; Phatr3_J45206	Phatr3_J15468 : -0.2305; Phatr3_J31578 : -0.172; Phatr3_J47181 : 0.161; Phatr3_J45389 : 0.1441; Phatr3_J36016 : 0.0854; Phatr3_J47726 : 0.053	Pt_aureochrome4; Pt_bHLH4; Pt_HSF1b; Pt_HSF3.3f; Pt_CCHH4; Pt_Myb2R3a
4	Phatr3_J2394, Phatr3_EG02293, Phatr3_J11390, Phatr3_J2966, Phatr3_J50806, Phatr3_J36257, Phatr3_EG01955, Phatr3_J46753, Phatr3_J26714, Phatr3_J41969, Phatr3_J20342, Phatr3_J50885, Phatr3_J42577, Phatr3_J20905, Phatr3_J54435, Phatr3_J44582, Phatr3_J22404, Phatr3_J30113, Phatr3_J14599, Phatr3_J55029, Phatr3_J52208, Phatr3_J35579, Phatr3_J14802, Phatr3_J49047, Phatr3_J15374, Phatr3_J51933	T3_GABA2_2, NO3_15min_2, woN_18hrs_1, CO2_high_dark_1, MSX_2, Fe_061210_300_14, CO2_low_light_2, NO3_45min_1, NH4Cl_880_uM, CO2_high_light_2, Urea_440_uM, B12_Control_2, Fe_061210_300_02, Untreated_4, CO2_low_dark_3, NH4_15min_2, woN_15min_2, Fe_070710_30_10, CO2_normal_dark_1, NO2_18hrs_1, Fe_070710_300_10, RAP_3, T3_GABA1_2, Fe_070810_30_06, woN_15min_1, T3_GABA1_1, CO2_high_light_1, NO3_18hrs_…		39908; evalue: 0.92	39909; evalue: 25000.0	Phatr3_J44582; Phatr3_J54435; Phatr3_J14599; Phatr3_J42577; Phatr3_J51933	Phatr3_J44962 : -0.1658; Phatr3_J42514 : -0.1528; Phatr3_J49594 : -0.1406; Phatr3_J45206 : 0.1263; Phatr3_J43051 : 0.1184; Phatr3_J50318 : -0.08; Phatr3_J39786 : 0.0559; Phatr3_J47952 : -0.0429; Phatr3_J45666 : 0.0358; Phatr3_J41559 : 0.0307	Pt_bHLH1a_PAS; Pt_HSF1g; Pt_HSF3.2e; Pt_HSF3b; Pt_HSF4.5d; Pt_HSF4.3a; Pt_HSF1.3a; Pt_TAZ1; Pt_HSF4.7b
5	Phatr3_J43320, Phatr3_J22418, Phatr3_J15730, Phatr3_J10257, Phatr3_J16283, Phatr3_J42794, Phatr3_J52603, Phatr3_J49098, Phatr3_J21296, Phatr3_J13894, Phatr3_J53929, Phatr3_J12762, Phatr3_J48162, Phatr3_J14962, Phatr3_Jdraft1572, Phatr3_J3311, Phatr3_J10208, Phatr3_J46664, Phatr3_Jdraft976, Phatr3_J16571, Phatr3_J16649	NH4_45min_2, RAP_4, Fe_061210_15_06, Fe_061210_300_10, B12_Fe_colimited_1, T6_GABA_control, CO2_normal_light_1, T24_DD_control_2, T0_GABA_control, NH4_45min_1, CO2_normal_dark_3, T3_DD_control_2, Urea_N14, NO3_N15, T0_DD2_1, B12_limited_1, CO2_low_light_1, T0_DD1_2, Fe_061210_30_10, CO2_high_dark_3, Fe_limited_1, NO2_45min_2, MSX_1, B12_Control_1, Fe_061210_15_02, RAP_3, Fe_070710_15_22, Fe_05221…	gluconeogenesis(GO:0006094, evalue: 0.039); glycolytic process(GO:0006096, evalue: 0.039); Entner-Doudoroff pathway through 6-phosphogluconate(GO:0009255, evalue: 0.039); pyruvate metabolic process(GO:0006090, evalue: 0.044); terpenoid biosynthetic process(GO:0016114, evalue: 0.044)	39910; evalue: 150.0	39911; evalue: 1600.0	Phatr3_J42794	Phatr3_J37547 : -0.1639; Phatr3_J45561 : -0.0951; Phatr3_J49099 : -0.0914; Phatr3_J48930 : 0.0887; Phatr3_J44582 : -0.0869; Phatr3_J34600 : -0.0847; Phatr3_EG02473 : -0.0719; Phatr3_J42841 : 0.0528	Pt_CCHH13; Pt_HSF3.1d; Pt_bZIP20; Pt_E2F-DP3; Pt_HSF2c; Pt_CCHH14; Pt_Myb1R1; Pt_CCCH6	C
6	Phatr3_J51720, Phatr3_J16693, Phatr3_J22019, Phatr3_J50159, Phatr3_J18228, Phatr3_J44384, Phatr3_J47090, Phatr3_Jdraft1024, Phatr3_J21354, Phatr3_J35064, Phatr3_J35419, Phatr3_J42940, Phatr3_J48523, Phatr3_J9476, Phatr3_J43748, Phatr3_J12516, Phatr3_J45561, Phatr3_J12642, Phatr3_J55102, Phatr3_J45764, Phatr3_J19482, Phatr3_J37636, Phatr3_J34119	NO2_15min_1, GSA_3, NO3_15min_1, NO2_45min_1, B12_Control_2, Fe_070810_30_02, Fe_070710_15_18, Fe_070710_300_18, T6_DD_control_2, T0_DD1_1, NO3_45min_1, GSA_2, T24_DD2_2, T24_DD1_2, Fe_061210_15_02, woN_45min_1, woN_45min_2, Fe_061110_15_22, T6_DD1_2, Fe_052210_300_02, T3_DD2_1, NH4_15min_1, woN_15min_2, B12_Fe_colimited_1, Fe_061110_15_18, Fe_061110_15_14, NH4_45min_1, Fe_061210_300_10, Fe_07071…	lipoate biosynthetic process(GO:0009107, evalue: 0.017); biotin biosynthetic process(GO:0009102, evalue: 0.025)	39912; evalue: 3900.0	39913; evalue: 21000.0	Phatr3_J37636; Phatr3_J35419; Phatr3_J45764; Phatr3_J12516; Phatr3_J45561; Phatr3_J50159	Phatr3_J14143 : 0.1815; Phatr3_J13505 : 0.1785; Phatr3_J50183 : 0.1397; Phatr3_J55073 : -0.1194; Phatr3_J7801 : -0.0848; Phatr3_J8407 : 0.0659; Phatr3_J44963 : 0.0637; Phatr3_J37257 : 0.0464; Phatr3_J37072 : 0.0461; Phatr3_J42928 : -0.041; Phatr3_J14908 : 0.0374; Phatr3_J49620 : 0.0287	Pt_CCHH7; Pt_Myb2R1; Pt_sigma70.7; Pt_AP2-EREBP2; Pt_CCHH29; Pt_bHLH1b_PAS; Pt_CBF/NF4; Pt_sigma70.4; Pt_Myb1R3; Pt_sigma70.5; Pt_Myb1R10; Pt_HSF4.6c; Pt_CXC5
7	Phatr3_J54478, Phatr3_J25932, Phatr3_J17860, Phatr3_J1971, Phatr3_J28068, Phatr3_J31367, Phatr3_J2793, Phatr3_J42245, Phatr3_J44622, Phatr3_J35240, Phatr3_J11014, Phatr3_J45947, Phatr3_J30519, Phatr3_J54151, Phatr3_J14401, Phatr3_EG02232	Fe_070810_300_06, T6_DD1_2, Untreated_1, Untreated_2, Fe_061210_300_06, MSX_3, T24_GABA_control, Fe_070710_15_10, Fe_052210_300_10, T0_DD2_2, Fe_061210_15_14, CO2_normal_light_1, Fe_070710_30_22, woN_90min_2, T24_DD1_1, Fe_061210_300_02, T0_GABA_control, T3_DD1_1, Fe_070810_300_10, T3_DD_control_1, T3_GABA1_2, B12_Fe_colimited_2, Fe_052110_300_10, Fe_061210_15_10, T0_DD_control_1, B12_limited_1, …	fatty acid catabolic process(GO:0009062, evalue: 0.0); tricarboxylic acid cycle(GO:0006099, evalue: 0.014); glyoxylate cycle(GO:0006097, evalue: 0.029); dicarboxylic acid metabolic process(GO:0043648, evalue: 0.029)	39914; evalue: 21.0	39915; evalue: 680.0		Phatr3_J50318 : 0.3468; Phatr3_J42514 : 0.2535; Phatr3_J8113 : 0.2185; Phatr3_J39335 : 0.1824; Phatr3_J38294 : -0.118; Phatr3_J54435 : -0.1091; Phatr3_J15468 : 0.0979; Phatr3_J43413 : -0.0957; Phatr3_J43365 : -0.0798; Phatr3_J45142 : 0.0611; Phatr3_J50039 : 0.053; Phatr3_J45666 : 0.0277	Pt_HSF1g; Pt_Myb4R2; Pt_aureochrome1; Pt_aureochrome4; Pt_HSF2.2e; Pt_bHLH5; Pt_bHLH2_PAS; Pt_HSF2.1b; Pt_HSF3.2b; Pt_bZIP6_PAS; Pt_bZIP5_PAS	C+N
8	Phatr3_J51720, Phatr3_J44384, Phatr3_J35419, Phatr3_J12516, Phatr3_J37636, Phatr3_J47919, Phatr3_J45518, Phatr3_J10100, Phatr3_J44106, Phatr3_J44331, Phatr3_J48701, Phatr3_J16157, Phatr3_J12431, Phatr3_J35370, Phatr3_J22510, Phatr3_J45032, Phatr3_J18572, Phatr3_J37072, Phatr3_J13951, Phatr3_J34307, Phatr3_J14444	T3_DD2_1, Fe_052210_300_02, T6_GABA2_1, Fe_070810_30_06, T24_DD2_1, GSA_3, Fe_limited_2, Fe_070710_30_22, Fe_061210_30_14, Fe_070710_30_18, T24_DD_control_1, Untreated_3, Fe_061210_300_14, T0_GABA2_1, CO2_low_1, CO2_high_dark_2, Fe_052110_300_18, Fe_070710_15_14, T0_DD1_2, Fe_061210_15_14, Fe_061210_30_10, Fe_052110_300_14, T24_DD1_1, T24_GABA2_1, Fe_070710_15_22, CO2_high_dark_3, CO2_normal_ligh…	regulation of transcription, DNA-templated(GO:0006355, evalue: 0.029); fatty acid biosynthetic process(GO:0006633, evalue: 0.044)	39916; evalue: 260.0	39917; evalue: 53.0	Phatr3_J44331; Phatr3_J37636; Phatr3_J35419; Phatr3_J37072; Phatr3_J45032; Phatr3_J12516; Phatr3_J48701; Phatr3_J47919	Phatr3_J45764 : 0.1783; Phatr3_J8407 : 0.1643; Phatr3_J55073 : -0.1412; Phatr3_J44586 : -0.1144; Phatr3_J45561 : 0.1007; Phatr3_J13505 : 0.0946; Phatr3_J45389 : 0.073; Phatr3_J29958 : 0.0675; Phatr3_J44962 : 0.0641; Phatr3_J48361 : 0.0547	Pt_TAZ4_PHD2_ZZ2; Pt_CCHH29; Pt_AP2-EREBP2; Pt_CCCH5; Pt_HSF3.3f; Pt_HSF2.2a; Pt_CCHH7; Pt_Myb1R10; Pt_bHLH1a_PAS; Pt_HSF3.1d; Pt_HSF4.2c
9	Phatr3_J46753, Phatr3_J44231, Phatr3_J34896, Phatr3_EG02325, Phatr3_Jdraft1023, Phatr3_J41886, Phatr3_J12172, Phatr3_J54477, Phatr3_EG02461, Phatr3_J42129, Phatr3_J48302, Phatr3_EG02222, Phatr3_J55069, Phatr3_J50971, Phatr3_J15140, Phatr3_J46706, Phatr3_J15468, Phatr3_J47271, Phatr3_J34805, Phatr3_J34898, Phatr3_EG02451, Phatr3_J49480, Phatr3_J50045	NH4Cl_880_uM, RAP_2, Urea_37.5_uM, Untreated_1, T24_DD1_1, NO3_2hrs_2, RAP_1, Fe_070810_300_02, Fe_061110_300_22, T6_DD_control_2, CO2_high_light_3, woN_18hrs_1, B12_Control_2, NO3_15min_1, B12_limited_2, MSX_2, NO3_N14, NO3_45min_2, T3_DD_control_2, NO3_N15, Fe_061110_300_14, Untreated_4, NO2_18hrs_2, T3_DD_control_1, CO2_low_light_3, T6_DD_control_1, NaNO3_75_uM, Untreated_3, T0_DD2_2, CO2_low_…	nitrogen compound metabolic process(GO:0006807, evalue: 0.025); triglyceride catabolic process(GO:0019433, evalue: 0.033)	39918; evalue: 1000.0	39919; evalue: 52000.0	Phatr3_J15468; Phatr3_J34805; Phatr3_J50045	Phatr3_J8113 : 0.3729; Phatr3_J45431 : 0.1577; Phatr3_J47905 : -0.0986; Phatr3_J14599 : 0.0815; Phatr3_J45666 : -0.0784; Phatr3_J44684 : 0.0747; Phatr3_J39786 : 0.0742; Phatr3_J12346 : 0.0728; Phatr3_J39335 : 0.0688; Phatr3_J44139 : 0.0646; Phatr3_J47726 : -0.0579; Phatr3_J47360 : -0.0538; Phatr3_J45206 : -0.0394; Phatr3_J55108 : -0.0281	Pt_aureochrome1; Pt_Myb1R_SHAQKYF2; Pt_HSF4.5d; Pt_sigma70.1a; Pt_Myb2R3a; Pt_CCHH16; Pt_Myb4R1; Pt_bHLH2_PAS; Pt_HSF2.1a; Pt_aureochrome2; Pt_HSF3.2e	N
10	Phatr3_J43320, Phatr3_J16499, Phatr3_J46173, Phatr3_J34724, Phatr3_Jdraft559, Phatr3_J44570, Phatr3_J45142, Phatr3_J9348, Phatr3_Jdraft1806, Phatr3_J47614, Phatr3_J28056, Phatr3_J50084, Phatr3_J43552, Phatr3_J31465, Phatr3_EG02281, Phatr3_J48558, Phatr3_J11099, Phatr3_J4823, Phatr3_J49557, Phatr3_J54505, Phatr3_J49567, Phatr3_J40433, Phatr3_J44029, Phatr3_J49808, Phatr3_J36016, Phatr3_J43826, Pha…	NO2_18hrs_2, T24_DD_control_2, NO3_18hrs_2, Fe_052210_300_06, T0_DD_control_2, Fe_061110_300_22, Fe_061210_300_06, NH4_18hrs_2, Fe_061110_30_22, CO2_normal_dark_2, MSX_1, Fe_061210_30_14, T6_GABA_control, Fe_070710_30_14, woN_15min_1, Fe_070810_30_06, Fe_061110_15_14, Urea_N14, Fe_061210_15_02, T3_GABA_control, Fe_061110_300_14, T6_DD1_2, Fe_070810_300_06, NO2_18hrs_1, Fe_061210_300_10, woN_18hrs…	regulation of transcription, DNA-templated(GO:0006355, evalue: 0.005); transport(GO:0006810, evalue: 0.028); purine nucleotide metabolic process(GO:0006163, evalue: 0.048)	39920; evalue: 0.74	39921; evalue: 6400.0	Phatr3_J31764; Phatr3_J46173; Phatr3_J44029; Phatr3_J36016; Phatr3_J49567; Phatr3_J54505; Phatr3_J45142; Phatr3_J48558; Phatr3_J49808; Phatr3_J44570; Phatr3_J34724; Phatr3_J49557; Phatr3_J43744	Phatr3_J44139 : -0.1481; Phatr3_J45703 : 0.1212; Phatr3_EG02570 : 0.0827; Phatr3_J48572 : 0.0783; Phatr3_EG01965 : 0.054; Phatr3_J44700 : 0.0452; Phatr3_J45393 : 0.0318	Pt_CCHH16; Pt_TAZ3_PHD1_ZZ1; Pt_Myb1R_SHAQKYF1a; Pt_HSF4.1b; Pt_HSF3.2c; Pt_bZIP21a; Pt_HSF3.3a	N
11	Phatr3_J16649, Phatr3_J14208, Phatr3_J41686, Phatr3_J30461, Phatr3_J28009, Phatr3_J44526, Phatr3_J44574, Phatr3_J10852, Phatr3_J10976, Phatr3_J29660, Phatr3_J8772, Phatr3_J14002, Phatr3_J31906, Phatr3_J45510, Phatr3_J2087, Phatr3_J10824, Phatr3_J19699, Phatr3_J43785, Phatr3_J47152, Phatr3_J44797, Phatr3_J44670, Phatr3_J54842, Phatr3_J16870, Phatr3_J48864, Phatr3_J48573, Phatr3_J46740, Phatr3_J448…	T0_DD1_2, NO3_N15, Fe_061210_15_06, Fe_061210_30_14, Fe_061210_15_02, Fe_070810_15_02, NO2_45min_1, NH4_18hrs_1, Fe_052210_300_06, Fe_limited_1, CO2_normal_light_2, NO3_N14, Urea_37.5_uM, CO2_high_light_3, T0_DD2_2, Fe_070710_30_22, Fe_052210_300_02, NH4_1, Fe_061110_15_22, T0_DD_control_1, T6_DD_control_1, Fe_070810_15_10, Fe_070810_300_10, T24_GABA_control, T3_DD_control_1, MSX_3, NH4_2, CO2_hi…	steroid biosynthetic process(GO:0006694, evalue: 0.0); polysaccharide metabolic process(GO:0005976, evalue: 0.029); cardiolipin biosynthetic process(GO:0032049, evalue: 0.044)	39922; evalue: 0.0041	39923; evalue: 27.0	Phatr3_J46740; Phatr3_J44797; Phatr3_J48573	Phatr3_J48857 : -0.2166; Phatr3_J50318 : -0.1173; Phatr3_EG02570 : 0.1031; Phatr3_J48930 : 0.0981; Phatr3_J47686 : 0.074; Phatr3_J31578 : 0.0738; Phatr3_J39794 : -0.062; Phatr3_J15016 : 0.0611; Phatr3_J47905 : 0.0468; Phatr3_J45666 : 0.0436; Phatr3_J41109 : -0.0417; Phatr3_J45409 : 0.0362; Phatr3_J50328 : 0.0332; Phatr3_J47824 : -0.0326; Phatr3_J44807 : -0.0304	Pt_CCHH2; Pt_Myb4R2; Pt_Myb1R_SHAQKYF1a; Pt_E2F-DP3; Pt_bZIP8; Pt_bHLH4; Pt_HSF4.5c; Pt_Myb3R1; Pt_CSF4; Pt_HSF1.3a; Pt_Hox4; Pt_bZIP21b; Pt_Myb1R_SHAQKYF8; Pt_CCCH2; Pt_TAZ2
12	Phatr3_J16693, Phatr3_J21354, Phatr3_J48523, Phatr3_J55102, Phatr3_J36976, Phatr3_J33622, Phatr3_J41645, Phatr3_J18029, Phatr3_J48179, Phatr3_J7780, Phatr3_J15180, Phatr3_J10073, Phatr3_J50183, Phatr3_J34489, Phatr3_J54974, Phatr3_J10122, Phatr3_EG00041, Phatr3_J29958, Phatr3_J32823	Fe_061110_300_22, B12_Fe_colimited_2, Fe_070810_15_02, Fe_070810_300_02, Fe_070710_15_14, T6_GABA1_2, CO2_low_dark_2, CO2_low_dark_1, T0_DD1_2, Fe_061210_15_02, T3_GABA2_1, Fe_070810_30_06, T3_DD2_2, T0_DD1_1, Fe_061110_30_18, T3_DD1_2, T6_GABA2_1, Fe_070710_300_10, Fe_070710_15_22, T3_GABA2_2, T3_DD2_1, Fe_061110_30_14, B12_Control_2, Fe_070710_300_22, T6_DD1_2, Fe_061210_300_10, T24_GABA2_1, CO…	lipoate biosynthetic process(GO:0009107, evalue: 0.001); biotin biosynthetic process(GO:0009102, evalue: 0.021); triglyceride catabolic process(GO:0019433, evalue: 0.029)	39924; evalue: 0.0092	39925; evalue: 210.0	Phatr3_J29958; Phatr3_J48179; Phatr3_J33622; Phatr3_J50183; Phatr3_J10122	Phatr3_J14908 : 0.1986; Phatr3_J55073 : -0.1554; Phatr3_J45559 : 0.1313; Phatr3_J47686 : 0.1049; Phatr3_J50159 : 0.0976; Phatr3_J13505 : 0.0971; Phatr3_J44200 : 0.0936; Phatr3_J49205 : 0.0724; Phatr3_J7801 : -0.0693; Phatr3_J5508 : 0.0575; Phatr3_J45409 : 0.0309; Phatr3_J50624 : 0.0303	Pt_sigma70.5; Pt_AP2-EREBP2; Pt_HSF3.1c; Pt_bZIP8; Pt_CCCH10; Pt_CCHH7; Pt_HSF1.2c; Pt_bZIP11; Pt_CBF/NF4; Pt_CCHH5; Pt_bZIP21b; Pt_CCCH12
13	Phatr3_J18572, Phatr3_J16430, Phatr3_J2834, Phatr3_J37711, Phatr3_J46692, Phatr3_J54731, Phatr3_J49566, Phatr3_J49568, Phatr3_J45029, Phatr3_J44200, Phatr3_J10378, Phatr3_J2217, Phatr3_EG02454, Phatr3_J47279, Phatr3_EG00791, Phatr3_J31578, Phatr3_J45509	Fe_061210_15_06, Fe_052110_300_22, Fe_061110_15_14, Fe_061210_300_10, woN_18hrs_1, NO2_18hrs_1, Fe_061110_30_22, NH4_18hrs_2, woN_18hrs_2, T6_DD2_2, Fe_061110_15_18, T6_GABA_control, Fe_052210_300_06, CO2_high_light_1, T3_GABA1_1, T6_DD2_1, T6_DD1_2, Fe_061210_30_14, T6_GABA1_1, NO3_18hrs_1, T3_GABA1_2, T24_GABA1_2, T24_GABA2_2, Fe_052210_300_02, T3_DD1_2, Fe_070810_30_02, T3_DD_control_2, T0_DD2…	sulfolipid metabolic process(GO:0046505, evalue: 0.039)	39926; evalue: 250.0	39927; evalue: 6200.0	Phatr3_J31578; Phatr3_J45029; Phatr3_J47279; Phatr3_J44200; Phatr3_J49566	Phatr3_J42824 : 0.1988; Phatr3_J50624 : 0.134; Phatr3_J43303 : 0.1156; Phatr3_EG02108 : 0.1044; Phatr3_J49594 : 0.1006; Phatr3_J49838 : 0.0817; Phatr3_J50050 : 0.0778; Phatr3_J39335 : -0.0747; Phatr3_EG01965 : 0.0617; Phatr3_J43223 : 0.0517; Phatr3_J44700 : 0.0454; Phatr3_J54326 : 0.024; Phatr3_J15977 : 0.0225; Phatr3_J31764 : 0.0218	Pt_HSF1.2a; Pt_CCCH12; Pt_bZIP15; Pt_bZIP14; Pt_HSF4.3a; Pt_Myb1R_SHAQKYF7; Pt_CCAAT; Pt_Hox3; Pt_CCHH19; Pt_HSF3.2c; Pt_bZIP21a; Pt_aureochrome3
14	Phatr3_J22019, Phatr3_J50159, Phatr3_J18029, Phatr3_J32823, Phatr3_J39151, Phatr3_J39421, Phatr3_J45294, Phatr3_EG02473, Phatr3_J49163, Phatr3_J16722, Phatr3_EG01932, Phatr3_J49620, Phatr3_J47278, ADY18528.1, Phatr3_J32057, Phatr3_J47713, ADY18532.1, Phatr3_J1155, Phatr3_J39785, Phatr3_J15536, Phatr3_J16363, Phatr3_J50097, Phatr3_J43051, Phatr3_J43773, Phatr3_Jdraft877, Phatr3_J3755, Phatr3_J14143	CO2_high_dark_2, Fe_061210_30_02, CO2_low_dark_2, NH4_15min_1, CO2_high_dark_3, GSA_1, T24_GABA1_1, woN_90min_1, NO3_45min_2, T0_GABA1_2, CO2_normal_dark_1, T0_GABA2_1, Fe_061110_30_14, T0_GABA2_2, woN_15min_2, Fe_070710_30_22, CO2_low_dark_3, T0_GABA1_1, Untreated_3, Fe_070710_15_10, Fe_061110_300_18, B12_Fe_colimited_2, NO3_45min_1, NH4Cl_880_uM, NH4_15min_2, Fe_070710_300_22, NH4_2, Untreated_…	regulation of transcription, DNA-templated(GO:0006355, evalue: 0.021); sphingolipid metabolic process(GO:0006665, evalue: 0.039)	39928; evalue: 170.0	39929; evalue: 220000.0	Phatr3_J39785; Phatr3_J47713; Phatr3_EG01932; Phatr3_J16363; Phatr3_J49620; Phatr3_J43051; Phatr3_J47278; Phatr3_EG02473; Phatr3_J14143; Phatr3_J50159	Phatr3_J47279 : 0.1478; Phatr3_J50183 : 0.1211; Phatr3_J15016 : -0.1118; Phatr3_J36016 : -0.1043; Phatr3_J5537 : 0.0896; Phatr3_J6839 : 0.0732; Phatr3_J42560 : -0.073; Phatr3_J44963 : -0.0718; Phatr3_J12737 : -0.0664; Phatr3_J45389 : -0.0581; Phatr3_J41601 : -0.0453; Phatr3_J8407 : 0.0432; Phatr3_J31578 : 0.0373; Phatr3_J8113 : 0.0361; Phatr3_J43303 : -0.0303	Pt_CCHH4; Pt_CCHH29; Pt_bZIP15; Pt_CSF2; Pt_E2F-DP3; Pt_Myb3R2; Pt_bZIP16; Pt_CSF3; Pt_sigma70.7
15	Phatr3_J12762, Phatr3_J46664, Phatr3_EG02222, Phatr3_J50971, Phatr3_J55192, Phatr3_EG02269, Phatr3_J29702, Phatr3_J14284, Phatr3_J27976, Phatr3_J45431, Phatr3_J26934, Phatr3_J40430, Phatr3_Jdraft542, Phatr3_EG02361, Phatr3_J48694, Phatr3_J22974, Phatr3_J23467	T24_GABA_control, CO2_low_light_3, Fe_061210_30_14, MSX_1, Fe_070710_30_14, Fe_070810_300_10, Fe_061110_300_18, T6_GABA2_1, woN_45min_2, Fe_070810_15_10, Fe_061210_30_02, B12_limited_2, T0_DD_control_2, Fe_070710_30_22, Fe_061210_300_06, NH4_15min_2, T0_DD1_1, GSA_4, NO3_N15, Urea_N14, T3_DD_control_1, T6_DD2_2, NH4Cl_880_uM, CO2_low_2, MSX_3, NO3_N14, T0_DD2_1, T3_GABA1_1, NH4_18hrs_2, T3_GABA2_…	pyruvate metabolic process(GO:0006090, evalue: 0.009); nitrogen compound metabolic process(GO:0006807, evalue: 0.017); cellular amino acid metabolic process(GO:0006520, evalue: 0.036)	39930; evalue: 450.0	39931; evalue: 460.0	Phatr3_J45431	Phatr3_J38294 : -0.1863; Phatr3_J47726 : -0.1596; Phatr3_J14143 : -0.1423; Phatr3_J49099 : -0.1348; Phatr3_J50045 : 0.1229; Phatr3_J12346 : 0.1218; Phatr3_J33380 : -0.1145; Phatr3_J49205 : 0.107; Phatr3_J44684 : 0.0915; Phatr3_J5508 : -0.0828; Phatr3_J15016 : 0.0713; Phatr3_EG02624 : -0.0695; Phatr3_J42794 : 0.0611; Phatr3_J34415 : 0.0589; Phatr3_J47824 : -0.0585; Phatr3_J47360 : -0.0459; Phatr3_…	Pt_bZIP20; Pt_Myb2R3a; Pt_Myb3R1; Pt_aureochrome2; Pt_Myb2R1; Pt_HSF2.1b; Pt_HSF3.3e	C+N
16	Phatr3_J30461, Phatr3_J14002, Phatr3_J47152, Phatr3_J48864, Phatr3_EG02042, Phatr3_J55073, Phatr3_J51404, Phatr3_J44906, Phatr3_J14994, Phatr3_J49838, Phatr3_J38085, Phatr3_J45451, Phatr3_J25417, Phatr3_J49771, Phatr3_J54476, Phatr3_J18745, Phatr3_J41109, Phatr3_J36337, Phatr3_J42574, Phatr3_J50365, Phatr3_J55035, Phatr3_J43463, Phatr3_J43116, Phatr3_J37257, Phatr3_Jdraft765	NH4_15min_2, Fe_070810_300_10, CO2_low_light_2, Fe_061210_30_06, GSA_2, T6_GABA1_2, Fe_limited_1, CO2_high_2, MSX_2, T6_DD_control_2, Untreated_1, T3_GABA2_2, CO2_high_light_2, Fe_070710_15_22, T0_DD_control_1, NO3_2hrs_1, NO3_N15, Untreated_2, RAP_4, T24_DD_control_2, CO2_low_light_3, CO2_high_light_3, T6_GABA1_1, NO3_N14, MSX_1, CO2_high_light_1, NH4_2, T24_GABA1_2, B12_Control_1, woN_15min_1, …	cellular amino acid metabolic process(GO:0006520, evalue: 0.025); nitrogen compound metabolic process(GO:0006807, evalue: 0.028); steroid biosynthetic process(GO:0006694, evalue: 0.039); carbon fixation(GO:0015977, evalue: 0.046)	39932; evalue: 0.29	39933; evalue: 1500.0	Phatr3_J36337; Phatr3_J37257; Phatr3_J55073; Phatr3_J49838; Phatr3_J50365; Phatr3_J41109	Phatr3_J15016 : 0.221; Phatr3_J47360 : -0.1272; Phatr3_J17029 : -0.1108; Phatr3_J50159 : -0.1093; Phatr3_J44807 : -0.0753; Phatr3_J43363 : 0.0738; Phatr3_J47824 : -0.0705; Phatr3_J42794 : 0.0669; Phatr3_J47919 : -0.0453	Pt_Myb3R1; Pt_HSF2.1a; Pt_sigma70.3; Pt_CCCH10; Pt_TAZ2; Pt_HSF4.2j; Pt_CCCH2; Pt_CXC2; Pt_CCHH9	C+N
17	Phatr3_J36257, Phatr3_J41969, Phatr3_J22404, Phatr3_J55029, Phatr3_J14802, Phatr3_EG02461, Phatr3_J25572, Phatr3_J50397, Phatr3_J11319, Phatr3_J54621, Phatr3_J28652, Phatr3_J46880, Phatr3_J36256, Phatr3_J8975, Phatr3_J38261, Phatr3_J28191, Phatr3_J31599, Phatr3_J13643, Phatr3_J45446, Phatr3_J34317	T24_GABA1_1, T3_GABA2_1, T6_GABA2_2, CO2_high_dark_3, T6_DD_control_2, Fe_061210_30_10, CO2_high_light_3, Fe_061210_300_10, CO2_low_dark_1, Fe_052210_300_06, NH4_1, Fe_061110_15_22, Fe_061110_30_22, T6_GABA2_1, Fe_070810_30_06, NO3_15min_1, NO3_18hrs_2, RAP_2, T3_GABA1_2, Fe_052110_300_22, T0_DD1_1, NO2_15min_2, NO2_45min_1, Fe_limited_2, NH4_18hrs_1, Fe_052210_300_02, Fe_061210_30_02, T24_GABA2_…	polysaccharide metabolic process(GO:0005976, evalue: 0.049)	39934; evalue: 2400.0	39935; evalue: 1800.0		Phatr3_J12346 : 0.1427; Phatr3_J45431 : 0.1262; Phatr3_J48930 : -0.1179; Phatr3_J48394 : 0.1046; Phatr3_J50050 : -0.0776; Phatr3_J44586 : 0.0715; Phatr3_J7959 : 0.0521; Phatr3_J44139 : 0.0428; Phatr3_J55070 : -0.0365; Phatr3_J5060 : -0.0338	Pt_aureochrome2; Pt_Myb1R_SHAQKYF2; Pt_E2F-DP3; Pt_HSF4.6d; Pt_Hox3; Pt_HSF2.2a; Pt_Myb3R5; Pt_CCHH16; Pt_HSF4.4b; Pt_E2F-DP1b_SET2
18	YP_874450.1, YP_874424.1, YP_874407.1, YP_874421.1, YP_874417.1, YP_874486.1, YP_874422.1, YP_874406.1, YP_874426.1, YP_874423.1	T3_DD_control_2, NO3_15min_1, RAP_4, T6_DD_control_1, NO3_45min_1, NH4_1, Fe_061110_300_22, CO2_normal_dark_1, GSA_4, Fe_061210_300_10, Fe_limited_1, GSA_1, T24_DD2_1, T24_DD_control_1, Fe_052210_300_02, Fe_061110_300_14, Fe_061110_30_18, GSA_3, MSX_3, Fe_070810_30_06, RAP_1, NH4_18hrs_2, NH4Cl_880_uM, T6_GABA2_1, T24_GABA2_2, NH4_2, CO2_low_light_2, Untreated_3, NO2_18hrs_1, woN_15min_1, NH4_15m…	photosynthesis(GO:0015979, evalue: 0.0)	39936; evalue: 0.00018	39937; evalue: 0.19		Phatr3_J48572 : -0.2414; Phatr3_J40994 : 0.2134; Phatr3_J49566 : -0.1944; Phatr3_J49596 : -0.1466	Pt_HSF4.1b; Pt_HSF2b; Pt_HSF4.6f; Pt_HSF4.7b	C
19	Phatr3_Jdraft976, Phatr3_J16430, Phatr3_J39785, Phatr3_J43315, Phatr3_J15797, Phatr3_J20504, Phatr3_EG01588, Phatr3_J2171, Phatr3_EG00092, Phatr3_J18911, Phatr3_J11414, Phatr3_J47250, Phatr3_J38946, Phatr3_J23709, Phatr3_J30786, Phatr3_J22568, Phatr3_J9619, Phatr3_J49229, Phatr3_EG02209, Phatr3_J50770	Fe_070810_15_10, T3_DD_control_2, NO2_45min_1, woN_90min_2, T24_DD2_1, T6_DD1_1, T0_GABA2_2, woN_15min_2, CO2_normal_light_2, NH4_15min_1, Fe_070710_15_10, T0_GABA_control, woN_45min_1, CO2_normal_light_3, Fe_061110_30_18, NO2_18hrs_1, T6_GABA_control, T0_DD_control_2, T3_DD1_2, Fe_limited_2, Fe_061210_15_02, RAP_2, Fe_061210_300_06, T0_GABA1_2, woN_45min_2, T6_DD1_2, woN_18hrs_2, NH4Cl_75_uM, T2…	transport(GO:0006810, evalue: 0.039); glycerolipid metabolic process(GO:0046486, evalue: 0.045); pentose metabolic process(GO:0019321, evalue: 0.049); starch metabolic process(GO:0005982, evalue: 0.049); sucrose metabolic process(GO:0005985, evalue: 0.049)	39938; evalue: 100.0	39939; evalue: 21000.0	Phatr3_J39785	Phatr3_J48361 : 0.1381; Phatr3_J43303 : 0.1016; Phatr3_J43051 : 0.0997; Phatr3_J43902 : 0.0849; Phatr3_J15468 : 0.0731; Phatr3_J8113 : 0.0693; Phatr3_J50039 : 0.0661; Phatr3_J47726 : -0.0571; Phatr3_J48667 : 0.0442; Phatr3_J7801 : -0.0435; Phatr3_J38294 : -0.0405; Phatr3_EG01965 : 0.04; Phatr3_J42841 : 0.0341; Phatr3_J46173 : 0.0225	Pt_HSF4.2c; Pt_bZIP15; Pt_HSF1a; Pt_CCCH13; Pt_aureochrome4; Pt_aureochrome1; Pt_bZIP6_PAS; Pt_Myb2R3a; Pt_HSF4.3c; Pt_CBF/NF4; Pt_HSF2.1b; Pt_HSF3.2c; Pt_CCCH6; Pt_bZIP17	C
20	Phatr3_J11965, Phatr3_J45592, Phatr3_J19692, Phatr3_J17198, Phatr3_J47726, Phatr3_EG02247, Phatr3_EG01923, Phatr3_J21181, Phatr3_J18087, Phatr3_J52316, Phatr3_J18246, Phatr3_J31718, Phatr3_J44618, Phatr3_EG02219	CO2_low_light_3, CO2_normal_light_2, NH4_45min_1, T0_DD2_1, woN_45min_1, Fe_070810_300_06, Fe_070810_300_02, Fe_070710_15_10, GSA_2, T24_GABA_control, woN_15min_1, NO3_2hrs_2, T6_GABA_control, T3_GABA1_1, CO2_high_light_1, RAP_4, T0_GABA_control, T3_DD_control_1, T3_GABA1_2, Fe_052210_300_10, NH4_45min_2, T3_GABA_control, T0_DD_control_1, NH4_1, CO2_high_light_2, Fe_052210_300_06, Fe_061110_30_22…	cellular amino acid metabolic process(GO:0006520, evalue: 0.022); folic acid metabolic process(GO:0046655, evalue: 0.036); pyrimidine nucleotide metabolic process(GO:0006220, evalue: 0.047); butyrate metabolic process(GO:0019605, evalue: 0.048)	39940; evalue: 4.0	39941; evalue: 29000.0	Phatr3_J47726	Phatr3_J44807 : 0.2449; Phatr3_J47181 : 0.2248; Phatr3_J31578 : -0.1922; Phatr3_J41601 : 0.1256; Phatr3_J49099 : 0.1195; Phatr3_J14805 : 0.1089; Phatr3_J50328 : -0.0806; Phatr3_J47713 : -0.0709; Phatr3_J8113 : -0.0599; Phatr3_J12346 : -0.0557; Phatr3_J45389 : 0.0417; Phatr3_J48573 : -0.0234	Pt_TAZ2; Pt_HSF1b; Pt_bHLH4; Pt_CSF2; Pt_bZIP20; Pt_E2F-DP1a_SET1; Pt_Myb1R_SHAQKYF8; Pt_CCCH15; Pt_aureochrome1; Pt_aureochrome2; Pt_HSF3.3f; Pt_Myb1R2	C+N
21	YP_874450.1, YP_874407.1, YP_874421.1, YP_874422.1, YP_874406.1, ADY18503.1, YP_874404.1, YP_874418.1, YP_874428.1, YP_874369.1, ADY18510.1, ADY18521.1	CO2_normal_light_1, Fe_052210_300_10, NO2_15min_1, CO2_low_dark_2, T3_DD1_1, Fe_061210_15_10, Urea_N14, T0_DD_control_2, T3_DD_control_2, B12_Fe_colimited_2, Fe_070710_300_18, Fe_070710_300_22, NO2_18hrs_1, NH4Cl_880_uM, RAP_1, Fe_061110_300_22, Fe_061210_300_06, CO2_normal_dark_3, RAP_4, Untreated_3, Fe_061210_300_14, B12_Fe_colimited_1, GSA_4, CO2_high_2, NH4_45min_2, Untreated_2, Fe_070710_300…	photosynthesis(GO:0015979, evalue: 0.0); oxidative phosphorylation(GO:0006119, evalue: 0.029)	39942; evalue: 2e-05	39943; evalue: 0.11		Phatr3_J49596 : -0.1653; Phatr3_J49566 : -0.1584; Phatr3_J40994 : 0.1562; Phatr3_J50039 : -0.1558; Phatr3_J5060 : -0.1018; Phatr3_J48394 : 0.0693	Pt_bZIP6_PAS; Pt_HSF4.7b; Pt_bZIP14; Pt_HSF4.6f; Pt_HSF2b; Pt_HSF4.6d; Pt_E2F-DP1b_SET2	C
22	Phatr3_J14529, Phatr3_J33530, Phatr3_J37652, Phatr3_J54017, Phatr3_J5271, Phatr3_J42247, Phatr3_J42282, Phatr3_J23717, Phatr3_J53935, Phatr3_J10068, Phatr3_J22122, Phatr3_J37367, Phatr3_J12420	Fe_061210_300_06, CO2_low_dark_3, Fe_070710_15_10, T6_GABA_control, Urea_37.5_uM, NO2_18hrs_1, Fe_061210_15_14, Fe_070710_300_22, Fe_052110_300_10, NaNO3_75_uM, T6_GABA2_1, Fe_070810_30_06, Fe_070710_300_14, NH4_18hrs_1, woN_90min_2, NO3_15min_1, T3_GABA2_2, woN_45min_1, CO2_low_dark_1, CO2_high_light_3, Fe_070710_30_10, CO2_high_dark_3, T3_GABA2_1, NO3_18hrs_2, NO3_N15, CO2_low_dark_2, T6_GABA2_…	fatty acid biosynthetic process(GO:0006633, evalue: 0.006); reductive pentose-phosphate cycle(GO:0019253, evalue: 0.023); aldehyde catabolic process(GO:0046185, evalue: 0.047)	39944; evalue: 2.9	39945; evalue: 210.0		Phatr3_J42577 : 0.3645; Phatr3_J48572 : -0.2828; Phatr3_J42514 : -0.1774; Phatr3_J45392 : -0.1687; Phatr3_J49566 : -0.0502; Phatr3_J51933 : 0.0357	Pt_bZIP18; Pt_HSF4.1b; Pt_HSF1g; Pt_HSF4.6f	C
23	Phatr3_J12642, Phatr3_J47919, Phatr3_J45509, Phatr3_J47713, Phatr3_J45559, Phatr3_EG02374, Phatr3_J19761, Phatr3_EG02265, Phatr3_J50624, Phatr3_EG02368, Phatr3_J42824, Phatr3_J41170, Phatr3_J54709, Phatr3_J20310	T3_DD2_2, Fe_061210_15_06, Urea_N15, T6_DD2_2, Fe_061110_300_18, CO2_low_dark_2, CO2_low_light_3, T24_GABA1_2, T0_GABA1_1, Fe_052110_300_14, T3_GABA2_2, T0_DD1_2, T24_DD2_2, Fe_070810_30_06, Fe_070810_15_06, T3_GABA1_1, CO2_high_1, T24_DD1_2, T3_GABA1_2, Fe_070710_300_18, Fe_070810_300_10, Fe_052110_300_18, Fe_061210_15_14, Untreated_4, Fe_061110_15_22, Fe_070810_300_02, CO2_low_1, Fe_052210_300_…		39946; evalue: 270.0	39947; evalue: 6100.0	Phatr3_J47713; Phatr3_J45559; Phatr3_J50624; Phatr3_J42824; Phatr3_J47919	Phatr3_J44200 : 0.2999; Phatr3_J50050 : 0.1469; Phatr3_J48558 : -0.1046; Phatr3_J45029 : 0.0935; Phatr3_J45816 : 0.0864; Phatr3_J42586 : 0.081; Phatr3_J49594 : 0.0798; Phatr3_J16363 : 0.0798; Phatr3_J48702 : -0.07; Phatr3_J43303 : 0.0642; Phatr3_J8407 : 0.0626; Phatr3_EG02624 : 0.0446; Phatr3_J51933 : -0.0396	Pt_HSF1.2c; Pt_Hox3; Pt_CCCH3; Pt_HSF4.3a; Pt_HSF4.1c; Pt_bHLH3; Pt_HSF4.3b; Pt_Myb1R5; Pt_HSF4b; Pt_HSF3.3e; Pt_aureochrome2; Pt_CCHH29; Pt_CBF/NF4
24	Phatr3_J37072, Phatr3_J33622, Phatr3_J41645, Phatr3_J7780, Phatr3_J15180, Phatr3_J34489, Phatr3_J29958, Phatr3_J45559, Phatr3_J37658, Phatr3_J48932, Phatr3_J30807, Phatr3_J5508, Phatr3_J14735, Phatr3_J38985, Phatr3_J46453, Phatr3_J29736, Phatr3_J49056, Phatr3_J5537, Phatr3_J25876, Phatr3_J21868	Fe_061110_30_22, Fe_052210_300_06, T24_GABA2_2, T3_GABA2_2, RAP_3, Fe_061210_30_10, T6_DD2_2, Fe_070710_15_22, T24_GABA1_2, B12_Control_1, T24_DD2_1, T6_DD1_2, T24_GABA2_1, Fe_070710_15_18, CO2_high_dark_1, Fe_070710_300_22, T24_DD1_1, T0_GABA2_1, NO3_N14, Fe_070810_15_10, woN_45min_2, Fe_070710_30_22, Urea_37.5_uM, Fe_061110_300_14, Fe_061210_15_02, T3_DD1_2, Fe_070810_30_02, CO2_low_dark_3, T0_…	nicotinate metabolic process(GO:1901847, evalue: 0.028); nicotinamide metabolic process(GO:0006769, evalue: 0.028)	39948; evalue: 850.0	39949; evalue: 7400.0	Phatr3_J29958; Phatr3_J45559; Phatr3_J37072; Phatr3_J5537; Phatr3_J33622; Phatr3_J5508	Phatr3_J43303 : 0.1766; Phatr3_J10122 : 0.1603; Phatr3_J14908 : 0.1024; Phatr3_J13505 : 0.1018; Phatr3_J55073 : -0.0944; Phatr3_J49567 : 0.0899; Phatr3_J45389 : 0.0798; Phatr3_J7801 : -0.0752; Phatr3_EG02471 : 0.0696; Phatr3_J42928 : -0.0389; Phatr3_J44200 : 0.0292; Phatr3_J12516 : 0.0234	Pt_CCCH3; Pt_bZIP15; Pt_sigma70.5; Pt_CCHH7; Pt_AP2-EREBP2; Pt_HSF4.6h; Pt_HSF3.3f; Pt_CBF/NF4; Pt_HSF4.2b; Pt_Myb1R3; Pt_HSF1.2c
25	Phatr3_J17772, Phatr3_J41601, Phatr3_J12737, Phatr3_J11965, Phatr3_J1840, Phatr3_J9612, Phatr3_J32202, Phatr3_J30967, Phatr3_J24772, Phatr3_J21116, Phatr3_J40163, Phatr3_J51708, Phatr3_J26336, Phatr3_J13664, Phatr3_J44042, Phatr3_Jdraft348, Phatr3_J18080, Phatr3_J47067	Fe_070710_30_14, NH4_18hrs_1, NH4_18hrs_2, NO3_15min_2, GSA_2, NO3_2hrs_1, CO2_low_light_1, Untreated_2, Untreated_1, T3_DD1_2, NO2_45min_2, Urea_N15, CO2_normal_dark_2, CO2_high_2, CO2_low_dark_1, CO2_normal_light_3, Fe_070710_30_10, CO2_low_1, NO2_15min_1, woN_15min_1, Fe_061210_15_06, Fe_070810_15_02, Fe_070710_300_10, CO2_low_2, woN_45min_1, Urea_440_uM, woN_15min_2, T24_DD1_2, Fe_070810_300_…	purine nucleotide metabolic process(GO:0006163, evalue: 0.02)	39950; evalue: 720.0	39951; evalue: 910.0	Phatr3_J44042; Phatr3_J41601; Phatr3_J12737; Phatr3_J13664	Phatr3_J44807 : 0.2827; Phatr3_J42514 : 0.2471; Phatr3_J47713 : -0.236; Phatr3_J50365 : -0.1576; Phatr3_J48558 : -0.1458; Phatr3_J55070 : 0.1295; Phatr3_J50159 : -0.1262; Phatr3_J47181 : -0.0694; Phatr3_J47726 : 0.0653; Phatr3_J37257 : -0.0337	Pt_TAZ2; Pt_HSF1g; Pt_CCCH15; Pt_Myb5R; Pt_HSF4.3b; Pt_HSF4.4b; Pt_CCCH10; Pt_HSF1b; Pt_Myb2R3a; Pt_Myb1R10	N
26	Phatr3_J33530, Phatr3_J10068, Phatr3_J37367, Phatr3_J22909, Phatr3_J42543, Phatr3_J55157, Phatr3_J15595, Phatr3_Jdraft1689, Phatr3_J52648, Phatr3_J22187, Phatr3_J35509, Phatr3_J44748, Phatr3_J34120, Phatr3_J9078, Phatr3_J48260, Phatr3_J48423, Phatr3_J11916, Phatr3_J50804, Phatr3_Jdraft1143	NH4_18hrs_2, NO3_18hrs_1, CO2_normal_dark_3, CO2_high_light_2, CO2_high_2, Fe_052110_300_14, NH4_45min_2, CO2_low_2, T24_GABA_control, woN_45min_2, CO2_normal_light_1, Fe_061110_30_14, NO3_18hrs_2, Fe_052210_300_10, B12_Control_2, B12_limited_2, NO3_15min_2, CO2_high_dark_2, CO2_low_dark_2, Fe_061210_300_14, GSA_4, woN_18hrs_1, T24_DD_control_2, CO2_normal_dark_1, T24_DD1_1, CO2_high_light_1, CO2…	fatty acid biosynthetic process(GO:0006633, evalue: 0.003); sulfolipid biosynthetic process(GO:0046506, evalue: 0.032)	39952; evalue: 1.0	39953; evalue: 15000.0		Phatr3_J54435 : 0.3415; Phatr3_J44684 : -0.2157; Phatr3_J41109 : -0.2073; Phatr3_J48572 : -0.1841; Phatr3_J45666 : 0.1773; Phatr3_J42928 : -0.1169; Phatr3_J50045 : 0.0377	Pt_bHLH2_PAS; Pt_HSF4.5b; Pt_Hox4; Pt_HSF4.1b; Pt_HSF1.3a; Pt_Myb1R3; Pt_fungal_TRF
27	Phatr3_J26432, Phatr3_EG02042, Phatr3_J44425, Phatr3_J23281, Phatr3_J23723, Phatr3_J15495, Phatr3_J28882, Phatr3_J29658, Phatr3_J43944, Phatr3_J15125, Phatr3_J17671, Phatr3_J16698, Phatr3_J27190, Phatr3_J25379, Phatr3_J35691, Phatr3_J39772, Phatr3_J39949	Fe_061110_300_14, Fe_061110_15_14, Fe_070710_30_22, NH4_45min_2, NH4_45min_1, Fe_061210_30_14, NO2_15min_1, Fe_061210_300_06, CO2_normal_light_3, T24_DD_control_2, T0_GABA2_2, RAP_4, B12_limited_2, T6_GABA1_1, T0_GABA2_1, Untreated_3, T6_DD_control_1, Fe_061210_300_10, T6_GABA2_2, NO3_45min_1, B12_Fe_colimited_2, CO2_low_light_3, woN_15min_2, Fe_061110_15_18, CO2_normal_light_2, NH4_15min_1, CO2_…	mannose metabolic process(GO:0006013, evalue: 0.009); fructose metabolic process(GO:0006000, evalue: 0.009); nucleotide-sugar metabolic process(GO:0009225, evalue: 0.021)	39954; evalue: 0.17	39955; evalue: 720.0		Phatr3_J47919 : -0.1591; Phatr3_J45389 : -0.1585; Phatr3_J48955 : 0.106; Phatr3_J46078 : -0.103; Phatr3_J48857 : -0.0998; Phatr3_J15016 : 0.0913; Phatr3_J42794 : 0.0742; Phatr3_EG02497 : -0.0726; Phatr3_J12346 : 0.0605; Phatr3_J1785 : -0.0549; Phatr3_J49099 : -0.0472; Phatr3_J48573 : 0.043; Phatr3_J42586 : -0.0398; Phatr3_J50365 : 0.03	Pt_CCHH9; Pt_HSF3.3f; Pt_CXC4; Pt_CSF1; Pt_CCHH2; Pt_Myb3R1; Pt_CXC2; Pt_MybR+R; Pt_aureochrome2; Pt_Myb1R11; Pt_bZIP20; Pt_Myb1R2; Pt_bHLH3; Pt_Myb5R	C
28	Phatr3_J47351, Phatr3_J50806, Phatr3_J44582, Phatr3_J28056, Phatr3_J43552, Phatr3_J54731, Phatr3_J32057, Phatr3_Jdraft877, Phatr3_J41170, Phatr3_J33770, Phatr3_EG02011, Phatr3_J22677, Phatr3_J44963, Phatr3_J39515, Phatr3_J36801, Phatr3_J26190, Phatr3_EG02309, Phatr3_J54251, Phatr3_J46570, Phatr3_J22453, Phatr3_EG02611, Phatr3_J26970, Phatr3_J10454, Phatr3_J45409, Phatr3_J42586, Phatr3_J23830, Pha…	NO3_N14, NH4_18hrs_2, GSA_3, Fe_061210_300_02, Fe_061210_30_14, Fe_limited_2, Fe_052110_300_10, woN_45min_1, NO3_N15, NH4Cl_75_uM, Fe_limited_1, MSX_1, Fe_061210_15_06, CO2_normal_dark_3, Fe_070710_30_14, Fe_070710_30_10, Fe_052210_300_06, T6_GABA2_2, Fe_070810_300_06, Fe_061110_15_22, T3_DD1_1, GSA_1, CO2_normal_dark_2, Urea_37.5_uM, Fe_061210_30_06, T24_GABA1_2, B12_Fe_colimited_1, Fe_070710_15…	transport(GO:0006810, evalue: 0.007)	39956; evalue: 2.3e-08	39957; evalue: 4.2e-05	Phatr3_J42586; Phatr3_J44582; Phatr3_J44963; Phatr3_J50328; Phatr3_J45409	Phatr3_J44200 : 0.1244; Phatr3_J45029 : 0.1007; Phatr3_J47256 : 0.0896; Phatr3_J47713 : 0.0836; Phatr3_EG02624 : 0.0735; Phatr3_J47919 : 0.0571; Phatr3_J44962 : 0.0561; Phatr3_J47824 : -0.0418; Phatr3_J47011 : -0.0403; Phatr3_J31764 : 0.0365; Phatr3_J8407 : 0.0339; Phatr3_J49808 : -0.0262; Phatr3_J1785 : -0.0248	Pt_HSF1.2c; Pt_Myb1R5; Pt_Myb1R_SHAQKYF5; Pt_CCCH15; Pt_HSF3.3e; Pt_CCHH9; Pt_bHLH1a_PAS; Pt_CCCH2; Pt_Myb2R9; Pt_HSF3.2d; Pt_CCHH29; Pt_Myb2R7b; Pt_Myb1R11
29	Phatr3_J34119, Phatr3_J14208, Phatr3_J41686, Phatr3_J8772, Phatr3_J45510, Phatr3_J5271, Phatr3_J22187, Phatr3_J48260, Phatr3_J50481, Phatr3_J10970, Phatr3_J45443, Phatr3_J31436, Phatr3_J16540, Phatr3_J5851, Phatr3_J44610, Phatr3_J51305, Phatr3_J49601, Phatr3_J45377, Phatr3_J41845, Phatr3_J54015, Phatr3_Jdraft521	NH4_45min_1, NO3_15min_1, Fe_070710_300_22, NO3_45min_2, T3_DD2_1, Untreated_2, CO2_high_dark_1, MSX_3, T3_DD1_1, Urea_N14, Fe_limited_2, CO2_normal_light_2, NO2_15min_1, RAP_4, CO2_normal_dark_1, NaNO3_75_uM, woN_45min_2, Fe_061110_15_22, NH4_18hrs_1, Fe_061210_15_02, CO2_low_light_3, Fe_070810_15_02, GSA_2, CO2_normal_light_3, woN_45min_1, T6_DD1_2, woN_18hrs_1, NH4_45min_2, woN_90min_2, woN_15…	aldehyde catabolic process(GO:0046185, evalue: 0.009); beta-alanine metabolic process(GO:0019482, evalue: 0.032); steroid biosynthetic process(GO:0006694, evalue: 0.033); carbon fixation(GO:0015977, evalue: 0.04)	39958; evalue: 1000.0	39959; evalue: 490.0	Phatr3_J50481	Phatr3_J54435 : 0.2328; Phatr3_J42586 : -0.1808; Phatr3_J47686 : 0.1783; Phatr3_J12737 : -0.1516; Phatr3_J15977 : 0.1452; Phatr3_J44570 : -0.1149; Phatr3_J45560 : 0.1064; Phatr3_J50318 : -0.0879; Phatr3_J42928 : -0.0763; Phatr3_J50159 : 0.0698; Phatr3_J36016 : -0.064; Phatr3_J42514 : -0.0453	Pt_bHLH2_PAS; Pt_bHLH3; Pt_bZIP8; Pt_CSF3; Pt_aureochrome3; Pt_HSF2.1c; Pt_HSF3.1b; Pt_Myb4R2; Pt_Myb1R3; Pt_CCCH10; Pt_CCHH4; Pt_HSF1g	C+N
30	Phatr3_J44056, Phatr3_J12807, Phatr3_J33017, Phatr3_J12155, Phatr3_J31683, Phatr3_J9210, Phatr3_J1341, Phatr3_J30690, Phatr3_J19188, Phatr3_J13265, Phatr3_J10830, Phatr3_J55057, Phatr3_J20331	T3_DD2_1, T3_DD2_2, woN_15min_2, Untreated_4, Urea_N14, CO2_high_light_1, T24_GABA1_2, Fe_070710_15_22, T24_GABA_control, CO2_high_light_2, B12_Fe_colimited_2, woN_15min_1, NO3_2hrs_2, NO3_2hrs_1, Urea_N15, CO2_normal_light_3, NH4_18hrs_2, T6_DD2_1, Fe_061210_30_10, Fe_limited_1, CO2_low_dark_1, T6_DD_control_2, Fe_070710_300_18, CO2_high_dark_2, CO2_normal_dark_3, Urea_440_uM, CO2_high_1, T6_DD1…	porphyrin-containing compound metabolic process(GO:0006778, evalue: 0.0); photosynthesis(GO:0015979, evalue: 0.036)	39960; evalue: 1600.0	39961; evalue: 5700.0		Phatr3_J12346 : 0.3898; Phatr3_J9312 : 0.3145; Phatr3_J15977 : 0.2849	Pt_aureochrome2; Pt_sigma70.4; Pt_aureochrome3	C
31	Phatr3_EG02360, Phatr3_J10409, Phatr3_J43223, Phatr3_J49919, Phatr3_J43604, Phatr3_J32849, Phatr3_J45391, Phatr3_EG02569, Phatr3_J12501, Phatr3_J48817, Phatr3_J5060, Phatr3_EG02497, Phatr3_J42841, Phatr3_EG02343, Phatr3_J54326, Phatr3_J47667	T6_GABA2_2, NH4_18hrs_1, T6_DD2_2, Fe_070810_15_02, Fe_061110_15_14, Fe_070810_15_10, Fe_061210_15_02, Fe_070810_300_10, T0_DD_control_1, T6_DD1_1, T0_GABA2_2, Fe_052210_300_06, MSX_4, T24_GABA2_2, Fe_070810_30_02, T3_DD_control_2, Fe_070810_30_10, Fe_070710_15_18, T24_DD_control_1, T6_GABA1_2, NH4Cl_75_uM, Fe_061210_300_02, T24_GABA2_1, Fe_070810_15_06, Fe_070710_15_10, T6_DD_control_2, T3_DD1_2…	regulation of transcription, DNA-templated(GO:0006355, evalue: 0.009)	39962; evalue: 36.0	39963; evalue: 390.0	Phatr3_J48817; Phatr3_J49919; Phatr3_J42841; Phatr3_J43223; Phatr3_J5060; Phatr3_EG02497; Phatr3_J54326; Phatr3_J45391	Phatr3_J40994 : -0.1822; Phatr3_J45926 : 0.1698; Phatr3_J34600 : -0.1323; Phatr3_J46078 : 0.117; Phatr3_J31578 : 0.1141; Phatr3_J42928 : -0.0995; Phatr3_J49147 : 0.0937; Phatr3_J45032 : 0.0816; Phatr3_J44139 : -0.0707; Phatr3_J45142 : 0.0469; Phatr3_J50050 : 0.0434; Phatr3_J45393 : 0.0429; Phatr3_J44582 : -0.0417	Pt_HSF2b; Pt_HSF3.1a; Pt_CCHH14; Pt_CSF1; Pt_bHLH4; Pt_Myb1R3; Pt_HSF4.4a; Pt_CCHH8; Pt_CCHH16; Pt_bZIP5_PAS; Pt_Hox3; Pt_HSF3.3a; Pt_HSF2c
32	Phatr3_J46830, Phatr3_J10409, Phatr3_J42841, Phatr3_J21513, Phatr3_J7164, Phatr3_J46078, Phatr3_J43902, Phatr3_J9794, Phatr3_J45243, Phatr3_J10089, Phatr3_J32507, Phatr3_J16615, Phatr3_J24739, Phatr3_J55086, Phatr3_J23908, Phatr3_J30471, Phatr3_J37341, Phatr3_J3362, Phatr3_J21988	T6_DD_control_1, T24_DD1_1, MSX_3, Fe_070710_30_22, Fe_070810_15_06, T3_DD1_2, T24_DD1_2, CO2_high_2, NO2_15min_1, T0_GABA1_1, GSA_4, Fe_061210_15_06, Fe_070710_15_18, Fe_070810_30_02, Untreated_3, T3_DD_control_2, Fe_061110_30_22, T0_DD2_2, NH4_45min_1, Fe_061110_300_18, MSX_4, T0_DD1_1, RAP_3, NH4_15min_1, Fe_061110_30_18, NO2_45min_1, T6_DD_control_2, Fe_061110_15_22, Fe_070810_30_06, Fe_07081…		39964; evalue: 13.0	39965; evalue: 4.1	Phatr3_J42841; Phatr3_J32507; Phatr3_J46078; Phatr3_J43902	Phatr3_J44700 : 0.1508; Phatr3_J44582 : -0.1248; Phatr3_J48817 : 0.1165; Phatr3_EG01965 : 0.1111; Phatr3_J45389 : 0.1093; Phatr3_J6839 : -0.0784; Phatr3_J44042 : 0.0695; Phatr3_J44139 : -0.0613; Phatr3_J44586 : -0.0395	Pt_bZIP21a; Pt_HSF2c; Pt_bHLH6; Pt_HSF3.2c; Pt_HSF3.3f; Pt_Myb3R2; Pt_CCCH8; Pt_CCHH16; Pt_HSF2.2a
33	Phatr3_J45659, Phatr3_J2966, Phatr3_J43748, Phatr3_J10073, Phatr3_J9427, Phatr3_J7801, Phatr3_EG02613, ADY18504.1, Phatr3_J8876, Phatr3_J45112, Phatr3_J49702, Phatr3_J32550, Phatr3_J35253, Phatr3_J54493, Phatr3_J37234, Phatr3_J42527, Phatr3_J5423, Phatr3_J13557, Phatr3_J23811, Phatr3_J33493, Phatr3_J50356	B12_Fe_colimited_1, Fe_070810_30_10, T24_GABA_control, B12_limited_1, T0_GABA1_1, T3_GABA_control, T0_GABA1_2, B12_limited_2, T3_DD_control_1, T24_GABA1_2, Fe_061210_15_14, T3_DD_control_2, Fe_070810_300_10, woN_45min_2, Fe_061210_300_10, T0_GABA_control, Fe_061110_15_14, NO2_18hrs_1, T0_DD2_1, T24_DD_control_2, RAP_4, CO2_normal_light_3, T3_GABA2_1, T6_GABA1_2, Fe_070810_15_02, NH4_18hrs_1, T6_G…	nucleotide-sugar metabolic process(GO:0009225, evalue: 0.027); thiamine metabolic process(GO:0006772, evalue: 0.029); coenzyme A biosynthetic process(GO:0015937, evalue: 0.029); pantothenate biosynthetic process(GO:0015940, evalue: 0.029); galactose metabolic process(GO:0006012, evalue: 0.032); sulfolipid metabolic process(GO:0046505, evalue: 0.042)	39966; evalue: 190.0	39967; evalue: 320.0	Phatr3_J7801; Phatr3_J45659; Phatr3_J45112	Phatr3_J37547 : 0.1162; Phatr3_J50039 : -0.0948; Phatr3_J48857 : 0.0872; Phatr3_J45206 : 0.0814; Phatr3_EG02473 : 0.0809; Phatr3_EG02570 : -0.0809; Phatr3_J49566 : -0.0802; Phatr3_J43902 : -0.0625; Phatr3_J34724 : 0.0567; Phatr3_J43730 : 0.0548; Phatr3_J42794 : 0.0468; Phatr3_J35419 : 0.0411; Phatr3_J48394 : 0.0318; Phatr3_J49808 : -0.0306; Phatr3_J48955 : 0.0281	Pt_CCHH13; Pt_bZIP6_PAS; Pt_HSF4.6f; Pt_HSF3.2e; Pt_CBF/NF1; Pt_CXC4; Pt_CCCH13; Pt_HSF4.6d; Pt_HSF1.3b; Pt_HSF1d; Pt_Myb2R7b	C
34	Phatr3_J43010, Phatr3_J28882, Phatr3_J46133, Phatr3_J44586, Phatr3_J47199, Phatr3_J11305, Phatr3_J45980, Phatr3_J13382, Phatr3_J19244, Phatr3_J28585, Phatr3_J13445, Phatr3_EG02584, Phatr3_J27166, Phatr3_J44117, Phatr3_J19705	T3_GABA1_1, Fe_061210_30_02, T6_DD2_2, Fe_070810_300_10, Fe_061210_30_06, Fe_061210_300_06, T24_GABA2_2, Fe_061210_15_02, Urea_N15, Fe_070810_30_10, T24_DD_control_1, T6_GABA2_2, T24_DD2_1, Fe_052110_300_22, Fe_limited_2, Fe_061210_15_14, T3_GABA1_2, T24_DD2_2, Fe_061210_15_06, T24_GABA2_1, T24_GABA1_1, T0_GABA1_2, Fe_061110_300_14, B12_Fe_colimited_1, Fe_070810_30_02, T3_DD1_2, T0_DD2_2, Fe_0708…	polysaccharide metabolic process(GO:0005976, evalue: 0.01); butyrate metabolic process(GO:0019605, evalue: 0.049)	39968; evalue: 0.78	39969; evalue: 23000.0	Phatr3_J44586	Phatr3_J48361 : -0.1917; Phatr3_J45032 : -0.1912; Phatr3_J5508 : -0.158; Phatr3_J47279 : -0.1423; Phatr3_J37072 : -0.1; Phatr3_J43223 : -0.084; Phatr3_J33622 : -0.0335; Phatr3_J10122 : -0.0333; Phatr3_J50328 : -0.0306; Phatr3_J5537 : -0.0281	Pt_HSF4.2c; Pt_CCHH8; Pt_CCHH5; Pt_bZIP16; Pt_CXC5; Pt_CCHH19; Pt_CCCH3; Pt_sigma70.2; Pt_Myb1R_SHAQKYF8	C
35	ADY18530.1, YP_874382.1, YP_874435.1, YP_874380.1, YP_874358.1, YP_874378.1, ADY18506.1, YP_874385.1, YP_874386.1, YP_874394.1, YP_874371.1, YP_874362.1, YP_874367.1, YP_874366.1, YP_874403.1, YP_874370.1, YP_874487.1, YP_874360.1, YP_874379.1, YP_874383.1	GSA_3, Fe_070710_300_10, Fe_061110_30_22, CO2_low_dark_1, MSX_1, NO3_45min_1, CO2_low_dark_2, NO3_15min_1, Untreated_2, woN_15min_2, MSX_2, Fe_070710_300_18, CO2_low_light_1, NO3_18hrs_1, NH4Cl_880_uM, Urea_N15, Urea_N14, NH4_45min_1, woN_18hrs_2, NH4_1, NH4_2, NO2_18hrs_1, NO2_18hrs_2, GSA_1, NO3_45min_2, NH4_45min_2, Untreated_3, T3_DD_control_1, woN_90min_1, T0_GABA1_2, NH4_18hrs_1, Untreated_…	photosynthesis(GO:0015979, evalue: 0.0); cellular amino acid metabolic process(GO:0006520, evalue: 0.043)	39970; evalue: 5.8e-29	39971; evalue: 1.7e-09		Phatr3_J48572 : -0.348; Phatr3_J50345 : -0.3157	Pt_HSF4.1b; Pt_CCCH11	C+N
36	Phatr3_Jdraft1024, Phatr3_J54478, Phatr3_J23709, Phatr3_EG02209, Phatr3_J50770, Phatr3_J21988, Phatr3_J15917, Phatr3_J33198, Phatr3_EG02401, Phatr3_J42003, Phatr3_J31147, Phatr3_J49533, Phatr3_J13476, Phatr3_J48078, Phatr3_J17265, Phatr3_J50318, Phatr3_J38509, Phatr3_J34800, Phatr3_J10640, Phatr3_J22113	RAP_4, Fe_061110_300_22, CO2_normal_dark_3, Urea_440_uM, NaNO3_880_uM, CO2_high_light_1, Untreated_3, Fe_070810_15_02, NH4_1, RAP_2, T3_DD1_2, T6_DD_control_1, T0_DD2_2, MSX_3, T3_GABA1_1, T6_DD1_1, T6_DD_control_2, woN_15min_1, Urea_N15, Fe_070810_300_02, Fe_061110_30_14, Fe_070710_30_22, T6_GABA1_1, Urea_N14, NO3_2hrs_2, T24_DD2_1, Untreated_1, Fe_061210_30_14, MSX_1, T0_GABA_control, Untreated…		39972; evalue: 0.012	39973; evalue: 1400.0	Phatr3_J50318	Phatr3_J8113 : 0.2005; Phatr3_EG02017 : -0.1401; Phatr3_J42586 : 0.1282; Phatr3_J7801 : -0.1073; Phatr3_J44099 : -0.1049; Phatr3_J55073 : -0.077; Phatr3_J44042 : 0.0702; Phatr3_J50039 : 0.0619; Phatr3_J43051 : 0.0598; Phatr3_J44582 : -0.0596; Phatr3_J46478 : -0.0593; Phatr3_J45816 : 0.0572; Phatr3_J45142 : 0.0547; Phatr3_J46535 : 0.042; Phatr3_J45666 : -0.0297	Pt_bZIP6_PAS; Pt_aureochrome1; Pt_bHLH3; Pt_AP2-EREBP2; Pt_E2F-DP2b; Pt_CBF/NF4; Pt_HSF1.3a
37	Phatr3_J20934, Phatr3_J44906, Phatr3_J23723, Phatr3_J50372, Phatr3_J35643, Phatr3_J6288, Phatr3_J34600, Phatr3_J44139, Phatr3_J26921, Phatr3_J8990, Phatr3_J39681, Phatr3_J6756, Phatr3_J12520, Phatr3_J20318, Phatr3_EG01594, Phatr3_J23920, Phatr3_J45017, Phatr3_J36906	T24_GABA2_2, T24_GABA2_1, T0_DD_control_1, NH4_2, woN_90min_1, Fe_052210_300_02, T0_GABA1_1, T24_DD2_2, Fe_061110_15_22, NH4_15min_2, CO2_low_dark_3, Fe_limited_2, Fe_limited_1, Fe_061210_300_02, Fe_052110_300_18, T0_GABA2_2, T0_GABA2_1, B12_Fe_colimited_2, Fe_070710_300_22, CO2_low_dark_2, T0_DD1_2, Fe_061110_30_18, T6_GABA2_1, Fe_052210_300_06, Fe_070810_30_06, Fe_070810_15_02, T6_GABA1_2, T3_G…	tricarboxylic acid cycle(GO:0006099, evalue: 0.049)	39974; evalue: 5.2	39975; evalue: 19.0	Phatr3_J34600; Phatr3_J44139	Phatr3_J5508 : -0.139; Phatr3_J12346 : 0.1292; Phatr3_J50045 : 0.129; Phatr3_J44700 : -0.1163; Phatr3_J54505 : -0.1034; Phatr3_J47279 : -0.1028; Phatr3_EG02570 : -0.0985; Phatr3_J47686 : -0.0797; Phatr3_J43065 : -0.0796; Phatr3_J44684 : 0.0729; Phatr3_J39335 : 0.0677; Phatr3_J48702 : 0.0568; Phatr3_J43051 : -0.028; Phatr3_J14908 : -0.0224	Pt_fungal_TRF; Pt_bZIP21a; Pt_bZIP16; Pt_TAZ5_PHD3_ZZ3; Pt_aureochrome2; Pt_CCAAT; Pt_CCHH5; Pt_Myb1R_SHAQKYF1a; Pt_E2F-DP2a; Pt_bZIP8; Pt_HSF4.5b; Pt_HSF4.1c; Pt_HSF4.6b; Pt_sigma70.5; Pt_HSF1a	C+N
38	Phatr3_J43785, Phatr3_EG02360, Phatr3_J43223, Phatr3_J49919, Phatr3_J32849, Phatr3_J45391, Phatr3_EG02569, Phatr3_J12501, Phatr3_EG02497, Phatr3_EG02343, Phatr3_J48667, Phatr3_J49594, Phatr3_J49596, Phatr3_Jdraft1656, Phatr3_J49147	Fe_052110_300_22, Fe_061210_15_10, T24_DD_control_2, Fe_070710_15_14, T6_DD2_1, T0_DD1_2, Fe_061110_15_18, Fe_070710_15_22, T6_DD1_2, Fe_061210_15_14, Fe_061110_15_22, T24_GABA1_2, Fe_070710_30_10, Fe_070710_30_14, T6_GABA2_2, Fe_052110_300_10, Fe_061210_30_06, T3_DD1_1, Fe_070710_15_10, Fe_061210_300_02, T3_DD2_1, Fe_052110_300_14, Fe_070710_300_10, T24_DD_control_1, T0_GABA2_2, T0_GABA2_1, T3_D…	regulation of transcription, DNA-templated(GO:0006355, evalue: 0.006)	39976; evalue: 70.0	39977; evalue: 1600.0	Phatr3_J49919; Phatr3_J49594; Phatr3_J49596; Phatr3_J43223; Phatr3_J49147; Phatr3_EG02497; Phatr3_J48667; Phatr3_J45391	Phatr3_J31578 : 0.2688; Phatr3_J40994 : -0.2401; Phatr3_J49566 : 0.1327; Phatr3_J45029 : 0.1026; Phatr3_J47360 : 0.0811; Phatr3_J43051 : 0.0566; Phatr3_J51933 : -0.0544; Phatr3_J42824 : 0.052; Phatr3_J44200 : 0.0291	Pt_bHLH4; Pt_HSF2b; Pt_HSF4.6f; Pt_Myb1R5; Pt_HSF1.2a; Pt_aureochrome2; Pt_HSF2.1a; Pt_HSF1a; Pt_Myb1R_SHAQKYF8
39	ADY18503.1, YP_874404.1, YP_874428.1, YP_874369.1, ADY18510.1, ADY18521.1, ADY18533.1, ADY18505.1, ADY18531.1, ADY18529.1, ADY18507.1	NO3_18hrs_2, MSX_3, CO2_high_dark_3, NO3_N14, T6_DD1_2, T6_DD_control_1, T6_GABA1_1, Fe_070710_30_10, CO2_normal_dark_3, T0_GABA1_2, NH4Cl_880_uM, Fe_052210_300_10, CO2_high_light_3, NO2_45min_2, GSA_3, CO2_low_light_2, T6_DD2_1, woN_90min_1, Urea_N15, NH4_15min_2, Fe_070710_300_10, Fe_070710_300_14, woN_18hrs_2, Fe_070710_15_10, CO2_normal_light_1, RAP_1, T6_GABA2_2, NO3_45min_2, NO3_2hrs_1, Unt…	oxidative phosphorylation(GO:0006119, evalue: 0.0); photosynthesis(GO:0015979, evalue: 0.029)	39978; evalue: 0.00011	39979; evalue: 4.5		Phatr3_J49566 : -0.2299; Phatr3_J48394 : 0.195; Phatr3_J48572 : -0.1842; Phatr3_J49596 : -0.0649; Phatr3_EG02108 : -0.0565	Pt_HSF4.6f; Pt_HSF4.6d; Pt_HSF4.1b; Pt_HSF4.7b; Pt_bZIP14	C
40	Phatr3_J17198, Phatr3_J47726, Phatr3_EG02247, Phatr3_EG01923, Phatr3_J21181, Phatr3_J18087, Phatr3_J31718, Phatr3_EG02219, Phatr3_J23871, Phatr3_J44807, Phatr3_J16963, Phatr3_J3267, Phatr3_J11088	CO2_normal_dark_1, T3_GABA1_2, RAP_4, B12_limited_2, NO3_2hrs_2, Fe_061210_15_06, NO3_45min_1, NH4_1, Untreated_2, Urea_440_uM, NO3_2hrs_1, MSX_1, Fe_061210_30_10, NaNO3_880_uM, MSX_2, T0_GABA2_1, GSA_4, Fe_070710_15_10, RAP_3, NH4_45min_1, T3_GABA2_1, Fe_061210_300_06, Fe_061210_15_10, Fe_070710_300_10, NH4_45min_2, CO2_high_dark_3, Fe_061210_30_14, CO2_low_dark_1, GSA_3, NO3_15min_1, Fe_070810_…	cellular amino acid metabolic process(GO:0006520, evalue: 0.016); folic acid metabolic process(GO:0046655, evalue: 0.033)	39980; evalue: 980.0	39981; evalue: 2000.0	Phatr3_J44807; Phatr3_J47726	Phatr3_J47181 : 0.315; Phatr3_J41601 : 0.1728; Phatr3_J44570 : -0.163; Phatr3_J1785 : 0.1439; Phatr3_J14805 : 0.1341; Phatr3_J13664 : 0.1329; Phatr3_J31578 : -0.1252; Phatr3_J15016 : -0.1163; Phatr3_J48573 : -0.1121; Phatr3_J50328 : -0.1033; Phatr3_EG02624 : 0.0948; Phatr3_J49099 : 0.0711; Phatr3_J47919 : 0.0527; Phatr3_J37547 : 0.0443	Pt_HSF1b; Pt_bHLH4; Pt_Myb1R2; Pt_CSF2; Pt_HSF2.1a; Pt_E2F-DP1a_SET1; Pt_Myb1R11; Pt_bZIP20; Pt_CCHH13; Pt_CCCH4; Pt_Myb1R_SHAQKYF2	N
41	Phatr3_J34898, Phatr3_Jdraft559, Phatr3_J25000, Phatr3_J13987, Phatr3_J51454, Phatr3_J5527, Phatr3_J43730, Phatr3_J54067, Phatr3_J44982, Phatr3_J6839, Phatr3_J8835, Phatr3_J42659, Phatr3_J38294, Phatr3_J39335, Phatr3_EG00928, Phatr3_J8691, Phatr3_J32083, Phatr3_J13073, Phatr3_J43194, Phatr3_J9984, Phatr3_J22274, Phatr3_J46855, Phatr3_J49447	Fe_070710_30_10, B12_limited_2, NO3_N14, Fe_061110_300_22, woN_15min_1, T6_DD2_1, Fe_070710_300_14, T0_DD2_1, NH4Cl_880_uM, Fe_061110_15_18, T0_DD_control_1, NO2_15min_2, RAP_3, Untreated_4, Fe_061110_15_22, T0_DD1_1, NO2_15min_1, T0_DD1_2, T6_DD1_1, CO2_normal_dark_2, GSA_3, NO3_2hrs_1, Fe_070810_15_10, Fe_061210_300_14, Fe_061110_30_18, B12_Fe_colimited_1, Fe_061210_15_02, NO3_18hrs_1, NO3_N15,…	fatty acid biosynthetic process(GO:0006633, evalue: 0.049)	39982; evalue: 1.4e-07	39983; evalue: 1.9e-05	Phatr3_J54067; Phatr3_J39335; Phatr3_J43730; Phatr3_J6839; Phatr3_J38294	Phatr3_J46078 : -0.1201; Phatr3_EG02108 : -0.1075; Phatr3_J50050 : -0.0923; Phatr3_J45389 : -0.0626; Phatr3_J44586 : 0.0275; Phatr3_J48701 : -0.0208	Pt_CSF1; Pt_HSF4.3c; Pt_Hox3; Pt_HSF3.3f; Pt_bZIP14; Pt_bZIP19; Pt_HSF2.2a
42	Phatr3_J14599, Phatr3_J42543, Phatr3_J41845, Phatr3_J33493, Phatr3_J29885, Phatr3_EG02276, Phatr3_J17029, Phatr3_EG02614, Phatr3_J39710, Phatr3_J49544, Phatr3_J51703, Phatr3_J41423, Phatr3_J41243, Phatr3_J41570, Phatr3_J20948, Phatr3_Jdraft1682, Phatr3_J16490, Phatr3_EG02372, Phatr3_J8717, Phatr3_J26405, Phatr3_J39914, Phatr3_J10306, Phatr3_J38165, Phatr3_J50742, Phatr3_J16944, Phatr3_J12588, Pha…	CO2_high_1, NH4_15min_1, NO2_45min_1, NH4_18hrs_1, T6_GABA1_2, NaNO3_880_uM, NO2_18hrs_1, T24_GABA1_2, Fe_070810_300_06, woN_45min_2, RAP_3, T3_GABA2_1, CO2_normal_light_3, NO3_18hrs_1, T6_DD2_2, NaNO3_75_uM, Fe_052110_300_22, NO3_15min_1, T6_GABA2_1, NO2_18hrs_2, NO3_15min_2, T24_DD_control_1, T24_GABA1_1, T24_DD1_2, T3_DD_control_2, Urea_N14, RAP_4, Fe_061210_15_10, T0_DD2_1, Fe_070710_30_10, F…	cofactor metabolic process(GO:0051186, evalue: 0.029); riboflavin biosynthetic process(GO:0009231, evalue: 0.039)	39984; evalue: 38.0	39985; evalue: 11000.0	Phatr3_J17029; Phatr3_J14599	Phatr3_J54435 : 0.1569; Phatr3_J50045 : -0.1216; Phatr3_J45703 : -0.096; Phatr3_J45112 : 0.0937; Phatr3_J44570 : -0.086; Phatr3_J48558 : -0.0679; Phatr3_J47256 : 0.0672; Phatr3_J49838 : -0.0636; Phatr3_J50136 : -0.0414; Phatr3_J49557 : -0.04	Pt_bHLH2_PAS; Pt_fungal_TRF; Pt_HSF4.3b; Pt_HSF1.1c; Pt_HSF2.1c; Pt_Myb1R_SHAQKYF5; Pt_TAZ3_PHD1_ZZ1; Pt_CCHH11; Pt_Myb1R_SHAQKYF7; Pt_CCHH14; Pt_HSF2.2b
43	YP_874424.1, YP_874417.1, YP_874426.1, YP_874418.1, ADY18530.1, YP_874371.1, YP_874370.1, YP_874487.1, YP_874383.1, YP_874444.1, YP_874393.1, YP_874359.1, YP_874392.1, YP_874377.1, YP_874425.1, YP_874384.1	CO2_normal_light_3, Fe_052210_300_02, RAP_2, GSA_4, NO3_N14, Urea_440_uM, CO2_normal_light_1, CO2_low_1, CO2_low_light_1, CO2_low_2, Fe_061110_30_22, NH4Cl_880_uM, NO3_2hrs_1, woN_90min_1, woN_18hrs_2, MSX_1, RAP_4, Untreated_1, NO3_2hrs_2, T24_GABA2_1, Fe_070810_300_02, Fe_061110_300_22, woN_15min_1, CO2_normal_dark_3, Untreated_3, T6_DD1_1, woN_15min_2, MSX_3, CO2_high_light_1, NO2_18hrs_1, Fe_…	photosynthesis(GO:0015979, evalue: 0.0); glyoxylate cycle(GO:0006097, evalue: 0.029); dicarboxylic acid metabolic process(GO:0043648, evalue: 0.029); carbon fixation(GO:0015977, evalue: 0.032); tricarboxylic acid cycle(GO:0006099, evalue: 0.044)	39986; evalue: 8.6e-21	39987; evalue: 0.00085				C+N
44	Phatr3_J38261, Phatr3_J35691, Phatr3_J35643, Phatr3_J859, Phatr3_J41515, Phatr3_J24610, Phatr3_J43904, Phatr3_J3369, Phatr3_J44902, Phatr3_J17720, Phatr3_J22357, Phatr3_J42015, Phatr3_J50964, Phatr3_J23924, Phatr3_EG02321, Phatr3_J55197, Phatr3_J18323, Phatr3_J17086	T24_DD2_1, Urea_37.5_uM, Fe_052210_300_02, T6_GABA_control, Fe_061210_15_06, B12_limited_1, Fe_061210_30_14, NO3_2hrs_1, Fe_061110_15_18, Fe_061210_300_02, Untreated_4, B12_limited_2, MSX_4, T24_DD_control_2, T3_GABA2_1, Fe_052110_300_18, NaNO3_75_uM, T3_GABA_control, T24_DD2_2, T3_GABA1_1, T3_DD1_2, Fe_070710_300_22, NO3_2hrs_2, T3_GABA2_2, NH4_1, CO2_high_light_1, T3_DD2_2, T6_GABA1_1, T6_DD1_1…	Entner-Doudoroff pathway through 6-phosphogluconate(GO:0009255, evalue: 0.033); glycolytic process(GO:0006096, evalue: 0.033); gluconeogenesis(GO:0006094, evalue: 0.033); fatty acid catabolic process(GO:0009062, evalue: 0.048)	39988; evalue: 420.0	39989; evalue: 16000.0		Phatr3_J45431 : 0.2028; Phatr3_J54505 : -0.1666; Phatr3_J15016 : 0.1602; Phatr3_J12346 : 0.1308; Phatr3_J43065 : -0.1197; Phatr3_J50045 : 0.1102; Phatr3_EG02570 : -0.0939; Phatr3_J47279 : -0.0711; Phatr3_J31764 : -0.0545; Phatr3_J44139 : 0.0474; Phatr3_J50622 : 0.044; Phatr3_J39335 : 0.037; Phatr3_J45392 : -0.0292; Phatr3_J44099 : -0.0259	Pt_Myb1R_SHAQKYF2; Pt_TAZ5_PHD3_ZZ3; Pt_Myb3R1; Pt_Myb1R_SHAQKYF1a; Pt_CCHH16; Pt_E2F-DP2a; Pt_aureochrome2; Pt_HSF3.3c; Pt_CCAAT; Pt_TAZ3_PHD1_ZZ1
45	Phatr3_J4025, Phatr3_J34526, Phatr3_J26256, Phatr3_J25204, Phatr3_J50741, Phatr3_J31662, Phatr3_J13261, Phatr3_J47389, Phatr3_J20470, Phatr3_J9255, Phatr3_J3969, Phatr3_J10025, Phatr3_J43288, Phatr3_J47181, Phatr3_J26813	Fe_070710_30_14, MSX_2, NO2_15min_1, NH4_15min_1, Fe_052110_300_14, GSA_1, NH4Cl_880_uM, NO3_2hrs_2, T24_DD2_2, CO2_normal_dark_1, CO2_high_1, GSA_4, Fe_052210_300_02, NO3_45min_2, T24_GABA_control, CO2_low_light_2, T24_DD2_1, CO2_low_light_3, NO2_15min_2, CO2_low_dark_3, woN_15min_2, Fe_052110_300_10, T3_DD1_1, woN_18hrs_2, Fe_061110_30_14, NH4_15min_2, Fe_061110_30_22, T0_GABA2_1, MSX_3, Fe_052…		39990; evalue: 4.9e-05	39991; evalue: 0.00059	Phatr3_J47181	Phatr3_J12737 : 0.206; Phatr3_J31578 : -0.1617; Phatr3_J48702 : 0.1298; Phatr3_J48361 : -0.1265; Phatr3_J48558 : -0.1119; Phatr3_J15211 : 0.1011; Phatr3_J44807 : 0.0879; Phatr3_J48573 : -0.0666; Phatr3_J50159 : -0.0648; Phatr3_J47713 : -0.0476	Pt_CSF3; Pt_bHLH4; Pt_HSF4.1c; Pt_HSF4.2c; Pt_HSF4.3b; Pt_CSF5; Pt_TAZ2; Pt_Myb1R2; Pt_CCCH10; Pt_CCCH15
46	Phatr3_J48573, Phatr3_J14284, Phatr3_J22974, Phatr3_J23467, Phatr3_J49838, Phatr3_J36337, Phatr3_J42574, Phatr3_J50365, Phatr3_J43116, Phatr3_J23281, Phatr3_J29658, Phatr3_J23913, Phatr3_J13505, Phatr3_J15016, Phatr3_J8765, Phatr3_J22554, Phatr3_J47576, Phatr3_J20445, Phatr3_EG02241, Phatr3_J39578, Phatr3_J41254	Fe_052210_300_06, Fe_070810_300_10, Fe_070810_15_10, NH4Cl_880_uM, Fe_070710_30_10, T0_DD2_1, CO2_normal_light_2, T0_GABA_control, NaNO3_880_uM, CO2_high_light_3, Fe_061110_300_22, Fe_070710_300_18, woN_15min_2, T0_DD_control_1, T24_DD_control_1, Urea_440_uM, T24_DD1_1, GSA_1, Fe_061110_300_18, woN_90min_1, NO2_15min_1, RAP_4, NH4_15min_1, T24_DD1_2, NH4_18hrs_2, NH4_45min_2, T6_DD_control_1, CO2…	coenzyme A biosynthetic process(GO:0015937, evalue: 0.029); pantothenate biosynthetic process(GO:0015940, evalue: 0.029)	39992; evalue: 27.0	39993; evalue: 17000.0	Phatr3_J36337; Phatr3_J13505; Phatr3_J15016; Phatr3_J49838; Phatr3_J50365; Phatr3_J48573	Phatr3_J47360 : -0.1713; Phatr3_J48930 : 0.1614; Phatr3_J49099 : -0.1363; Phatr3_J37257 : 0.109; Phatr3_J1785 : -0.0983; Phatr3_EG02473 : -0.094; Phatr3_J45431 : 0.0793; Phatr3_J44807 : -0.0627; Phatr3_EG01924 : 0.0381	Pt_E2F-DP3; Pt_HSF2.1a; Pt_bZIP20; Pt_Myb1R10; Pt_Myb1R_SHAQKYF2; Pt_Myb1R11; Pt_Myb1R1; Pt_Myb2R3a; Pt_Myb1R_SHAQKYF1b
47	Phatr3_J34317, Phatr3_J44425, Phatr3_J42527, Phatr3_J11305, Phatr3_J45980, Phatr3_J19244, Phatr3_J44139, Phatr3_EG02614, Phatr3_J39914, Phatr3_J54738, Phatr3_J37858, Phatr3_J33720, Phatr3_J21201, Phatr3_J20833, Phatr3_Jdraft870, Phatr3_J34976, Phatr3_J26515, Phatr3_J12233	CO2_normal_light_3, Fe_070810_15_06, Fe_061210_300_14, Fe_061210_15_14, Fe_070810_30_10, T24_GABA1_2, Fe_052110_300_14, CO2_high_2, NO3_18hrs_2, Fe_061110_30_14, T24_DD_control_2, B12_limited_1, NO3_18hrs_1, Fe_052110_300_22, NO3_15min_1, Fe_070710_300_18, T24_DD_control_1, Fe_061210_30_02, Urea_440_uM, T24_DD1_2, Fe_070710_30_18, woN_90min_2, T24_DD1_1, T0_GABA1_2, NO2_18hrs_2, woN_18hrs_1, woN_…	polysaccharide metabolic process(GO:0005976, evalue: 0.015); oxidative phosphorylation(GO:0006119, evalue: 0.046); pentose metabolic process(GO:0019321, evalue: 0.048)	39994; evalue: 32.0	39995; evalue: 3200.0	Phatr3_J44139	Phatr3_J50345 : -0.1853; Phatr3_J45703 : -0.1136; Phatr3_EG02108 : -0.0837; Phatr3_J5508 : -0.0831; Phatr3_J12346 : 0.0829; Phatr3_EG02570 : -0.0803; Phatr3_EG01965 : -0.0797; Phatr3_J45391 : -0.0716; Phatr3_J45142 : -0.0671; Phatr3_J44700 : -0.0309; Phatr3_J47360 : -0.0303; Phatr3_J43902 : -0.0286	Pt_CCCH11; Pt_TAZ3_PHD1_ZZ1; Pt_aureochrome2; Pt_CCHH5; Pt_HSF3.2c; Pt_bZIP14; Pt_Myb1R_SHAQKYF1a; Pt_HSF3.3d; Pt_bZIP5_PAS; Pt_bZIP21a; Pt_HSF2.1a; Pt_CCCH13	C
48	Phatr3_J15516, Phatr3_J48701, Phatr3_J13951, Phatr3_J8945, Phatr3_EG00041, Phatr3_EG00791, Phatr3_J45451, Phatr3_J45409, Phatr3_J2215, Phatr3_J41812, Phatr3_J42560, Phatr3_J48800, Phatr3_EG02359, Phatr3_J54355, Phatr3_J50577, Phatr3_J44962, Phatr3_EG02108, Phatr3_J4283, Phatr3_J44700, Phatr3_J42872, Phatr3_J54844, Phatr3_J17914, Phatr3_J48664, Phatr3_J50050	NO3_2hrs_1, Fe_070710_30_10, T6_GABA1_2, CO2_low_dark_2, T24_DD2_2, NH4_45min_2, Urea_440_uM, CO2_low_light_2, T24_GABA2_2, T6_DD1_2, Fe_061110_30_22, NO2_18hrs_2, woN_18hrs_2, Fe_070810_30_02, Fe_061210_300_10, Fe_061210_300_02, Fe_limited_1, CO2_normal_dark_3, NO3_45min_2, Fe_061210_30_10, CO2_high_light_3, CO2_normal_light_1, RAP_2, NO2_15min_2, GSA_4, NaNO3_880_uM, NO3_15min_1, CO2_high_dark_…	regulation of transcription, DNA-templated(GO:0006355, evalue: 0.025); glycine betaine biosynthetic process(GO:0031456, evalue: 0.033)	39996; evalue: 970.0	39997; evalue: 2300.0	Phatr3_J44962; Phatr3_J50050; Phatr3_J42560; Phatr3_J15516; Phatr3_EG02108; Phatr3_J48800; Phatr3_J48701; Phatr3_J45409; Phatr3_J44700	Phatr3_J44963 : 0.1413; Phatr3_J49596 : 0.1186; Phatr3_J50345 : 0.1094; Phatr3_J44331 : 0.0841; Phatr3_J48930 : 0.0744; Phatr3_J44586 : -0.0736; Phatr3_J45029 : 0.0652; Phatr3_J51933 : -0.0639; Phatr3_J55070 : 0.0604; Phatr3_J45391 : 0.0509; Phatr3_J15468 : -0.0478; Phatr3_J6839 : -0.0421; Phatr3_EG02471 : 0.0325	Pt_bHLH1b_PAS; Pt_HSF4.7b; Pt_CCCH11; Pt_Myb1R_SHAQKYF4; Pt_E2F-DP3; Pt_HSF2.2a; Pt_Myb1R5; Pt_aureochrome2; Pt_HSF4.4b; Pt_HSF3.3d; Pt_aureochrome4; Pt_Myb3R2; Pt_HSF4.2b
49	Phatr3_J11390, Phatr3_J50885, Phatr3_J42577, Phatr3_J35579, Phatr3_J10208, Phatr3_J54017, Phatr3_J15595, Phatr3_Jdraft1689, Phatr3_J35509, Phatr3_J9040, Phatr3_J41856, Phatr3_J29157, Phatr3_J9617, Phatr3_J51120, Phatr3_Jdraft825, Phatr3_J54998, Phatr3_J41016, Phatr3_J41559	T3_DD1_1, MSX_1, Fe_061210_15_06, T24_DD2_2, Urea_37.5_uM, Fe_061210_30_14, Fe_070710_300_22, Fe_061110_30_22, Fe_061210_30_06, T6_DD1_1, CO2_high_light_3, GSA_4, Fe_061210_30_10, Fe_070710_15_10, Fe_052110_300_10, T6_GABA2_2, Urea_N14, CO2_high_light_1, Fe_052210_300_10, T3_GABA1_1, Fe_061210_300_06, NH4_1, CO2_normal_dark_1, woN_45min_1, woN_18hrs_1, CO2_high_light_2, CO2_normal_dark_3, NO2_15m…	reductive pentose-phosphate cycle(GO:0019253, evalue: 0.0); carotenoid biosynthetic process(GO:0016117, evalue: 0.039)	39998; evalue: 240.0	39999; evalue: 4600.0	Phatr3_J41559; Phatr3_J42577	Phatr3_J54435 : 0.257; Phatr3_J45392 : -0.2217; Phatr3_J43051 : 0.2118; Phatr3_J42794 : 0.139; Phatr3_J44684 : -0.1209; Phatr3_J15211 : 0.1104; Phatr3_J17029 : 0.1069; Phatr3_J41109 : -0.0674; Phatr3_J39786 : 0.021	Pt_HSF3.3b; Pt_bHLH2_PAS; Pt_HSF1a; Pt_HSF4.5b; Pt_sigma70.3; Pt_Hox4; Pt_CSF5; Pt_HSF4.1b	C
50	Phatr3_J14529, Phatr3_J37652, Phatr3_J13382, Phatr3_J13445, Phatr3_J32708, Phatr3_J20460, Phatr3_J23247, Phatr3_J42018, Phatr3_Jdraft1367, Phatr3_J23850, Phatr3_J2738	Fe_070810_15_02, Fe_061210_15_10, T6_GABA2_1, T6_DD1_1, Fe_052110_300_18, Fe_061110_15_18, T24_DD_control_1, Fe_061210_30_02, T6_DD2_1, Fe_061210_30_14, RAP_1, Fe_061210_15_02, Fe_070710_300_10, T24_DD_control_2, Untreated_3, T0_DD2_1, Fe_061210_30_10, Fe_052110_300_14, Fe_052210_300_06, T0_DD1_1, T0_DD1_2, NO2_18hrs_1, T0_GABA1_2, T0_GABA_control, T3_GABA_control, T3_GABA2_1, Fe_052210_300_10, T…	Entner-Doudoroff pathway through 6-phosphogluconate(GO:0009255, evalue: 0.049); glycolytic process(GO:0006096, evalue: 0.049); gluconeogenesis(GO:0006094, evalue: 0.049)	40000; evalue: 6.1	40001; evalue: 2300.0		Phatr3_J49566 : -0.3153; Phatr3_J42577 : 0.1532; Phatr3_J42586 : -0.1506; Phatr3_EG02017 : 0.144; Phatr3_J15211 : 0.1112; Phatr3_J50318 : -0.0974; Phatr3_J46535 : -0.0731; Phatr3_J48361 : -0.0648; Phatr3_EG02108 : -0.0541	Pt_HSF4.6f; Pt_bZIP18; Pt_bHLH3; Pt_E2F-DP2b; Pt_CSF5; Pt_Myb4R2; Pt_Myb1R_SHAQKYF6; Pt_HSF4.2c; Pt_bZIP14
51	Phatr3_EG01594, Phatr3_J54067, Phatr3_J32083, Phatr3_J20015, Phatr3_J31440, Phatr3_J14626, Phatr3_J22919, Phatr3_J14260, Phatr3_J10458, Phatr3_J33839, Phatr3_J34392, Phatr3_J42832, Phatr3_J1129	Fe_061210_15_02, T24_GABA_control, NO3_15min_2, RAP_4, CO2_low_1, NaNO3_75_uM, NH4Cl_75_uM, MSX_4, woN_15min_2, NH4_18hrs_1, Fe_052210_300_06, Fe_limited_2, CO2_high_2, woN_18hrs_2, Untreated_3, GSA_4, B12_Fe_colimited_2, NO2_45min_1, Fe_061110_15_18, RAP_1, T0_GABA2_1, NH4_15min_2, T0_GABA1_1, T24_GABA2_1, Fe_070710_15_14, T24_GABA2_2, T6_GABA1_2, NO3_45min_1, CO2_normal_light_3, Fe_070710_30_10…	oxidative phosphorylation(GO:0006119, evalue: 0.001)	40002; evalue: 290.0	40003; evalue: 17000.0	Phatr3_J54067	Phatr3_J47181 : -0.1566; Phatr3_EG02471 : -0.1168; Phatr3_J48702 : 0.1034; Phatr3_J44570 : -0.0877; Phatr3_J32507 : -0.0868; Phatr3_J47919 : -0.0859; Phatr3_J49205 : 0.0758; Phatr3_J31764 : -0.0734; Phatr3_J45389 : -0.0731; Phatr3_J34805 : -0.0704; Phatr3_EG02497 : -0.0621; Phatr3_J49567 : -0.0557; Phatr3_J46078 : -0.0557; Phatr3_EG02624 : -0.0557; Phatr3_J46478 : -0.0534; Phatr3_J42928 : -0.052;…	Pt_HSF1b; Pt_HSF4.2b; Pt_HSF4.1c; Pt_CSF1; Pt_CCHH10; Pt_HSF3.2d; Pt_CCHH15; Pt_Myb1R3; Pt_HSF3.3f; Pt_bZIP11; Pt_MybR+R; Pt_HSF2c; Pt_HSF2.1c; Pt_HSF4.6h; Pt_HSF3.3e; Pt_CCHH9; Pt_Myb3R1; Pt_CCHH18; Pt_HSF1.1c; Pt_bZIP19; Pt_E2F-DP1a_SET1; Pt_HSF2.1a	C
52	Phatr3_J47090, Phatr3_J8876, Phatr3_J35253, Phatr3_J37234, Phatr3_J52268, Phatr3_J35580, Phatr3_J31948, Phatr3_J36398, Phatr3_J16599, Phatr3_J54915, Phatr3_J49372, Phatr3_J17226, Phatr3_J20809, Phatr3_EG01858, Phatr3_J20424, Phatr3_J10418, Phatr3_J36641, Phatr3_J13386, Phatr3_J34301, Phatr3_J38930, Phatr3_J32183, Phatr3_J39711, Phatr3_J11131	T6_DD_control_1, Fe_061210_15_10, T6_GABA_control, Fe_070710_30_10, T24_GABA1_1, T24_GABA1_2, Fe_061210_15_14, Fe_061110_300_18, Fe_052110_300_22, T3_DD_control_1, Fe_070710_30_18, woN_90min_2, T24_DD_control_1, NO3_N14, T24_GABA2_1, Fe_061110_15_18, CO2_low_dark_1, T0_GABA2_1, Fe_061210_300_14, CO2_high_2, T24_DD_control_2, T6_GABA1_1, NaNO3_75_uM, Fe_061210_30_02, Fe_070810_15_06, CO2_low_1, Fe…	vitamin B6 biosynthetic process(GO:0042819, evalue: 0.029); L-ascorbic acid metabolic process(GO:0019852, evalue: 0.033)	40004; evalue: 200.0	40005; evalue: 1000.0	Phatr3_J32183	Phatr3_J47713 : -0.1197; Phatr3_J43730 : 0.1186; Phatr3_J40994 : 0.0975; Phatr3_J43902 : -0.092; Phatr3_J49919 : -0.0909; Phatr3_J45029 : -0.084; Phatr3_J37547 : 0.0643; Phatr3_J7801 : 0.0556; Phatr3_J44750 : -0.0322	Pt_CCCH15; Pt_CBF/NF1; Pt_HSF2b; Pt_CCCH13; Pt_CCHH17; Pt_Myb1R5; Pt_CCHH13; Pt_CBF/NF4; Pt_HSF1d	C
53	Phatr3_J23429, Phatr3_J52208, Phatr3_J52603, Phatr3_J13894, Phatr3_J53929, Phatr3_J16870, Phatr3_J18745, Phatr3_Jdraft765, Phatr3_J47250, Phatr3_J26336, Phatr3_J10640, Phatr3_J49147, Phatr3_J47576, Phatr3_J29157, Phatr3_J12884, Phatr3_J43363, Phatr3_J48799, Phatr3_J43277, Phatr3_EG01936, Phatr3_J49162, Phatr3_J48930, Phatr3_J54134, Phatr3_J44099, Phatr3_J12373, Phatr3_J6817, Phatr3_J22955, Phatr3…	T3_DD2_2, T3_GABA_control, B12_Fe_colimited_2, T3_DD2_1, Fe_061210_15_14, Fe_070810_30_10, T6_DD2_1, Fe_070710_15_10, CO2_low_dark_1, Fe_052110_300_18, T0_GABA1_1, Fe_052110_300_10, T3_DD1_1, T6_DD1_2, Fe_061110_30_14, Fe_061110_15_22, Fe_070710_300_10, NO2_15min_1, NO2_45min_2, T0_DD1_1, NH4Cl_75_uM, T0_GABA1_2, T0_GABA2_2, T0_GABA2_1, Fe_061110_15_18, T3_DD_control_2, CO2_low_dark_3, Fe_052110_…	cellular amino acid metabolic process(GO:0006520, evalue: 0.04)	40006; evalue: 3.1	40007; evalue: 6.9	Phatr3_J6817; Phatr3_J49147; Phatr3_J44099; Phatr3_EG01936; Phatr3_J44750; Phatr3_J48930; Phatr3_J43365; Phatr3_J43363	Phatr3_J49919 : 0.129; Phatr3_J45561 : -0.1177; Phatr3_J46740 : 0.0934; Phatr3_EG02473 : -0.0894; Phatr3_J49557 : 0.0859; Phatr3_J34600 : -0.0851; Phatr3_J55070 : 0.0772; Phatr3_J37547 : -0.067; Phatr3_J44582 : -0.0566; Phatr3_J48817 : 0.0448	Pt_CCHH17; Pt_HSF3.1d; Pt_CBF/NF5; Pt_Myb1R1; Pt_HSF4.6a; Pt_CCHH14; Pt_HSF4.4b; Pt_CCHH13; Pt_HSF2c; Pt_bHLH6	N
54	Phatr3_J29260, Phatr3_EG02351, Phatr3_EG02613, Phatr3_J54493, Phatr3_J13557, Phatr3_J23811, Phatr3_J38294, Phatr3_J41559, Phatr3_J31440, Phatr3_J20424, Phatr3_J38930, Phatr3_J44099, Phatr3_J54983, Phatr3_J12452, Phatr3_J49720, Phatr3_J43413, Phatr3_J35594, Phatr3_J44492, Phatr3_J8982, Phatr3_EG02286, Phatr3_J12902, Phatr3_J3262, Phatr3_J45666, Phatr3_J47011, Phatr3_Jdraft1517, Phatr3_J35566, Phat…	woN_18hrs_1, CO2_high_1, CO2_high_light_1, GSA_4, NO3_15min_1, T0_GABA_control, NO2_18hrs_2, Fe_limited_1, CO2_normal_light_3, MSX_3, NO2_45min_1, Fe_070710_30_10, T3_DD1_1, Untreated_3, woN_90min_2, NH4_15min_1, T3_DD_control_2, RAP_3, NH4Cl_75_uM, T24_DD2_2, Urea_37.5_uM, T0_GABA2_2, T0_DD_control_1, CO2_normal_dark_3, Fe_070810_300_10, NO3_45min_1, T0_DD2_2, Fe_070710_30_14, B12_Control_1, T3_…	nitrogen compound metabolic process(GO:0006807, evalue: 0.004); galactose metabolic process(GO:0006012, evalue: 0.035)	40008; evalue: 7300.0	40009; evalue: 13000.0	Phatr3_J43413; Phatr3_J41559; Phatr3_J44099; Phatr3_J45666; Phatr3_J38294; Phatr3_J47011; Phatr3_J49720	Phatr3_J44570 : 0.0979; Phatr3_J45112 : 0.0964; Phatr3_J50318 : -0.0861; Phatr3_J49566 : -0.081; Phatr3_J42577 : 0.0778; Phatr3_J44586 : 0.076; Phatr3_J50328 : -0.0753; Phatr3_J8113 : -0.0713; Phatr3_J8407 : -0.0697; Phatr3_J37072 : -0.0541; Phatr3_J1785 : 0.0541; Phatr3_J55073 : 0.0464; Phatr3_J49567 : 0.0407; Phatr3_J7801 : 0.0259; Phatr3_J14805 : 0.0236; Phatr3_J15977 : -0.02	Pt_HSF1.1c; Pt_Myb4R2; Pt_HSF2.1c; Pt_HSF4.6f; Pt_HSF2.2a; Pt_Myb1R_SHAQKYF8; Pt_Myb1R11; Pt_aureochrome1; Pt_CCHH29; Pt_bZIP18; Pt_AP2-EREBP2; Pt_HSF4.6h; Pt_CXC5; Pt_sigma70.1a; Pt_aureochrome3; Pt_Myb1R10; Pt_CBF/NF4	C+N
55	Phatr3_J44570, Phatr3_J45142, Phatr3_J49557, Phatr3_J44797, Phatr3_J5060, Phatr3_J49596, Phatr3_J10418, Phatr3_J43277, Phatr3_J44492, Phatr3_J8982, Phatr3_EG02286, Phatr3_Jdraft1517, Phatr3_J48572, Phatr3_J38694, Phatr3_J33266, Phatr3_J14805, Phatr3_J44482, Phatr3_J3388, Phatr3_J42514, Phatr3_J45393, Phatr3_J45926, Phatr3_J46535, Phatr3_EG02570, Phatr3_J50136, Phatr3_J55070, Phatr3_J17215, Phatr3…	T6_DD2_1, T3_DD2_1, T3_DD1_1, Urea_N15, Fe_061110_15_14, NO3_18hrs_1, T24_DD2_1, NH4Cl_75_uM, T24_DD2_2, RAP_1, CO2_high_light_2, NO2_45min_1, NO3_2hrs_2, NO3_N14, woN_15min_1, CO2_high_light_1, woN_18hrs_1, GSA_4, Untreated_1, NO2_15min_1, NH4_1, NO3_45min_2, CO2_high_light_3, NO2_15min_2, woN_45min_1, NH4_2, Fe_061110_30_14, NO3_N15, NO3_2hrs_1, GSA_1, NH4_18hrs_2, Urea_37.5_uM, B12_limited_1, …	regulation of transcription, DNA-templated(GO:0006355, evalue: 0.0)	40010; evalue: 1.1	40011; evalue: 440.0	Phatr3_J45926; Phatr3_J14805; Phatr3_J49596; Phatr3_J50136; Phatr3_J45393; Phatr3_J46535; Phatr3_J5060; Phatr3_J45142; Phatr3_J55070; Phatr3_J48572; Phatr3_J42514; Phatr3_J3388; Phatr3_J44797; Phatr3_J44570; Phatr3_EG02570; Phatr3_J49557	Phatr3_EG02108 : 0.2958; Phatr3_J47713 : -0.1319; Phatr3_J50159 : -0.0946; Phatr3_J49567 : 0.0661; Phatr3_J46478 : 0.0615; Phatr3_J1785 : 0.0539; Phatr3_J50039 : 0.0467; Phatr3_J36337 : -0.0455; Phatr3_J43363 : 0.0434; Phatr3_J44684 : 0.0426; Phatr3_J43364 : 0.0272; Phatr3_J41601 : 0.0251; Phatr3_J48573 : -0.0205	Pt_bZIP14; Pt_CCCH15; Pt_CCCH10; Pt_HSF4.6h; Pt_CCHH18; Pt_Myb1R11; Pt_bZIP6_PAS; Pt_Myb3R4; Pt_HSF4.2j; Pt_HSF4.5b; Pt_HSF4.2d; Pt_CSF2; Pt_Myb1R2
56	Phatr3_J44782, Phatr3_J31339, Phatr3_EG01164, Phatr3_J14994, Phatr3_J49771, Phatr3_J44117, Phatr3_J43730, Phatr3_J15016, Phatr3_J48930, Phatr3_J10693, Phatr3_Jdraft913, Phatr3_J45434, Phatr3_J51757, Phatr3_J42726, Phatr3_J55198, Phatr3_J16286, Phatr3_J47205, Phatr3_Jdraft1431, Phatr3_J14762, Phatr3_J40492, Phatr3_J45997, Phatr3_J46001, Phatr3_J37086, Phatr3_J51242, Phatr3_J18319, Phatr3_J47239	NH4Cl_75_uM, NH4Cl_880_uM, woN_90min_1, B12_Fe_colimited_1, T0_DD2_2, GSA_2, CO2_low_2, Fe_061110_15_22, CO2_low_light_2, Fe_061210_300_14, Fe_070810_15_10, Fe_070810_15_06, CO2_high_1, NO2_15min_1, NH4_15min_1, GSA_1, Fe_061210_15_14, CO2_low_light_3, NH4_15min_2, woN_15min_2, Fe_070810_300_10, Fe_070810_30_10, woN_45min_2, MSX_3, B12_Control_1, CO2_low_dark_3, CO2_low_dark_1, T6_GABA1_2, Untrea…	mannose metabolic process(GO:0006013, evalue: 0.016); fructose metabolic process(GO:0006000, evalue: 0.016); steroid biosynthetic process(GO:0006694, evalue: 0.04); inositol phosphate metabolic process(GO:0043647, evalue: 0.042)	40012; evalue: 1200.0	40013; evalue: 19000.0	Phatr3_J43730; Phatr3_J15016; Phatr3_J48930; Phatr3_J47205	Phatr3_J49620 : -0.162; Phatr3_J55070 : 0.1276; Phatr3_J48955 : 0.1258; Phatr3_J43902 : -0.1195; Phatr3_J31764 : -0.1138; Phatr3_J39794 : -0.0982; Phatr3_EG01924 : 0.0907; Phatr3_EG02473 : -0.0866; Phatr3_J13192 : -0.0812; Phatr3_J43363 : 0.0568; Phatr3_J8407 : -0.0293; Phatr3_J43051 : -0.0247	Pt_HSF4.6c; Pt_HSF4.4b; Pt_CXC4; Pt_CCCH13; Pt_HSF3.2d; Pt_HSF4.5c; Pt_Myb1R_SHAQKYF1b; Pt_Myb1R1; Pt_cdc5; Pt_HSF4.2j; Pt_CCHH29; Pt_HSF1a
57	Phatr3_J41702, Phatr3_J15639, Phatr3_J43773, Phatr3_J28652, Phatr3_J21868, Phatr3_J9255, Phatr3_J9312, Phatr3_EG02183, Phatr3_J33864, Phatr3_J21592, Phatr3_EG02619, Phatr3_J54826, Phatr3_J44831, Phatr3_J34485, Phatr3_J38891, Phatr3_EG02534, Phatr3_J35819, Phatr3_J45120, Phatr3_J47824, Phatr3_J10398, Phatr3_J10779, Phatr3_J34582, Phatr3_J50738, Phatr3_J5217	NH4_1, NH4_18hrs_2, CO2_high_light_3, NH4Cl_75_uM, Fe_061210_15_14, B12_limited_1, NO3_18hrs_1, Fe_061110_15_14, Fe_052210_300_02, CO2_high_light_2, MSX_4, CO2_normal_dark_2, Fe_061110_300_14, Untreated_1, Urea_N14, Fe_061210_30_06, CO2_high_dark_3, NO2_18hrs_2, MSX_3, Fe_052110_300_18, CO2_low_dark_2, Untreated_4, CO2_normal_dark_3, NH4_2, woN_45min_2, woN_45min_1, CO2_high_dark_1, Fe_061210_15_…	sphingolipid metabolic process(GO:0006665, evalue: 0.035)	40014; evalue: 3.9e-08	40015; evalue: 0.042	Phatr3_J47824; Phatr3_J9312	Phatr3_J15211 : 0.3893; Phatr3_J44807 : 0.1289	Pt_CSF5; Pt_TAZ2
58	Phatr3_EG01955, Phatr3_J26714, Phatr3_J54435, Phatr3_J42794, Phatr3_J16499, Phatr3_J43744, Phatr3_J54842, Phatr3_J49229, Phatr3_J12420, Phatr3_J44748, Phatr3_J50481, Phatr3_J10970, Phatr3_J45443, Phatr3_J31436, Phatr3_J16540, Phatr3_J51305, Phatr3_J9040, Phatr3_J1534, Phatr3_J9316, Phatr3_J55209, Phatr3_J49205, Phatr3_J47686	Urea_37.5_uM, Fe_061110_30_22, Fe_052210_300_10, Fe_070810_300_02, woN_90min_2, Fe_061210_15_10, Fe_070810_30_02, T3_GABA2_2, T3_GABA2_1, GSA_2, Fe_061210_15_14, NH4_45min_2, CO2_high_1, Fe_070710_15_10, T24_DD1_1, NO3_45min_2, T3_DD2_1, T3_DD1_2, Fe_070810_15_02, CO2_normal_light_2, CO2_low_1, GSA_1, Fe_070710_30_10, T3_DD2_2, CO2_low_dark_3, CO2_normal_dark_1, T3_GABA1_2, CO2_high_dark_1, Urea_…	fatty acid biosynthetic process(GO:0006633, evalue: 0.006); aldehyde catabolic process(GO:0046185, evalue: 0.009); carotenoid biosynthetic process(GO:0016117, evalue: 0.015); beta-alanine metabolic process(GO:0019482, evalue: 0.033); carbon fixation(GO:0015977, evalue: 0.041)	40016; evalue: 15.0	40017; evalue: 93.0	Phatr3_J42794; Phatr3_J49205; Phatr3_J54435; Phatr3_J50481; Phatr3_J47686; Phatr3_J43744	Phatr3_J42586 : -0.2096; Phatr3_J42514 : -0.2046; Phatr3_J46173 : 0.1352; Phatr3_J49147 : -0.1333; Phatr3_J45816 : 0.119; Phatr3_EG02570 : 0.1074; Phatr3_J45666 : 0.0962; Phatr3_J41109 : -0.0856; Phatr3_J44570 : -0.0855; Phatr3_J14908 : 0.0827; Phatr3_J42928 : -0.0812; Phatr3_J50159 : 0.0582; Phatr3_J45560 : 0.0542; Phatr3_J39794 : -0.0518; Phatr3_J47181 : -0.0434; Phatr3_J44099 : 0.0377; Phatr3_…	Pt_HSF1g; Pt_bHLH3; Pt_bZIP17; Pt_HSF4a_4f; Pt_Myb4R2; Pt_sigma70.5; Pt_Myb1R_SHAQKYF1a; Pt_HSF2.1c; Pt_Hox4; Pt_HSF4.4a; Pt_HSF1b; Pt_Myb1R3; Pt_CCCH10; Pt_HSF1.3a; Pt_HSF3.2e; Pt_HSF4.6h; Pt_HSF3.1b; Pt_HSF4.5c	C+N
59	Phatr3_J8975, Phatr3_J42247, Phatr3_J6756, Phatr3_J25000, Phatr3_J47395, Phatr3_J41676, Phatr3_EG02527, Phatr3_J45428, Phatr3_J43164, Phatr3_J44955, Phatr3_J25360, Phatr3_J20508, Phatr3_J45656, Phatr3_J52343, Phatr3_J35101, Phatr3_J9258, Phatr3_J36048	woN_15min_2, T3_GABA1_1, B12_limited_2, Fe_070810_300_02, Fe_061210_300_10, B12_limited_1, T3_GABA2_2, T0_DD_control_2, T24_DD2_1, T3_GABA1_2, RAP_1, CO2_high_light_2, CO2_high_2, T24_GABA2_2, woN_90min_2, NO2_15min_2, CO2_normal_light_2, T3_DD2_1, MSX_2, Fe_052210_300_02, NO3_18hrs_2, T6_GABA1_1, T24_GABA1_2, NH4Cl_75_uM, T3_DD1_1, woN_15min_1, CO2_high_light_3, Fe_070710_15_14, Fe_070810_300_06…	terpenoid biosynthetic process(GO:0016114, evalue: 0.037); purine nucleotide metabolic process(GO:0006163, evalue: 0.042)	40018; evalue: 8.4	40019; evalue: 5100.0		Phatr3_J50136 : -0.2423; Phatr3_J12346 : 0.1971; Phatr3_J44139 : 0.1855; Phatr3_J43051 : 0.1288; Phatr3_J43363 : -0.1001; Phatr3_J55073 : -0.0882; Phatr3_J47686 : -0.073; Phatr3_J50345 : -0.0687; Phatr3_J15211 : 0.0663	Pt_HSF2.2b; Pt_aureochrome2; Pt_CCHH16; Pt_HSF1a; Pt_HSF4.2j; Pt_AP2-EREBP2; Pt_bZIP8; Pt_CCCH11; Pt_CSF5	N
60	Phatr3_J47271, Phatr3_EG02281, Phatr3_J25572, Phatr3_J28191, Phatr3_J31599, Phatr3_J13643, Phatr3_J30786, Phatr3_J38509, Phatr3_J52343, Phatr3_J36165, Phatr3_J46657, Phatr3_J47536, Phatr3_J48414, Phatr3_J11811, Phatr3_Jdraft371, Phatr3_J46728, Phatr3_J12186, Phatr3_J51609	NO2_45min_2, Fe_061210_15_06, MSX_4, MSX_1, GSA_4, CO2_low_dark_2, NaNO3_880_uM, RAP_1, CO2_high_dark_3, woN_15min_2, Fe_061210_30_10, T6_GABA2_1, B12_Fe_colimited_2, T0_GABA_control, Fe_061210_300_10, CO2_low_dark_3, Fe_061210_300_06, CO2_normal_dark_1, Urea_440_uM, CO2_high_dark_1, T3_GABA2_1, Fe_052210_300_10, T6_GABA1_2, GSA_2, T6_GABA1_1, NaNO3_75_uM, Fe_061210_30_02, Fe_070810_30_06, NO2_45…	pentose metabolic process(GO:0019321, evalue: 0.048)	40020; evalue: 48.0	40021; evalue: 930.0		Phatr3_J47726 : -0.2798; Phatr3_J45389 : -0.1611; Phatr3_J48930 : -0.128; Phatr3_J55070 : -0.1159; Phatr3_J15468 : 0.0881; Phatr3_J9855 : -0.0582; Phatr3_J36016 : -0.0295	Pt_Myb2R3a; Pt_HSF3.3f; Pt_E2F-DP3; Pt_HSF4.4b; Pt_aureochrome4; Pt_sigma70.6; Pt_CCHH4	C
61	Phatr3_J43944, Phatr3_J44586, Phatr3_J47199, Phatr3_Jdraft870, Phatr3_J26515, Phatr3_J18398, Phatr3_J14618, Phatr3_J54086, Phatr3_J28620, Phatr3_J13005, Phatr3_J20143, Phatr3_J44603, Phatr3_J11016, Phatr3_J54082, Phatr3_J32847	Fe_070810_15_06, NO3_45min_2, T3_DD1_2, Fe_061110_15_18, Fe_070810_15_02, Urea_N14, T6_DD2_2, T6_DD_control_2, Fe_070710_15_22, Fe_061110_30_14, Fe_070810_300_06, Fe_070710_300_18, T6_DD2_1, Fe_061210_30_06, CO2_low_1, Fe_070710_15_10, Fe_061110_15_14, Fe_061210_15_02, T3_DD2_1, T0_GABA_control, T0_GABA1_2, NO3_N15, T0_DD2_1, T6_GABA1_2, Fe_061210_15_10, T3_DD_control_1, T0_DD_control_1, T3_GABA2…	oxidative phosphorylation(GO:0006119, evalue: 0.0)	40022; evalue: 4.8	40023; evalue: 72000.0	Phatr3_J44586	Phatr3_J45032 : -0.2465; Phatr3_J49566 : -0.1842; Phatr3_J12346 : 0.1276; Phatr3_J37072 : -0.1184; Phatr3_J47011 : 0.1125; Phatr3_J5508 : -0.0984; Phatr3_J46535 : -0.0964; Phatr3_J50039 : -0.0728; Phatr3_J48701 : -0.0554; Phatr3_J43065 : -0.0409; Phatr3_EG02108 : -0.0332	Pt_CCHH8; Pt_HSF4.6f; Pt_aureochrome2; Pt_CXC5; Pt_Myb2R9; Pt_CCHH5; Pt_Myb1R_SHAQKYF6; Pt_bZIP6_PAS; Pt_bZIP19; Pt_E2F-DP2a; Pt_bZIP14	C
62	ADY18532.1, YP_874382.1, YP_874380.1, YP_874378.1, YP_874385.1, YP_874386.1, YP_874394.1, YP_874362.1, YP_874367.1, YP_874360.1, YP_874425.1, YP_874384.1, YP_874361.1, ADY18499.1, YP_874387.1, YP_874374.1, ADY18501.1, YP_874376.2, ADY18500.1	T24_DD_control_1, CO2_normal_light_1, NO3_2hrs_1, NO2_45min_2, Fe_limited_1, GSA_4, Urea_N15, RAP_3, woN_45min_2, CO2_high_light_1, T0_DD1_2, MSX_1, woN_18hrs_2, NH4_1, CO2_normal_dark_2, MSX_3, CO2_normal_light_3, T6_DD_control_1, Fe_061210_30_02, CO2_high_dark_2, GSA_3, CO2_low_light_2, MSX_4, Untreated_4, T24_GABA1_1, NH4_2, Untreated_3, NO2_18hrs_2, Urea_N14, NO3_15min_2, T0_DD2_2, CO2_normal…	photosynthesis(GO:0015979, evalue: 0.0); oxidative phosphorylation(GO:0006119, evalue: 0.023); cellular amino acid metabolic process(GO:0006520, evalue: 0.042)	40024; evalue: 4.3e-22	40025; evalue: 6.9e-11		Phatr3_J48572 : -0.0471	Pt_HSF4.1b	C+N
63	Phatr3_J28585, Phatr3_J20318, Phatr3_J39335, Phatr3_J46855, Phatr3_J20015, Phatr3_J22919, Phatr3_J54915, Phatr3_J49372, Phatr3_J28620, Phatr3_J43084, Phatr3_Jdraft417, Phatr3_J19518, Phatr3_J6807, Phatr3_EG01590, Phatr3_J40994, Phatr3_J25581, Phatr3_J50149, Phatr3_J48394, Phatr3_J45660, Phatr3_J50622, Phatr3_J39786	NO3_N15, Fe_070710_15_14, B12_limited_2, Fe_070710_300_22, Fe_061210_15_02, CO2_high_2, Urea_N15, Fe_061210_15_06, T3_GABA1_1, Fe_070810_15_10, T24_DD2_2, T6_DD_control_1, T6_DD2_1, T3_GABA1_2, MSX_3, Fe_061110_15_18, Fe_070710_15_18, T0_DD2_2, Fe_070810_300_10, Fe_070810_300_02, T24_DD_control_1, T0_GABA_control, T6_DD_control_2, Fe_070810_15_02, Urea_N14, T0_DD2_1, CO2_high_1, Fe_061210_30_02, …		40026; evalue: 5.1	40027; evalue: 540.0	Phatr3_J39335; Phatr3_J40994; Phatr3_J39786; Phatr3_J50622; Phatr3_J48394	Phatr3_J49919 : -0.2091; Phatr3_J45392 : -0.1826; Phatr3_J50050 : -0.1644; Phatr3_J43303 : -0.0679; Phatr3_J50624 : -0.0676; Phatr3_J49566 : -0.0594; Phatr3_J43730 : 0.056; Phatr3_J34600 : 0.0544; Phatr3_J31578 : -0.0265	Pt_CCHH17; Pt_HSF3.3b; Pt_Hox3; Pt_bZIP15; Pt_HSF4.6f; Pt_CCCH12; Pt_CBF/NF1; Pt_bHLH4
64	Phatr3_EG02044, Phatr3_J22913, Phatr3_J6288, Phatr3_J23920, Phatr3_J50741, Phatr3_J31662, Phatr3_J13261, Phatr3_J47389, Phatr3_J26813, Phatr3_J2738, Phatr3_J45434, Phatr3_J47205, Phatr3_J40492, Phatr3_J37086, Phatr3_EG02183, Phatr3_J54826, Phatr3_J44831, Phatr3_J18337, Phatr3_J48702, Phatr3_J42051, Phatr3_J12757, Phatr3_J42104, Phatr3_J3046, Phatr3_EG02261	woN_90min_1, NH4_45min_1, T6_DD2_2, Fe_061110_300_22, T6_GABA2_2, Fe_061110_300_18, Fe_061210_300_02, T24_GABA1_1, NH4_15min_1, Fe_limited_1, RAP_1, CO2_normal_dark_2, Fe_061210_30_14, Fe_061110_15_22, Fe_052210_300_06, Fe_070710_15_14, Fe_070810_300_06, Fe_061110_300_14, NO2_15min_2, T6_GABA_control, Fe_052110_300_14, CO2_low_light_2, Fe_070810_15_02, T3_DD2_2, Urea_N14, NO3_45min_2, T3_DD2_1, F…		40028; evalue: 0.52	40029; evalue: 13.0	Phatr3_J48702; Phatr3_J47205	Phatr3_J47181 : 0.2899; Phatr3_J31764 : -0.145; Phatr3_EG02017 : 0.1241; Phatr3_J37257 : -0.0772; Phatr3_J44586 : 0.072; Phatr3_J44139 : 0.0666; Phatr3_J37072 : -0.0642; Phatr3_J50328 : -0.0475; Phatr3_J14908 : -0.0399; Phatr3_J44256 : -0.0346; Phatr3_EG02471 : -0.0339; Phatr3_J48573 : -0.023	Pt_HSF1b; Pt_HSF3.2d; Pt_E2F-DP2b; Pt_CCHH16; Pt_Myb1R10; Pt_Myb1R_SHAQKYF8; Pt_sigma70.5; Pt_CXC5
65	Phatr3_J10100, Phatr3_J20504, Phatr3_J5508, Phatr3_J5537, Phatr3_J33770, Phatr3_J46570, Phatr3_J50328, Phatr3_J37341, Phatr3_J41807, Phatr3_J45560, Phatr3_EG02208, Phatr3_J14908, Phatr3_J49903, Phatr3_J47360, Phatr3_EG02101, Phatr3_J10902, Phatr3_J44968, Phatr3_J26952, Phatr3_J30282, Phatr3_J50345	T3_DD2_1, B12_Fe_colimited_2, T6_DD_control_2, Fe_070710_30_18, T3_GABA2_1, Fe_061210_30_14, Fe_052110_300_14, T24_GABA2_1, Fe_070710_15_22, T0_GABA1_2, Fe_limited_2, Fe_061110_300_18, Fe_061210_300_10, Fe_limited_1, T3_DD1_2, T24_DD1_2, Fe_061110_300_22, CO2_low_2, T24_DD2_2, T3_GABA_control, Fe_070710_30_10, Fe_070810_30_02, T3_GABA1_1, Fe_061210_15_14, CO2_low_dark_3, T0_GABA_control, T24_GABA…	porphyrin-containing compound metabolic process(GO:0006778, evalue: 0.029); regulation of transcription, DNA-templated(GO:0006355, evalue: 0.04); starch metabolic process(GO:0005982, evalue: 0.049); sucrose metabolic process(GO:0005985, evalue: 0.049)	40030; evalue: 100.0	40031; evalue: 690.0	Phatr3_J47360; Phatr3_J50345; Phatr3_J5537; Phatr3_J14908; Phatr3_J50328; Phatr3_J45560; Phatr3_J5508	Phatr3_J44256 : 0.1145; Phatr3_EG01965 : 0.109; Phatr3_EG02471 : 0.1055; Phatr3_J32507 : 0.1053; Phatr3_J47686 : 0.1004; Phatr3_J9855 : 0.0905; Phatr3_J8407 : 0.0901; Phatr3_J29958 : 0.0813; Phatr3_J44586 : -0.0781; Phatr3_J45389 : 0.0632; Phatr3_J48817 : 0.0569; Phatr3_J43303 : 0.0561	Pt_HSF3.2c; Pt_HSF4.2b; Pt_bHLH2_PAS; Pt_HSF2.2a; Pt_CCCH5; Pt_CCHH10; Pt_CCHH29; Pt_MYB1R_SHAQKYF3; Pt_bHLH6; Pt_CSF3; Pt_HSF3.3f; Pt_bZIP15; Pt_CCCH7_RING62; Pt_CCCH3
66	Phatr3_J50084, Phatr3_J48558, Phatr3_J49566, Phatr3_J43604, Phatr3_J48817, Phatr3_J54326, Phatr3_J7164, Phatr3_J46078, Phatr3_J43902, Phatr3_J9794, Phatr3_Jdraft1656, Phatr3_J48799, Phatr3_EG01936, Phatr3_J12373, Phatr3_J6817, Phatr3_J45703, Phatr3_J49524, Phatr3_EG01965, Phatr3_J15977, Phatr3_J45605, Phatr3_J49142, Phatr3_J3145, Phatr3_J7629, Phatr3_J15968, Phatr3_J45816, Phatr3_J49637	Fe_061210_30_10, Urea_440_uM, Fe_070810_300_06, T3_DD_control_2, T3_DD1_1, Fe_052110_300_10, T3_DD2_1, CO2_low_1, Untreated_1, T6_GABA_control, Fe_061110_15_14, Fe_061110_300_22, T0_DD_control_2, B12_Control_1, T0_GABA1_1, NO3_2hrs_2, CO2_normal_light_2, Fe_070810_15_02, Fe_061110_30_22, Fe_061210_300_06, T0_GABA2_1, T0_GABA2_2, T6_DD1_1, CO2_low_light_3, CO2_low_dark_3, Fe_061210_30_06, Fe_05221…	regulation of transcription, DNA-templated(GO:0006355, evalue: 0.002); inositol phosphate metabolic process(GO:0043647, evalue: 0.042)	40032; evalue: 22000.0	40033; evalue: 28000.0	Phatr3_J48817; Phatr3_EG01965; Phatr3_J6817; Phatr3_EG01936; Phatr3_J15977; Phatr3_J46078; Phatr3_J45816; Phatr3_J48558; Phatr3_J45703; Phatr3_J54326; Phatr3_J43902; Phatr3_J49566	Phatr3_J50328 : 0.1269; Phatr3_J49147 : 0.1268; Phatr3_J37547 : -0.1146; Phatr3_J54505 : 0.1079; Phatr3_J15211 : -0.1064; Phatr3_EG01932 : -0.099; Phatr3_J45393 : 0.0983; Phatr3_EG02473 : -0.0724; Phatr3_J44797 : 0.0703; Phatr3_J44750 : 0.0635; Phatr3_J47279 : 0.0538; Phatr3_J47181 : -0.0502	Pt_CSF5; Pt_HSF4.4a; Pt_CCHH13; Pt_Myb1R_SHAQKYF8; Pt_TAZ5_PHD3_ZZ3; Pt_HSF4.6b; Pt_HSF3.3a; Pt_TAF9; Pt_sigma70.1b; Pt_HSF1b; Pt_Myb1R1; Pt_HSF2.2a; Pt_bZIP16; Pt_TAZ2; Pt_HSF1d
67	Phatr3_J42282, Phatr3_J23717, Phatr3_J53935, Phatr3_J22122, Phatr3_J54998, Phatr3_J47395, Phatr3_J41676, Phatr3_EG02527, Phatr3_J25360, Phatr3_J20508, Phatr3_J45660, Phatr3_EG02349, Phatr3_J34010, Phatr3_J36347, Phatr3_J12346, Phatr3_J22993	T3_GABA1_1, T24_DD2_1, CO2_low_dark_1, woN_15min_2, CO2_low_dark_2, CO2_normal_light_2, RAP_2, T3_GABA2_2, T3_DD1_1, CO2_low_1, T24_GABA2_2, RAP_1, Fe_070710_15_14, T24_DD2_2, T6_GABA2_2, T3_GABA1_2, Fe_052210_300_02, CO2_high_2, Fe_061210_300_02, CO2_high_light_3, NO3_45min_1, CO2_high_light_2, Fe_061210_15_06, CO2_high_dark_3, woN_15min_1, NO3_15min_1, woN_45min_2, Fe_061110_300_14, Fe_070810_1…	reductive pentose-phosphate cycle(GO:0019253, evalue: 0.004); fatty acid biosynthetic process(GO:0006633, evalue: 0.033); purine nucleotide metabolic process(GO:0006163, evalue: 0.039)	40034; evalue: 0.0014	40035; evalue: 110.0	Phatr3_J12346	Phatr3_J48572 : -0.2565; Phatr3_J44139 : 0.2322; Phatr3_J45392 : -0.1731; Phatr3_J41109 : -0.1682; Phatr3_J14599 : 0.122; Phatr3_J42577 : 0.0655; Phatr3_J49566 : -0.0636	Pt_HSF4.1b; Pt_HSF3.3b; Pt_CCHH16; Pt_Hox4; Pt_sigma70.1a; Pt_bZIP18; Pt_CSF5	C+N
68	Phatr3_J2394, Phatr3_J45561, Phatr3_J44622, Phatr3_J11373, Phatr3_J13476, Phatr3_J48078, Phatr3_J50318, Phatr3_J48112, Phatr3_J1784, Phatr3_J43697, Phatr3_J28937, Phatr3_J23292, Phatr3_Jdraft780, Phatr3_J48886, Phatr3_J19762, Phatr3_J48307, Phatr3_EG02381, Phatr3_J12031, Phatr3_J51422, Phatr3_J14356, Phatr3_J29004, Phatr3_J34415, Phatr3_J11615, Phatr3_J28181, Phatr3_EG02240, Phatr3_J18027	CO2_low_light_2, CO2_normal_light_1, T24_GABA2_2, CO2_low_1, NH4_1, CO2_low_light_1, Fe_061110_15_22, Fe_070810_300_06, Urea_N15, T6_DD1_1, NO3_45min_2, MSX_2, MSX_3, NH4_18hrs_2, RAP_2, NH4_45min_2, NH4_2, Fe_052210_300_06, Urea_N14, CO2_low_2, CO2_normal_dark_2, NO2_18hrs_1, Fe_061110_30_18, Fe_070810_15_06, NH4_18hrs_1, CO2_normal_dark_3, NO2_15min_1, woN_90min_1, woN_45min_2, NO3_2hrs_1, NO2_…	cellular amino acid metabolic process(GO:0006520, evalue: 0.046)	40036; evalue: 0.0091	40037; evalue: 5.9	Phatr3_J50318; Phatr3_J34415; Phatr3_J45561	Phatr3_J42514 : 0.2246; Phatr3_J43051 : 0.2117; Phatr3_J15211 : 0.1744; Phatr3_J51933 : -0.1445; Phatr3_J43363 : -0.1113; Phatr3_J42586 : 0.1013; Phatr3_J44099 : -0.0835; Phatr3_J45142 : -0.0581; Phatr3_J49838 : -0.0401; Phatr3_J43364 : -0.0385	Pt_CSF5; Pt_HSF1g; Pt_HSF1a; Pt_HSF3.2b; Pt_aureochrome2; Pt_aureochrome1; Pt_CCHH7; Pt_Myb1R_SHAQKYF7; Pt_HSF4.2j; Pt_bHLH3	N
69	Phatr3_J31367, Phatr3_J30519, Phatr3_EG02232, Phatr3_J17265, Phatr3_J45239, Phatr3_J48952, Phatr3_J25840, Phatr3_J51970, Phatr3_J29456, Phatr3_EG02251, Phatr3_J51245, Phatr3_J45141, Phatr3_J51128, Phatr3_J45886, Phatr3_J51830, Phatr3_J14792	T3_DD2_2, Urea_440_uM, Fe_061210_15_14, T6_GABA1_2, Fe_052110_300_14, Fe_limited_1, Urea_37.5_uM, CO2_normal_light_3, NO3_N14, T0_GABA_control, Fe_052210_300_10, Fe_070710_30_14, T6_GABA_control, NO3_2hrs_1, T6_DD2_2, T3_DD_control_2, T24_GABA2_1, T0_DD1_1, Fe_limited_2, T6_DD_control_2, NaNO3_75_uM, Fe_070710_15_10, T24_DD_control_1, T0_DD2_1, T3_DD1_2, Fe_061210_15_10, Untreated_1, T0_DD_contro…	Entner-Doudoroff pathway through 6-phosphogluconate(GO:0009255, evalue: 0.029); glycolytic process(GO:0006096, evalue: 0.029); gluconeogenesis(GO:0006094, evalue: 0.029); tricarboxylic acid cycle(GO:0006099, evalue: 0.044)	40038; evalue: 68.0	40039; evalue: 3800.0		Phatr3_J47726 : -0.1752; Phatr3_J54435 : -0.1599; Phatr3_J50039 : 0.1436; Phatr3_J48361 : 0.1302; Phatr3_J8113 : 0.1236; Phatr3_J44917 : -0.1188; Phatr3_J50318 : 0.0976; Phatr3_EG01936 : -0.083; Phatr3_J45816 : 0.0794; Phatr3_J39794 : -0.0778; Phatr3_J50481 : -0.0639; Phatr3_J43365 : -0.0635; Phatr3_J38294 : -0.0605; Phatr3_J48702 : -0.058; Phatr3_J3388 : -0.0497; Phatr3_J31764 : -0.0491; Phatr3_…	Pt_bZIP6_PAS; Pt_HSF4.2c; Pt_HSF4.4c; Pt_aureochrome2; Pt_Myb4R2; Pt_aureochrome1; Pt_bHLH2_PAS; Pt_bZIP20; Pt_Myb2R3a; Pt_sigma70.1b; Pt_HSF4.1c; Pt_HSF4a_4f; Pt_HSF2.2c; Pt_E2F-DP2a; Pt_HSF2.1b; Pt_HSF3.3e	C+N
70	Phatr3_J9355, Phatr3_J19692, Phatr3_J24739, Phatr3_J9427, Phatr3_J23871, Phatr3_J42659, Phatr3_J17029, Phatr3_J38165, Phatr3_J50742, Phatr3_J54405, Phatr3_J54983, Phatr3_J17215, Phatr3_J15186, Phatr3_J32923, Phatr3_J36913, Phatr3_J14917, Phatr3_J19324, Phatr3_J51092, Phatr3_J21970, Phatr3_J44584, Phatr3_J36139, Phatr3_EG02348, Phatr3_J11740, Phatr3_J18524, Phatr3_Jdraft1025	T3_GABA2_1, T24_GABA_control, Fe_052210_300_06, CO2_high_dark_3, CO2_high_dark_1, Fe_070710_30_14, Fe_061110_30_14, Fe_061210_30_14, GSA_3, T3_DD_control_1, GSA_4, NO2_45min_1, Fe_070710_300_14, NO3_15min_1, CO2_high_dark_2, NH4_45min_1, T0_DD2_2, Fe_052110_300_14, CO2_normal_light_1, T0_DD1_1, Fe_070710_30_22, NaNO3_75_uM, NaNO3_880_uM, Fe_070810_30_10, MSX_3, NO2_45min_2, T6_DD2_1, T0_GABA_cont…	riboflavin biosynthetic process(GO:0009231, evalue: 0.033); cellular amino acid metabolic process(GO:0006520, evalue: 0.042)	40040; evalue: 0.00018	40041; evalue: 1.7e-05	Phatr3_J17029	Phatr3_J8113 : -0.1499; Phatr3_J15211 : 0.1471; Phatr3_J45703 : -0.1231; Phatr3_J49838 : -0.1079; Phatr3_J44807 : 0.1078; Phatr3_J34805 : -0.0702; Phatr3_J47726 : 0.058; Phatr3_J44750 : -0.0341; Phatr3_J43902 : -0.0323	Pt_aureochrome1; Pt_CSF5; Pt_TAZ3_PHD1_ZZ1; Pt_Myb1R_SHAQKYF7; Pt_TAZ2; Pt_CCHH15; Pt_Myb2R3a; Pt_HSF1d; Pt_CCCH13	N
71	Phatr3_J27709, Phatr3_J44331, Phatr3_J30807, Phatr3_J46453, Phatr3_J29736, Phatr3_J49056, Phatr3_J45243, Phatr3_J16615, Phatr3_J33864, Phatr3_J10779, Phatr3_J34582, Phatr3_J12269, Phatr3_J47999, Phatr3_J14230, Phatr3_EG02399, Phatr3_J51430, Phatr3_J27240, Phatr3_J29824, Phatr3_J9855	B12_Fe_colimited_1, CO2_normal_light_2, T6_DD_control_1, RAP_1, NH4_15min_1, T6_DD1_1, Fe_061210_300_02, Fe_061110_30_18, RAP_3, CO2_normal_dark_2, RAP_4, T24_GABA_control, CO2_high_dark_3, CO2_high_light_3, B12_limited_1, CO2_normal_dark_1, T3_GABA1_2, CO2_normal_light_1, Fe_070710_15_18, Urea_37.5_uM, woN_45min_2, Fe_052210_300_10, Fe_061210_300_06, T6_GABA2_1, Fe_070810_15_02, Fe_070710_300_18…	cellular amino acid metabolic process(GO:0006520, evalue: 0.029)	40042; evalue: 2.0	40043; evalue: 8200.0	Phatr3_J44331; Phatr3_J9855	Phatr3_J47919 : 0.1518; Phatr3_J15211 : 0.122; Phatr3_J45389 : 0.1149; Phatr3_J54435 : 0.1129; Phatr3_J35419 : 0.1044; Phatr3_J42586 : 0.0961; Phatr3_J49567 : 0.0901; Phatr3_J44570 : -0.0884; Phatr3_J29958 : 0.0843; Phatr3_J42928 : -0.0833; Phatr3_J44042 : 0.0789; Phatr3_J45431 : -0.0675; Phatr3_J55073 : -0.0628; Phatr3_J49838 : -0.0476; Phatr3_J43730 : -0.044; Phatr3_J50318 : 0.0344	Pt_HSF3.3f; Pt_CCHH9; Pt_CSF5; Pt_HSF1.3b; Pt_CCCH5; Pt_HSF2.1c; Pt_HSF4.6h; Pt_Myb1R_SHAQKYF2; Pt_CCCH8; Pt_Myb1R3; Pt_CBF/NF1; Pt_Myb4R2; Pt_Myb1R_SHAQKYF7; Pt_bHLH2_PAS; Pt_AP2-EREBP2	N
72	Phatr3_J15140, Phatr3_J38946, Phatr3_J48952, Phatr3_J51970, Phatr3_EG02251, Phatr3_J45141, Phatr3_J843, Phatr3_J20192, Phatr3_J49112, Phatr3_J50076, Phatr3_EG02363, Phatr3_J11021, Phatr3_J54219	T6_GABA_control, CO2_high_1, T0_DD_control_2, Fe_070710_30_10, T0_GABA1_2, CO2_high_dark_3, NO3_2hrs_1, T24_DD2_2, NO3_N15, CO2_high_dark_2, T0_DD_control_1, T3_DD_control_1, RAP_3, NH4_18hrs_2, Fe_061210_15_14, B12_Control_1, Fe_052110_300_10, MSX_2, Fe_061110_300_18, Fe_061210_300_14, T24_GABA_control, Fe_052210_300_10, T24_DD_control_1, CO2_normal_dark_1, T24_DD1_2, B12_Control_2, CO2_low_dark…	starch metabolic process(GO:0005982, evalue: 0.041); sucrose metabolic process(GO:0005985, evalue: 0.041); butyrate metabolic process(GO:0019605, evalue: 0.047)	40044; evalue: 0.82	40045; evalue: 4200.0		Phatr3_J47181 : -0.3711; Phatr3_J8113 : 0.3123; Phatr3_J43902 : 0.1717; Phatr3_J15468 : 0.0439; Phatr3_J47726 : -0.0295; Phatr3_J48361 : 0.0232	Pt_HSF1b; Pt_aureochrome1; Pt_CCCH13; Pt_aureochrome4; Pt_Myb2R3a; Pt_HSF4.2c	C
73	Phatr3_J35370, Phatr3_Jdraft1806, Phatr3_J800, Phatr3_J2087, Phatr3_J19699, Phatr3_J54476, Phatr3_J8691, Phatr3_J43194, Phatr3_Jdraft1682, Phatr3_EG01858, Phatr3_J35594, Phatr3_J49205, Phatr3_J49142, Phatr3_J3145, Phatr3_J39794, Phatr3_J10005, Phatr3_J46383, Phatr3_Jdraft462, Phatr3_J49644, Phatr3_J44256, Phatr3_J11273, Phatr3_J10356, Phatr3_J8828, Phatr3_J20183, Phatr3_J44917, Phatr3_J52539, Pha…	Fe_052210_300_06, NO3_N14, Fe_061110_300_14, NO2_18hrs_2, MSX_4, woN_90min_1, Fe_070810_300_02, Fe_070710_300_14, Fe_061210_30_02, NO2_15min_1, woN_18hrs_1, Fe_070710_15_18, Fe_061210_30_10, Fe_070710_30_10, B12_limited_2, NH4_18hrs_1, T24_GABA2_2, Fe_070810_15_10, woN_15min_1, CO2_high_dark_2, Fe_061110_300_18, T6_GABA1_2, woN_15min_2, Fe_070710_300_22, T0_DD2_1, NH4_15min_1, NO3_45min_1, B12_li…	vitamin B6 biosynthetic process(GO:0042819, evalue: 0.007); coenzyme A biosynthetic process(GO:0015937, evalue: 0.037); pantothenate biosynthetic process(GO:0015940, evalue: 0.037)	40046; evalue: 1.4e-05	40047; evalue: 0.53	Phatr3_J49205; Phatr3_J39794; Phatr3_J44256; Phatr3_J44917
74	Phatr3_J28797, Phatr3_J18228, Phatr3_J29660, Phatr3_J2215, Phatr3_J54355, Phatr3_J14626, Phatr3_J51757, Phatr3_J1534, Phatr3_J9316, Phatr3_J10356, Phatr3_J20183, Phatr3_J18940, Phatr3_J54703, Phatr3_J36821, Phatr3_J15777, Phatr3_J47041, Phatr3_J17401, Phatr3_J41063, Phatr3_J13322, Phatr3_J29488, Phatr3_J22315, Phatr3_J29014	CO2_high_light_2, Fe_070810_300_10, CO2_high_2, T24_DD_control_2, NO2_15min_2, Fe_070710_30_18, NO2_45min_2, woN_90min_2, T24_DD2_2, Fe_052110_300_10, Fe_070710_300_10, NH4_15min_2, T24_DD_control_1, GSA_2, Fe_070710_15_22, Untreated_2, NO3_N15, T0_GABA1_1, Fe_061210_300_06, Fe_061110_300_18, CO2_high_light_3, Fe_061210_15_02, T3_GABA2_1, B12_limited_2, woN_18hrs_1, Fe_061110_30_18, Fe_070710_30_…	fatty acid biosynthetic process(GO:0006633, evalue: 0.022); cofactor metabolic process(GO:0051186, evalue: 0.024); pyruvate metabolic process(GO:0006090, evalue: 0.046)	40048; evalue: 1.4	40049; evalue: 76.0	Phatr3_J47041	Phatr3_J47686 : 0.2607; Phatr3_J15016 : 0.1683; Phatr3_J54435 : 0.141; Phatr3_J8113 : -0.0986; Phatr3_J43730 : 0.098; Phatr3_J43902 : -0.0727; Phatr3_J15468 : -0.0725; Phatr3_J43051 : -0.069; Phatr3_J45409 : 0.0689; Phatr3_J43363 : 0.0594; Phatr3_J43744 : 0.0271; Phatr3_J44963 : 0.0228	Pt_bZIP8; Pt_Myb3R1; Pt_bHLH2_PAS; Pt_aureochrome1; Pt_HSF1a; Pt_CBF/NF1; Pt_AP2-EREBP2; Pt_CCCH13; Pt_aureochrome4; Pt_HSF4.2j; Pt_bZIP21b; Pt_HSF3.1b; Pt_bZIP10	C
75	YP_874486.1, YP_874358.1, YP_874366.1, YP_874403.1, YP_874379.1, YP_874444.1, YP_874393.1, YP_874359.1, YP_874392.1, YP_874377.1, YP_874387.1, YP_874374.1, YP_874376.2	NO3_18hrs_2, T3_DD2_2, Fe_052210_300_10, CO2_high_dark_1, GSA_1, Fe_061210_30_10, T3_DD1_1, CO2_low_dark_3, CO2_normal_dark_1, T3_DD2_1, Fe_061210_15_10, RAP_4, Fe_061110_300_22, CO2_high_light_2, CO2_high_dark_2, T3_DD1_2, CO2_low_dark_2, T6_GABA1_1, NO3_18hrs_1, woN_15min_1, Fe_070710_30_10, NO3_N14, woN_15min_2, CO2_high_light_1, CO2_low_2, RAP_3, NO3_15min_1, NO2_18hrs_1, GSA_4, NO3_45min_2, …	photosynthesis(GO:0015979, evalue: 0.0)	40050; evalue: 4.7e-14	40051; evalue: 0.95				C
76	Phatr3_J25417, Phatr3_J37257, Phatr3_J55197, Phatr3_J13505, Phatr3_J22554, Phatr3_EG02241, Phatr3_J50577, Phatr3_J54844, Phatr3_J1129, Phatr3_J35580, Phatr3_J42726, Phatr3_Jdraft1431, Phatr3_J51242, Phatr3_EG02261, Phatr3_Jdraft462, Phatr3_J52539, Phatr3_J18940, Phatr3_J14808, Phatr3_J29016, Phatr3_J46097, Phatr3_J44905, Phatr3_J48977, Phatr3_J19708	CO2_normal_dark_2, NH4_18hrs_2, CO2_high_light_2, NO3_18hrs_1, Untreated_3, Urea_440_uM, NH4_2, NH4Cl_880_uM, T24_GABA1_1, GSA_2, woN_18hrs_2, RAP_1, woN_45min_1, Fe_061210_300_14, CO2_low_dark_1, MSX_1, Fe_052110_300_18, Fe_070710_30_22, T3_GABA1_1, Fe_061210_300_10, Fe_061110_30_14, Fe_052110_300_22, MSX_3, T6_DD_control_2, woN_18hrs_1, CO2_high_2, T6_DD_control_1, T24_DD1_1, CO2_normal_dark_3,…	polysaccharide metabolic process(GO:0005976, evalue: 0.004); mannose metabolic process(GO:0006013, evalue: 0.014); fructose metabolic process(GO:0006000, evalue: 0.014); purine nucleotide metabolic process(GO:0006163, evalue: 0.029)	40052; evalue: 8.9	40053; evalue: 1000.0	Phatr3_J13505; Phatr3_J37257	Phatr3_J15016 : 0.2302; Phatr3_J49620 : -0.1359; Phatr3_J48955 : 0.1261; Phatr3_J43730 : 0.1016; Phatr3_J44963 : 0.1016; Phatr3_J49099 : -0.077; Phatr3_J54505 : -0.0672; Phatr3_J31578 : -0.0464; Phatr3_EG01924 : 0.0348; Phatr3_J8407 : -0.0305	Pt_Myb3R1; Pt_CBF/NF1; Pt_CXC4; Pt_HSF4.6c; Pt_bHLH1b_PAS; Pt_CCHH29; Pt_bHLH4; Pt_bZIP20; Pt_Myb1R_SHAQKYF1b	N
77	Phatr3_J17671, Phatr3_J46133, Phatr3_J12233, Phatr3_J33839, Phatr3_J34392, Phatr3_J18398, Phatr3_J14618, Phatr3_J54086, Phatr3_J13005, Phatr3_J44603, Phatr3_J11016, Phatr3_J32847, Phatr3_J43469, Phatr3_J13358	Fe_061110_15_18, NO3_N14, woN_18hrs_1, Fe_070710_300_14, T6_DD1_2, Fe_070810_30_06, Fe_052110_300_22, MSX_4, Fe_070710_30_18, Fe_070710_300_18, NO3_15min_1, Untreated_4, T6_DD2_1, T6_GABA1_2, MSX_1, NO3_15min_2, B12_Fe_colimited_1, Fe_052110_300_18, T3_DD1_2, T24_DD_control_1, NO2_45min_1, Fe_061210_30_14, T6_GABA2_1, T6_DD2_2, RAP_3, T24_DD1_2, Fe_061210_15_06, Fe_061110_30_18, Fe_070710_15_14, …	oxidative phosphorylation(GO:0006119, evalue: 0.0)	40054; evalue: 7.3e-05	40055; evalue: 210.0		Phatr3_J12346 : 0.1785; Phatr3_J37072 : -0.1402; Phatr3_J50039 : -0.1211; Phatr3_J45392 : -0.1146; Phatr3_J46078 : -0.0965; Phatr3_J41109 : -0.0919; Phatr3_J44586 : 0.0847; Phatr3_J42794 : 0.0819; Phatr3_EG02497 : -0.0818; Phatr3_EG01936 : -0.0717; Phatr3_J46173 : 0.0711; Phatr3_J34415 : -0.0672; Phatr3_J49808 : -0.0537; Phatr3_EG02017 : 0.0511; Phatr3_J50318 : -0.0449; Phatr3_J45032 : -0.0446; P…	Pt_aureochrome2; Pt_CXC5; Pt_bZIP6_PAS; Pt_HSF3.3b; Pt_CSF1; Pt_Hox4; Pt_HSF2.2a; Pt_CXC2; Pt_MybR+R; Pt_HSF4.5f; Pt_bZIP17; Pt_HSF4.4d; Pt_Myb2R7b; Pt_E2F-DP2b; Pt_Myb4R2; Pt_CCHH8; Pt_bZIP14; Pt_HSF4.5b; Pt_bZIP19; Pt_aureochrome2	C
78	Phatr3_J11099, Phatr3_J44574, Phatr3_J2834, Phatr3_J2217, Phatr3_J22568, Phatr3_J14735, Phatr3_J10089, Phatr3_J34800, Phatr3_J48667, Phatr3_EG02359, Phatr3_EG02108, Phatr3_J47360, Phatr3_EG02101, Phatr3_J10902, Phatr3_J30282, Phatr3_J50345, Phatr3_EG01965, Phatr3_J13175, Phatr3_J46400, Phatr3_J34027	T24_GABA2_1, T6_GABA1_2, B12_Control_1, Fe_061110_15_14, Fe_070810_30_06, T24_GABA2_2, Fe_070810_15_02, Untreated_1, Fe_061110_15_22, woN_90min_1, T0_DD_control_1, T24_GABA1_2, Fe_061110_30_14, Fe_052110_300_22, Fe_052210_300_06, T0_DD2_2, Fe_061110_300_14, Fe_070710_15_18, NH4_1, woN_45min_2, Fe_070810_15_06, Fe_070710_30_14, Untreated_3, GSA_4, Fe_052110_300_18, Fe_070710_30_22, NH4_2, T6_DD2_1…		40056; evalue: 520.0	40057; evalue: 5700.0	Phatr3_J47360; Phatr3_EG01965; Phatr3_J50345; Phatr3_EG02108; Phatr3_J48667	Phatr3_J5508 : 0.153; Phatr3_J33622 : 0.1294; Phatr3_J44586 : -0.1155; Phatr3_J50039 : 0.0875; Phatr3_J55070 : 0.0804; Phatr3_J44139 : -0.0772; Phatr3_J45391 : 0.0706; Phatr3_J46078 : 0.0648; Phatr3_J44962 : 0.0547; Phatr3_J10122 : 0.0533; Phatr3_J45393 : 0.0413; Phatr3_J44700 : 0.0299	Pt_CCHH5; Pt_HSF1.2b; Pt_HSF2.2a; Pt_bZIP6_PAS; Pt_HSF4.4b; Pt_CCHH16; Pt_HSF3.3d; Pt_CSF1; Pt_CCCH3; Pt_bHLH1a_PAS; Pt_HSF3.3a; Pt_bZIP21a
79	Phatr3_J20342, Phatr3_J20905, Phatr3_J49047, Phatr3_J15374, Phatr3_J16283, Phatr3_Jdraft1572, Phatr3_J10976, Phatr3_J31906, Phatr3_J11414, Phatr3_J25876, Phatr3_J21513, Phatr3_J55086, Phatr3_J3362, Phatr3_J22113, Phatr3_EG02372, Phatr3_J16944, Phatr3_EG02402, Phatr3_J9617, Phatr3_J41016, Phatr3_J11615, Phatr3_J28181, Phatr3_J14230, Phatr3_J27240, Phatr3_J13192, Phatr3_J48164, Phatr3_Jdraft645, Ph…	Fe_052110_300_22, CO2_high_dark_1, CO2_normal_light_1, woN_45min_2, CO2_normal_dark_3, CO2_low_light_1, NO3_18hrs_1, Fe_061210_15_10, NO3_15min_2, Fe_070710_30_14, CO2_normal_dark_1, GSA_4, Fe_061110_15_18, CO2_normal_light_3, T0_GABA2_2, Fe_070710_300_18, Fe_061110_15_22, MSX_2, Untreated_2, NH4_15min_2, NO2_15min_1, CO2_high_dark_3, NO3_45min_1, NH4_15min_1, CO2_normal_light_2, CO2_high_light_3…	cellular amino acid metabolic process(GO:0006520, evalue: 0.001); glutathione metabolic process(GO:0006749, evalue: 0.02)	40058; evalue: 0.055	40059; evalue: 0.098	Phatr3_J49099; Phatr3_J13192	Phatr3_J44042 : 0.1409; Phatr3_J44331 : 0.0891; Phatr3_J17029 : 0.0804; Phatr3_J1785 : 0.077	Pt_CCCH8; Pt_Myb1R_SHAQKYF4; Pt_sigma70.3; Pt_Myb1R11	N
80	Phatr3_EG02293, Phatr3_J9476, Phatr3_J16157, Phatr3_J46740, Phatr3_J1155, Phatr3_J16363, Phatr3_J14143, Phatr3_J41109, Phatr3_J48932, Phatr3_EG02011, Phatr3_J39515, Phatr3_J36801, Phatr3_J26190, Phatr3_EG02611, Phatr3_J49702, YP_874435.1, Phatr3_J15917, Phatr3_J51454, Phatr3_J41812, Phatr3_J44962, Phatr3_J17914, Phatr3_J55209, Phatr3_J47905, Phatr3_J23598, Phatr3_J45389, Phatr3_EG02624, Phatr3_J1…	Fe_061110_30_22, CO2_low_2, T6_GABA1_1, T6_DD1_2, NH4_18hrs_2, CO2_normal_light_3, T6_GABA2_2, B12_Fe_colimited_2, RAP_4, Fe_061210_30_14, NH4_45min_2, Fe_070810_300_06, NO2_45min_2, T0_DD_control_1, T3_DD2_2, Fe_limited_2, T0_GABA2_1, MSX_4, Fe_061110_30_18, Fe_061210_30_10, Fe_061110_300_22, Fe_070810_15_02, Fe_061110_15_14, B12_limited_1, NO3_18hrs_1, Fe_061210_300_10, CO2_normal_light_2, Urea…	transport(GO:0006810, evalue: 0.036); regulation of transcription, DNA-templated(GO:0006355, evalue: 0.042)	40060; evalue: 1.1	40061; evalue: 3.7	Phatr3_J44962; Phatr3_J47256; Phatr3_J16363; Phatr3_J45389; Phatr3_J47905; Phatr3_J46740; Phatr3_EG02624; Phatr3_J14143; Phatr3_J41109	Phatr3_J45029 : 0.0923; Phatr3_J44963 : 0.086; Phatr3_J34600 : 0.0859; Phatr3_J42928 : -0.0632; Phatr3_J8407 : 0.0619; Phatr3_J45764 : 0.0572; Phatr3_J45112 : 0.0555; Phatr3_J41559 : -0.0486; Phatr3_J45559 : 0.0397; Phatr3_J47713 : 0.039; Phatr3_J42586 : 0.0382; Phatr3_J35419 : 0.0334; Phatr3_J14599 : -0.0222	Pt_CCHH14; Pt_TAZ4_PHD2_ZZ2; Pt_bHLH1b_PAS; Pt_Myb1R3; Pt_TAZ1; Pt_CCHH29; Pt_Myb1R5; Pt_bHLH3; Pt_HSF1.1c; Pt_bZIP8; Pt_CCCH15; Pt_HSF3.1c; Pt_HSF1.3b; Pt_HSF3.2d
81	Phatr3_J48857, Phatr3_Jdraft552, Phatr3_J11151, Phatr3_J31994, Phatr3_J45592, Phatr3_J52316, Phatr3_J47067, Phatr3_J11088, Phatr3_J43288, Phatr3_J11740, Phatr3_J18524, Phatr3_J51430, Phatr3_J55079, Phatr3_J26346, Phatr3_J43016	Urea_440_uM, NO2_15min_1, NO3_N15, T3_DD_control_2, B12_Control_1, Fe_061210_300_02, B12_limited_2, Fe_052210_300_10, Fe_052110_300_10, B12_limited_1, Fe_070710_15_10, NO2_15min_2, Fe_070810_300_02, B12_Control_2, CO2_low_dark_2, NO3_18hrs_1, T0_DD_control_2, T3_GABA_control, MSX_2, Fe_070810_30_10, B12_Fe_colimited_2, Fe_061210_15_10, Fe_070810_15_10, Fe_070810_300_10, T3_GABA1_1, NO3_18hrs_2, F…	cellular amino acid metabolic process(GO:0006520, evalue: 0.001); butyrate metabolic process(GO:0019605, evalue: 0.049)	40062; evalue: 240.0	40063; evalue: 2700.0	Phatr3_J48857	Phatr3_J47181 : 0.3116; Phatr3_J47726 : 0.1924; Phatr3_J49838 : -0.1431; Phatr3_J31578 : -0.1257; Phatr3_J12737 : 0.116; Phatr3_J14599 : -0.1007; Phatr3_J45142 : 0.0879; Phatr3_J14805 : 0.0872; Phatr3_J44807 : 0.0764; Phatr3_J47041 : 0.0459; Phatr3_J48558 : -0.0361; Phatr3_J49099 : 0.0245	Pt_HSF1b; Pt_Myb2R3a; Pt_CSF3; Pt_Myb1R_SHAQKYF7; Pt_bZIP5_PAS; Pt_E2F-DP1a_SET1; Pt_CBF/NF2; Pt_bHLH4; Pt_TAZ2; Pt_bZIP20; Pt_Myb1R_SHAQKYF8; Pt_HSF4.3b	C+N
82	Phatr3_J19482, Phatr3_J34896, Phatr3_J11319, Phatr3_J54621, Phatr3_J15495, Phatr3_J27190, Phatr3_J49601, Phatr3_Jdraft521, Phatr3_J5527, Phatr3_J859, Phatr3_J20833, Phatr3_J10458, Phatr3_J20143, Phatr3_J43084, Phatr3_J19518, Phatr3_Jdraft1186, Phatr3_J11281, Phatr3_J34672, Phatr3_J40261, Phatr3_J28222	NH4_45min_1, T6_DD_control_1, CO2_high_light_1, T0_DD2_2, woN_45min_2, CO2_low_dark_1, B12_limited_2, CO2_low_light_1, NO2_18hrs_2, woN_15min_2, Fe_061110_300_14, CO2_normal_dark_3, MSX_3, NO2_15min_2, NH4_45min_2, woN_18hrs_2, CO2_low_1, T3_GABA2_2, NO3_45min_1, B12_Control_1, NH4Cl_75_uM, Untreated_1, NH4_15min_1, CO2_normal_light_2, CO2_low_light_3, Fe_061110_300_18, NH4_18hrs_1, CO2_high_ligh…	fatty acid catabolic process(GO:0009062, evalue: 0.019); vitamin B6 biosynthetic process(GO:0042819, evalue: 0.028); glyoxylate cycle(GO:0006097, evalue: 0.034); dicarboxylic acid metabolic process(GO:0043648, evalue: 0.034)	40064; evalue: 0.54	40065; evalue: 2500.0		Phatr3_J42586 : -0.1997; Phatr3_J47919 : -0.1552; Phatr3_J1785 : -0.1381; Phatr3_J50159 : 0.1182; Phatr3_J45389 : -0.1106; Phatr3_J45431 : 0.0908; Phatr3_J45112 : 0.0777; Phatr3_J55070 : -0.0714; Phatr3_J15016 : 0.0639; Phatr3_J42928 : -0.0568; Phatr3_J37257 : 0.0564; Phatr3_J46478 : -0.0262	Pt_bHLH3; Pt_CCHH9; Pt_Myb1R11; Pt_CCCH10; Pt_HSF3.3f; Pt_Myb1R_SHAQKYF2; Pt_HSF1.1c; Pt_HSF4.4b; Pt_Myb3R1; Pt_Myb1R3; Pt_Myb1R10; Pt_CCHH18
83	Phatr3_J15730, Phatr3_J16571, Phatr3_J44231, Phatr3_J41886, Phatr3_J50045, Phatr3_J34724, Phatr3_J44029, Phatr3_J10852, Phatr3_J16722, Phatr3_J39772, Phatr3_J33198, Phatr3_J12884, Phatr3_J43363, Phatr3_J43413, Phatr3_J14805, Phatr3_J34415, Phatr3_J20192, Phatr3_J13192, Phatr3_Jdraft645, Phatr3_J14202, Phatr3_J48361, Phatr3_J44546, Phatr3_J43364, Phatr3_J10655, Phatr3_J1358, Phatr3_J54528, Phatr3_…	Fe_061110_15_22, Fe_061210_15_14, CO2_normal_dark_2, CO2_low_light_2, Fe_061110_15_18, MSX_2, T24_DD_control_2, Fe_061110_30_18, RAP_4, NaNO3_75_uM, GSA_1, Urea_37.5_uM, CO2_high_dark_1, CO2_normal_light_3, NH4Cl_75_uM, Fe_061210_30_14, CO2_low_dark_3, CO2_high_dark_2, NH4_18hrs_2, Fe_limited_2, Fe_070710_30_18, Fe_052110_300_14, CO2_low_1, T24_GABA_control, T24_GABA1_1, woN_45min_1, Fe_061110_30…	regulation of transcription, DNA-templated(GO:0006355, evalue: 0.012)	40066; evalue: 0.8	40067; evalue: 2100.0	Phatr3_J14805; Phatr3_J43413; Phatr3_J44029; Phatr3_J43364; Phatr3_J48361; Phatr3_J34415; Phatr3_J33380; Phatr3_J13192; Phatr3_J34724; Phatr3_J43363; Phatr3_J50045	Phatr3_J49099 : -0.1423; Phatr3_J50624 : 0.1004; Phatr3_J48558 : 0.0916; Phatr3_J44684 : 0.0658; Phatr3_J15211 : -0.0599; Phatr3_J45561 : -0.0528; Phatr3_J49557 : 0.0504; Phatr3_J44256 : 0.0253	Pt_bZIP20; Pt_CCCH12; Pt_HSF4.3b; Pt_HSF4.5b; Pt_CSF5; Pt_HSF3.1d; Pt_HSF4.6a; Pt_MYB1R_SHAQKYF3
84	Phatr3_J44056, Phatr3_J19188, Phatr3_J55057, Phatr3_J20757, Phatr3_J12533, Phatr3_J51811, Phatr3_J54499, Phatr3_J26293, Phatr3_J41746, Phatr3_J18872, Phatr3_J21829	NO3_N14, T0_DD_control_1, T24_GABA2_1, Fe_070810_300_06, Fe_limited_2, NO3_2hrs_2, NO3_45min_2, NH4_18hrs_1, NO2_18hrs_1, Fe_061210_30_06, NO2_45min_2, NO2_18hrs_2, CO2_high_dark_3, RAP_3, NH4_1, Urea_N15, NaNO3_880_uM, NH4_45min_1, CO2_low_light_1, Untreated_3, CO2_normal_dark_3, Fe_052210_300_06, NO2_45min_1, CO2_high_light_1, MSX_4, MSX_1, CO2_high_dark_2, Untreated_4, woN_18hrs_2, CO2_normal_…	porphyrin-containing compound metabolic process(GO:0006778, evalue: 0.0); photosynthesis(GO:0015979, evalue: 0.008); terpenoid biosynthetic process(GO:0016114, evalue: 0.028)	40068; evalue: 7300.0	40069; evalue: 9800.0		Phatr3_J44139 : 0.3987; Phatr3_J37636 : 0.1476; Phatr3_J12346 : 0.1471; Phatr3_J36016 : -0.1268; Phatr3_J42577 : 0.1173	Pt_CCHH16; Pt_aureochrome2	C
85	YP_874423.1, ADY18504.1, ADY18506.1, ADY18533.1, ADY18505.1, ADY18531.1, ADY18529.1, ADY18507.1, YP_874361.1, ADY18499.1, ADY18501.1, ADY18500.1	CO2_normal_light_2, GSA_3, CO2_high_2, CO2_high_light_2, Untreated_3, NO2_15min_1, CO2_normal_light_1, Untreated_4, Fe_052210_300_02, MSX_2, woN_18hrs_2, T6_GABA1_1, MSX_4, NO3_2hrs_1, CO2_high_1, CO2_low_2, CO2_normal_dark_2, Fe_070710_300_14, MSX_3, Fe_070810_300_02, woN_18hrs_1, NH4_15min_1, RAP_2, B12_Control_2, NO3_2hrs_2, RAP_1, NO3_15min_2, Urea_N15, NH4_1, NH4Cl_880_uM, NO3_18hrs_2, NO2_1…	oxidative phosphorylation(GO:0006119, evalue: 0.0)	40070; evalue: 3.3e-09	40071; evalue: 34.0		Phatr3_J49596 : -0.2999; Phatr3_J48572 : -0.2946	Pt_HSF4.7b; Pt_HSF4.1b	C
86	Phatr3_EG02401, Phatr3_J49594, Phatr3_J48800, Phatr3_J4283, Phatr3_J42514, Phatr3_J46535, Phatr3_J15968, Phatr3_J25840, Phatr3_J29456, Phatr3_J51245, Phatr3_J51128, Phatr3_J45886, Phatr3_J51830, Phatr3_J14792, Phatr3_J48361, Phatr3_J13001, Phatr3_J45551, Phatr3_J44684, Phatr3_Jdraft1628, Phatr3_J55126, Phatr3_J50039	Fe_061110_30_14, B12_Control_2, T24_DD2_2, NO2_15min_2, Fe_052110_300_10, MSX_3, MSX_4, T3_DD2_1, T3_DD1_1, T0_DD2_2, Fe_070710_15_18, Fe_limited_1, T0_GABA2_2, T24_DD1_2, T0_GABA_control, T0_DD2_1, Fe_052210_300_10, CO2_low_2, Fe_070710_300_14, CO2_low_light_3, T0_DD1_2, NH4Cl_75_uM, Untreated_1, T0_DD1_1, Fe_052110_300_14, Fe_070710_30_18, T24_DD_control_1, CO2_low_1, Fe_061210_300_14, Fe_06111…	Entner-Doudoroff pathway through 6-phosphogluconate(GO:0009255, evalue: 0.016); glycolytic process(GO:0006096, evalue: 0.016); gluconeogenesis(GO:0006094, evalue: 0.016); nicotinate metabolic process(GO:1901847, evalue: 0.029); nicotinamide metabolic process(GO:0006769, evalue: 0.029)	40072; evalue: 9100.0	40073; evalue: 4500.0	Phatr3_J49594; Phatr3_J44684; Phatr3_J50039; Phatr3_J48361; Phatr3_J46535; Phatr3_J48800; Phatr3_J42514	Phatr3_J8113 : 0.2639; Phatr3_J49596 : 0.1733; Phatr3_EG02108 : 0.1483; Phatr3_J51933 : -0.142; Phatr3_J54435 : -0.0952; Phatr3_J42586 : 0.0918; Phatr3_J48572 : 0.0737; Phatr3_J13192 : -0.0476; Phatr3_J42577 : -0.0412	Pt_aureochrome1; Pt_HSF4.7b; Pt_bZIP14; Pt_aureochrome2; Pt_bHLH2_PAS; Pt_bHLH3; Pt_HSF4.1b; Pt_cdc5; Pt_bZIP18
87	Phatr3_J47357, Phatr3_J44806, Phatr3_J43463, Phatr3_J40163, Phatr3_J7801, Phatr3_J44807, Phatr3_J39578, Phatr3_J41254, Phatr3_J43365, Phatr3_J33266, Phatr3_J5175, Phatr3_J48702, Phatr3_J49637, Phatr3_J46383, Phatr3_J49644, Phatr3_J43469, Phatr3_J43364, Phatr3_J54528, Phatr3_J48445, Phatr3_J49842, Phatr3_J47653, Phatr3_J1785, Phatr3_J31544, Phatr3_J42928, Phatr3_J46146, Phatr3_J20082, Phatr3_J7072	T6_GABA1_2, NO3_45min_1, woN_90min_1, NO3_18hrs_2, woN_15min_2, Fe_061110_300_22, Urea_N15, T6_DD_control_1, CO2_high_light_1, CO2_high_2, CO2_normal_dark_1, RAP_2, NaNO3_75_uM, Fe_070710_300_18, MSX_1, Fe_070710_15_18, GSA_4, CO2_normal_light_2, T3_DD2_1, Fe_070710_30_22, CO2_normal_light_3, NH4_2, woN_45min_1, woN_18hrs_2, T0_GABA1_2, NH4_1, Untreated_1, T3_GABA2_2, T6_DD_control_2, Fe_052110_3…	sphingolipid metabolic process(GO:0006665, evalue: 0.039); triglyceride catabolic process(GO:0019433, evalue: 0.039); cellular amino acid metabolic process(GO:0006520, evalue: 0.048)	40074; evalue: 23.0	40075; evalue: 180.0	Phatr3_J7801; Phatr3_J48702; Phatr3_J44807; Phatr3_J42928; Phatr3_J43364; Phatr3_J1785; Phatr3_J43365	Phatr3_J49620 : -0.1128; Phatr3_J38294 : 0.0927; Phatr3_J44570 : 0.0718; Phatr3_J46478 : 0.0687; Phatr3_J43363 : 0.0681; Phatr3_J55073 : 0.066; Phatr3_J5537 : -0.0557; Phatr3_J47713 : -0.0527; Phatr3_J50159 : -0.0464; Phatr3_J48573 : -0.0294	Pt_HSF4.6c; Pt_AP2-EREBP2; Pt_TAF9; Pt_HSF2.1b; Pt_sigma70.2; Pt_HSF4.2j; Pt_Myb1R2; Pt_CCCH15; Pt_HSF2.1c; Pt_CCHH18; Pt_CCCH10	N
88	Phatr3_J40433, Phatr3_J44526, Phatr3_J10824, Phatr3_EG02361, Phatr3_J38085, Phatr3_J54251, Phatr3_J42586, Phatr3_J23830, Phatr3_J47667, Phatr3_J22803, Phatr3_J48572, Phatr3_J50136, Phatr3_J55070, Phatr3_J47239, Phatr3_J47256, Phatr3_J45551, Phatr3_J44684, Phatr3_J55126, Phatr3_J50039, Phatr3_J20082, Phatr3_J12894, Phatr3_J12436, Phatr3_EG02610, Phatr3_J26290	NH4Cl_880_uM, T3_DD_control_1, CO2_normal_light_2, T3_DD1_1, Fe_061210_15_06, B12_limited_2, Fe_052210_300_06, B12_Control_2, T6_DD2_2, Fe_052110_300_14, CO2_high_light_3, T6_DD1_2, Fe_061210_300_02, T3_GABA_control, CO2_high_light_2, NO3_18hrs_1, Fe_061210_15_10, T3_DD2_2, woN_90min_2, Fe_061210_30_02, T3_DD_control_2, Fe_070710_30_18, Fe_061210_30_14, T3_DD1_2, NO3_18hrs_2, T6_GABA_control, T3_…	transport(GO:0006810, evalue: 0.029); carbon fixation(GO:0015977, evalue: 0.044)	40076; evalue: 0.014	40077; evalue: 16.0	Phatr3_J42586; Phatr3_J47256; Phatr3_J50136; Phatr3_J44684; Phatr3_J50039; Phatr3_J55070; Phatr3_J48572	Phatr3_J49596 : 0.1749; Phatr3_J46535 : 0.133; Phatr3_J51933 : -0.1158; Phatr3_J45816 : 0.0977; Phatr3_J47360 : -0.0926; Phatr3_J47205 : -0.0788; Phatr3_J48930 : 0.073; Phatr3_J54435 : -0.0553; Phatr3_J44570 : 0.05; Phatr3_J34600 : -0.0396; Phatr3_J40994 : -0.0366; Phatr3_J47824 : -0.0365	Pt_HSF4.7b; Pt_Myb1R_SHAQKYF6; Pt_aureochrome2; Pt_HSF4a_4f; Pt_HSF2.1a; Pt_Myb1R4; Pt_E2F-DP3; Pt_bHLH2_PAS; Pt_HSF2.1c; Pt_CCHH14; Pt_HSF2b; Pt_CCCH2	C
89	Phatr3_J11722, Phatr3_J50034, Phatr3_J573, Phatr3_J46595, Phatr3_J55108, Phatr3_EG02403, Phatr3_J45206, Phatr3_J9538, Phatr3_J9283, Phatr3_J45518, Phatr3_J9348, Phatr3_J49808, Phatr3_J51708, Phatr3_J23908, Phatr3_J30471, Phatr3_J16963, Phatr3_J42872, Phatr3_J48664, Phatr3_J3262, Phatr3_J45393, Phatr3_J36913, Phatr3_J47999, Phatr3_EG02624, Phatr3_J26346, Phatr3_J25331, Phatr3_J46478, Phatr3_J47293…	Untreated_1, T3_GABA2_2, CO2_low_1, CO2_high_dark_3, NH4_18hrs_1, T24_GABA2_1, NaNO3_880_uM, GSA_1, Untreated_3, CO2_high_light_2, T24_GABA2_2, Untreated_2, RAP_3, Fe_061110_300_18, woN_15min_2, CO2_low_dark_3, CO2_low_dark_1, CO2_high_light_3, NO2_45min_2, T3_GABA1_2, Fe_070710_300_22, CO2_high_dark_2, woN_15min_1, NO3_15min_2, Fe_061110_15_18, Fe_070710_300_18, NO3_2hrs_1, T0_GABA1_1, T6_DD_con…	glycine betaine biosynthetic process(GO:0031456, evalue: 0.036)	40078; evalue: 84.0	40079; evalue: 9600.0	Phatr3_J45393; Phatr3_J55108; Phatr3_J49808; Phatr3_EG02624; Phatr3_J46478; Phatr3_J45206	Phatr3_J45389 : 0.1609; Phatr3_J55070 : 0.1332; Phatr3_J44042 : 0.132; Phatr3_J50159 : -0.1082; Phatr3_J47726 : 0.0971; Phatr3_J1785 : 0.0804; Phatr3_J44331 : 0.078; Phatr3_J36016 : 0.0549	Pt_HSF3.3f; Pt_Myb1R11; Pt_HSF4.4b; Pt_CCCH8; Pt_CCCH4; Pt_HSF4.3b; Pt_CCCH10; Pt_CSF3; Pt_Myb2R3a; Pt_CCHH4
90	Phatr3_J25379, Phatr3_J12155, Phatr3_J44955, Phatr3_J45656, Phatr3_J9258, Phatr3_EG02349, Phatr3_J36347, Phatr3_J22993, Phatr3_Jdraft780, Phatr3_J21829, Phatr3_J19000, Phatr3_J19979, Phatr3_J46785, Phatr3_J15089, Phatr3_EG02218, Phatr3_J54168, Phatr3_J16955	NO2_18hrs_2, NO2_45min_2, T3_GABA2_1, Fe_061210_15_10, woN_18hrs_2, woN_45min_2, NH4Cl_75_uM, NH4_2, CO2_low_dark_1, T6_GABA_control, Fe_052210_300_10, T24_DD_control_1, NO3_2hrs_1, CO2_normal_dark_3, Fe_070710_30_10, NH4_18hrs_1, CO2_high_dark_3, CO2_low_light_2, woN_18hrs_1, T24_DD_control_2, NH4_45min_2, Fe_061210_300_10, T0_GABA2_2, CO2_normal_light_1, woN_90min_1, Fe_070810_300_06, NO2_18hrs…	terpenoid biosynthetic process(GO:0016114, evalue: 0.001); carotenoid biosynthetic process(GO:0016117, evalue: 0.037)	40080; evalue: 2.4	40081; evalue: 3900.0		Phatr3_J43051 : 0.22; Phatr3_J8113 : 0.201; Phatr3_J50136 : -0.1789; Phatr3_J44139 : 0.0998; Phatr3_J47686 : -0.0897; Phatr3_J44256 : -0.086; Phatr3_EG01965 : -0.0688; Phatr3_J42560 : -0.059	Pt_HSF1a; Pt_aureochrome1; Pt_HSF2.2b; Pt_CCHH16; Pt_bZIP8; Pt_MYB1R_SHAQKYF3; Pt_HSF3.2c; Pt_bZIP12
91	Phatr3_J30113, Phatr3_J49098, Phatr3_J55157, Phatr3_J52648, Phatr3_J50804, Phatr3_Jdraft1143, Phatr3_EG02309, Phatr3_J13073, Phatr3_J33720, Phatr3_J23850, Phatr3_J3046, Phatr3_J36139, Phatr3_J13358, Phatr3_J19901, Phatr3_J19030, Phatr3_J32747, Phatr3_EG01455, Phatr3_J25308	T24_GABA_control, Fe_070810_15_10, B12_Control_2, Fe_070710_15_10, Fe_061110_300_18, Fe_061110_15_14, Fe_070710_300_10, B12_Control_1, Fe_070810_300_10, Fe_061210_30_14, Fe_070710_30_18, Fe_061110_300_14, NH4_15min_1, B12_Fe_colimited_2, T24_GABA2_2, T3_DD2_1, Fe_070810_300_02, T6_GABA_control, T0_GABA1_2, Fe_070710_30_14, B12_limited_2, NO2_45min_2, Fe_070710_15_14, Fe_052210_300_10, T6_DD1_1, T…	pyruvate metabolic process(GO:0006090, evalue: 0.009); fatty acid biosynthetic process(GO:0006633, evalue: 0.014); glyoxylate cycle(GO:0006097, evalue: 0.032); dicarboxylic acid metabolic process(GO:0043648, evalue: 0.032); Entner-Doudoroff pathway through 6-phosphogluconate(GO:0009255, evalue: 0.033); glycolytic process(GO:0006096, evalue: 0.033); gluconeogenesis(GO:0006094, evalue: 0.033); tric…	40082; evalue: 0.033	40083; evalue: 5.6		Phatr3_J54435 : 0.1983; Phatr3_J45666 : 0.1748; Phatr3_J34415 : -0.149; Phatr3_J44099 : 0.1389; Phatr3_J43902 : -0.1174; Phatr3_J48361 : -0.1105; Phatr3_J37257 : -0.1068; Phatr3_J46535 : -0.0807; Phatr3_J15211 : 0.0626; Phatr3_J42577 : -0.0451	Pt_bHLH2_PAS; Pt_HSF1.3a; Pt_HSF4.4d; Pt_HSF3.2b; Pt_CCCH13; Pt_HSF4.2c; Pt_Myb1R10; Pt_Myb1R_SHAQKYF6; Pt_CSF5; Pt_bZIP18	C+N
92	Phatr3_J26921, Phatr3_J39681, Phatr3_J12520, Phatr3_J41515, Phatr3_J44902, Phatr3_J42015, Phatr3_J50964, Phatr3_J23924, Phatr3_EG02321, Phatr3_J18323, Phatr3_J17086, Phatr3_J3969, Phatr3_J46001, Phatr3_J43164, Phatr3_J42398, Phatr3_J30145	T6_GABA1_2, CO2_high_light_1, RAP_4, Fe_070710_15_22, Fe_061210_30_06, RAP_3, CO2_normal_light_2, B12_Control_2, T24_GABA2_2, T0_DD_control_1, T3_DD_control_1, Fe_061110_300_18, Urea_N15, Urea_N14, Fe_070810_15_02, CO2_low_2, woN_45min_2, T6_DD_control_1, NaNO3_75_uM, T3_GABA2_2, Fe_limited_1, Fe_070710_300_18, woN_90min_1, T0_DD2_1, T3_DD1_1, CO2_high_1, Fe_limited_2, CO2_normal_light_3, Fe_0708…	tricarboxylic acid cycle(GO:0006099, evalue: 0.002); Entner-Doudoroff pathway through 6-phosphogluconate(GO:0009255, evalue: 0.008); glycolytic process(GO:0006096, evalue: 0.008); gluconeogenesis(GO:0006094, evalue: 0.008)	40084; evalue: 6.1	40085; evalue: 690.0		Phatr3_J45431 : 0.1754; Phatr3_J43065 : -0.1444; Phatr3_J54505 : -0.1393; Phatr3_J41601 : 0.1314; Phatr3_J47686 : -0.1183; Phatr3_J47279 : -0.113; Phatr3_J12346 : 0.1118; Phatr3_J15016 : 0.1043; Phatr3_J39335 : 0.0652; Phatr3_J13192 : -0.0464; Phatr3_J8407 : -0.0309	Pt_CSF2; Pt_aureochrome2; Pt_TAZ5_PHD3_ZZ3; Pt_E2F-DP2a; Pt_HSF4.5b; Pt_bZIP16; Pt_HSF2.1b; Pt_fungal_TRF; Pt_HSF4.5f; Pt_Myb2R9; Pt_Myb2R1; Pt_CCHH16; Pt_CCAAT; Pt_Myb1R_SHAQKYF2; Pt_Myb3R5; Pt_bZIP8; Pt_Myb1R1; Pt_Myb3R1; Pt_cdc5; Pt_Myb1R_SHAQKYF1a; Pt_TAZ3_PHD1_ZZ1	C+N
93	Phatr3_J21296, Phatr3_J48302, Phatr3_J15468, Phatr3_J43051, Phatr3_EG00092, Phatr3_J18911, Phatr3_J36165, Phatr3_J19762, Phatr3_J45239, Phatr3_EG02363, Phatr3_J18064, Phatr3_J46193, Phatr3_J27726, Phatr3_EG02313, Phatr3_J40880, Phatr3_J9896, Phatr3_J49505, Phatr3_J23365, Phatr3_J8113	Fe_061210_300_10, Fe_070710_30_10, T0_GABA1_1, CO2_high_light_2, CO2_low_dark_3, MSX_1, NO2_18hrs_1, CO2_low_1, MSX_2, woN_90min_1, CO2_high_light_1, woN_45min_2, NO2_45min_2, Fe_061210_30_02, T0_GABA2_2, NO2_18hrs_2, T24_DD2_1, Untreated_2, MSX_4, CO2_normal_dark_3, Fe_070810_30_02, NH4_18hrs_1, Fe_limited_2, Fe_061110_300_18, T0_GABA1_2, CO2_low_dark_1, woN_18hrs_2, CO2_normal_dark_1, Fe_070710…	biotin biosynthetic process(GO:0009102, evalue: 0.002); glycerolipid metabolic process(GO:0046486, evalue: 0.042)	40086; evalue: 75.0	40087; evalue: 92000.0	Phatr3_J15468; Phatr3_J8113; Phatr3_J43051	Phatr3_J43902 : 0.265; Phatr3_J12346 : 0.2364; Phatr3_J50318 : 0.2352; Phatr3_J34805 : 0.1441; Phatr3_J47686 : -0.1438; Phatr3_J47726 : -0.1153; Phatr3_J49620 : 0.0987; Phatr3_J47181 : -0.0786; Phatr3_J44917 : -0.0611; Phatr3_J43363 : -0.0594; Phatr3_J36016 : -0.0491; Phatr3_J7801 : -0.0483	Pt_CCCH13; Pt_aureochrome2; Pt_Myb4R2; Pt_CCHH15; Pt_bZIP8; Pt_Myb2R3a; Pt_HSF4.6c; Pt_HSF1b; Pt_HSF4.4c; Pt_HSF4.2j; Pt_CCHH4; Pt_CBF/NF4
94	Phatr3_J46692, Phatr3_J45029, Phatr3_J44200, Phatr3_J10378, Phatr3_EG02454, Phatr3_J31578, Phatr3_EG02374, Phatr3_EG02265, Phatr3_J50624, Phatr3_J42824, Phatr3_J44700, Phatr3_J50050, Phatr3_J8407, Phatr3_J43303, Phatr3_J45392, Phatr3_EG02471	Fe_052110_300_22, Fe_061210_300_06, NH4_45min_2, MSX_3, T6_GABA1_1, T6_DD2_1, Fe_070810_300_06, T0_GABA1_1, Fe_061110_30_14, T3_DD2_2, Fe_052110_300_18, Fe_070810_30_06, NH4_45min_1, T3_GABA1_2, Fe_070810_15_06, Fe_070710_300_14, T0_DD1_1, Fe_061210_300_02, Fe_061110_15_18, T24_GABA1_1, T6_DD_control_1, Fe_070710_30_10, T6_GABA1_2, T3_GABA_control, T0_GABA2_1, Fe_070710_15_18, Fe_052210_300_06, F…	regulation of transcription, DNA-templated(GO:0006355, evalue: 0.0); sulfolipid metabolic process(GO:0046505, evalue: 0.039)	40088; evalue: 1.7	40089; evalue: 44000.0	Phatr3_J31578; Phatr3_J50050; Phatr3_J50624; Phatr3_J43303; Phatr3_J45029; Phatr3_J42824; Phatr3_J8407; Phatr3_EG02471; Phatr3_J45392; Phatr3_J44700; Phatr3_J44200	Phatr3_J47279 : 0.1503; Phatr3_J47919 : 0.1432; Phatr3_J40994 : -0.095; Phatr3_J5537 : 0.0944; Phatr3_J45559 : 0.083; Phatr3_J47686 : 0.0762; Phatr3_J54505 : 0.0611; Phatr3_J43223 : 0.0607; Phatr3_J47713 : 0.0573; Phatr3_J49557 : 0.0572; Phatr3_J10122 : 0.0558; Phatr3_J47011 : -0.0463; Phatr3_J39335 : -0.0458; Phatr3_J50622 : -0.0325; Phatr3_J45926 : 0.03; Phatr3_J49596 : 0.0253; Phatr3_J49566 : …	Pt_CCHH9; Pt_bZIP16; Pt_bZIP8; Pt_HSF2b; Pt_HSF3.1c; Pt_TAZ5_PHD3_ZZ3; Pt_aureochrome3; Pt_Myb2R9; Pt_CCHH19; Pt_CBF/NF1; Pt_CCCH15; Pt_sigma70.2; Pt_CCAAT; Pt_CCCH3; Pt_CCHH17; Pt_HSF4.7b
95	Phatr3_EG02287, Phatr3_EG02017, Phatr3_J51933, Phatr3_J55073, Phatr3_J51404, Phatr3_J16698, Phatr3_J8835, Phatr3_J20445, Phatr3_J37858, Phatr3_J36398, Phatr3_J47011, Phatr3_J9312, Phatr3_Jdraft417, Phatr3_J42051, Phatr3_J15324, Phatr3_J11281, Phatr3_J42928, Phatr3_J46478, Phatr3_J54168, Phatr3_EG01455, Phatr3_Jdraft18	T0_DD2_2, Fe_070710_300_14, T24_DD2_2, NH4_1, Fe_070710_300_10, Fe_061210_300_02, Fe_061210_15_02, Fe_070810_30_06, NH4_45min_1, B12_Control_1, MSX_3, T6_DD1_1, Fe_061110_300_14, CO2_low_light_3, Fe_070710_30_14, T6_DD_control_2, NH4Cl_880_uM, Fe_061110_30_18, T24_DD1_1, T0_DD2_1, RAP_4, NO3_18hrs_1, T6_DD_control_1, B12_Control_2, Fe_070710_300_18, Urea_37.5_uM, Urea_N15, NO3_15min_2, T0_DD_cont…	pentose-phosphate shunt(GO:0006098, evalue: 0.032)	40090; evalue: 71.0	40091; evalue: 7400.0	Phatr3_J42928; Phatr3_J55073; Phatr3_EG02017; Phatr3_J9312; Phatr3_J47011; Phatr3_J51933; Phatr3_J46478	Phatr3_J49838 : 0.209; Phatr3_J48573 : -0.1213; Phatr3_EG02471 : -0.1055; Phatr3_J37257 : -0.0981; Phatr3_J45392 : -0.0975; Phatr3_J48361 : -0.0928; Phatr3_J44139 : 0.0749; Phatr3_J31764 : -0.0715; Phatr3_J39786 : 0.0703; Phatr3_J45561 : -0.0688; Phatr3_J48179 : -0.048; Phatr3_J48702 : 0.0301	Pt_Myb1R_SHAQKYF7; Pt_Myb1R2; Pt_HSF4.2b; Pt_Myb1R10; Pt_HSF3.3b; Pt_HSF4.2c; Pt_CCHH16; Pt_HSF3.2d; Pt_HSF4.5d; Pt_HSF3.1d; Pt_Myb3R6; Pt_HSF4.1c	C
96	Phatr3_J48423, Phatr3_J50356, Phatr3_J41570, Phatr3_J32708, Phatr3_J23247, Phatr3_J42018, Phatr3_J12902, Phatr3_EG02619, Phatr3_J54082, Phatr3_J51092, Phatr3_J15777, Phatr3_J41063, Phatr3_J29488, Phatr3_J19030, Phatr3_J48983, Phatr3_J51214, Phatr3_J6834, Phatr3_J25769, Phatr3_J22459, Phatr3_J5902, Phatr3_J23639, Phatr3_J1690	Fe_052210_300_10, T3_GABA1_2, T24_GABA2_2, T24_GABA1_1, Fe_061110_30_18, Fe_061110_30_14, Fe_070710_300_22, RAP_4, B12_Control_1, T6_GABA1_1, Fe_061110_300_14, Fe_070810_30_10, T24_DD2_1, T3_GABA2_1, Fe_070710_30_14, Fe_070710_30_10, Fe_061210_15_14, Fe_061210_300_14, Fe_070810_300_10, T0_GABA2_1, T0_GABA_control, NO3_45min_2, Fe_070810_15_02, T3_GABA1_1, Fe_070710_15_14, T0_DD_control_1, B12_Fe_…	Entner-Doudoroff pathway through 6-phosphogluconate(GO:0009255, evalue: 0.017); glycolytic process(GO:0006096, evalue: 0.017); gluconeogenesis(GO:0006094, evalue: 0.017); fatty acid biosynthetic process(GO:0006633, evalue: 0.022); sulfolipid biosynthetic process(GO:0046506, evalue: 0.033); sulfolipid metabolic process(GO:0046505, evalue: 0.044); regulation of transcription, DNA-templated(GO:00063…	40092; evalue: 90.0	40093; evalue: 6500.0		Phatr3_J43902 : -0.2118; Phatr3_J45112 : 0.138; Phatr3_J50318 : -0.1023; Phatr3_J42514 : -0.102; Phatr3_J14599 : 0.0963; Phatr3_J42928 : -0.0945; Phatr3_J48955 : 0.0916; Phatr3_J48930 : 0.0842; Phatr3_J49620 : -0.0803; Phatr3_J42577 : 0.0742; Phatr3_J34805 : -0.068; Phatr3_J49566 : -0.0619; Phatr3_J41559 : 0.0561; Phatr3_J43730 : 0.0536; Phatr3_J51933 : 0.0515; Phatr3_J48558 : -0.0398; Phatr3_J54…	Pt_CCCH13; Pt_HSF1.1c; Pt_Myb4R2; Pt_HSF1g; Pt_sigma70.1a; Pt_Myb1R3; Pt_CXC4; Pt_E2F-DP3; Pt_HSF4.6c; Pt_bZIP18; Pt_CCHH15; Pt_HSF4.6f; Pt_TAZ1; Pt_CBF/NF1; Pt_aureochrome2; Pt_HSF4.3b; Pt_bHLH2_PAS
97	Phatr3_J12807, Phatr3_J33017, Phatr3_J31683, Phatr3_J9210, Phatr3_J1341, Phatr3_J30690, Phatr3_J13265, Phatr3_J10830, Phatr3_J31109, Phatr3_J15068, Phatr3_J16140, Phatr3_J45845	Untreated_3, NO3_2hrs_2, CO2_low_dark_3, Urea_N15, Urea_N14, Fe_061210_30_10, T6_GABA1_2, NH4_15min_1, CO2_normal_dark_3, Fe_061110_30_22, Fe_070710_15_18, Fe_070710_300_10, CO2_high_dark_1, B12_Control_1, NO3_18hrs_1, B12_Control_2, CO2_normal_dark_2, T6_DD2_1, CO2_low_dark_1, T24_DD1_1, Fe_070810_30_10, T0_GABA2_2, CO2_low_light_2, B12_limited_1, T3_DD2_2, Fe_061210_30_02, Fe_070710_15_10, T0_D…	porphyrin-containing compound metabolic process(GO:0006778, evalue: 0.0); carotenoid biosynthetic process(GO:0016117, evalue: 0.029)	40094; evalue: 2800.0	40095; evalue: 13000.0		Phatr3_J44139 : 0.3309; Phatr3_J9312 : 0.2416; Phatr3_J44582 : -0.1849; Phatr3_J8113 : 0.1784; Phatr3_J15977 : 0.0568	Pt_CCHH16; Pt_sigma70.4; Pt_HSF2c; Pt_aureochrome1; Pt_aureochrome3
98	Phatr3_J47614, Phatr3_J36016, Phatr3_J768, Phatr3_J36256, Phatr3_J5423, Phatr3_J50372, Phatr3_J34600, Phatr3_J13987, Phatr3_EG00928, Phatr3_J32183, Phatr3_J16286, Phatr3_EG01590, Phatr3_J40994, Phatr3_J50149, Phatr3_J48394, Phatr3_EG02381, Phatr3_J19324, Phatr3_J14808, Phatr3_J40261, Phatr3_J28222, Phatr3_J7072, Phatr3_J5902, Phatr3_J38018, Phatr3_J12043, Phatr3_J7959, Phatr3_EG01924, Phatr3_J9724	Fe_052110_300_22, Fe_070710_300_22, Untreated_4, T6_DD1_2, CO2_low_dark_1, T6_GABA1_1, Fe_061110_15_18, T24_DD_control_2, T0_DD1_1, T3_GABA1_1, Fe_061110_30_14, NO3_18hrs_1, Fe_061210_30_02, NaNO3_880_uM, Fe_070710_300_14, T6_DD2_2, NH4_18hrs_2, T24_DD_control_1, Fe_070810_15_02, Fe_061110_15_14, NO2_18hrs_2, Fe_061110_300_18, T6_GABA2_2, NH4_18hrs_1, T3_GABA2_2, T24_GABA2_1, T0_DD_control_1, NO3…	riboflavin biosynthetic process(GO:0009231, evalue: 0.036)	40096; evalue: 7.3e-05	40097; evalue: 0.11	Phatr3_J40994; Phatr3_EG01924; Phatr3_J36016; Phatr3_J32183; Phatr3_J34600; Phatr3_J48394; Phatr3_J38018; Phatr3_J7959	Phatr3_J49919 : -0.1788; Phatr3_J46740 : -0.0857; Phatr3_J34415 : 0.0776; Phatr3_J15016 : 0.0686; Phatr3_J45112 : 0.0642; Phatr3_J50622 : 0.0626; Phatr3_J48955 : 0.0622; Phatr3_J42824 : -0.0609; Phatr3_J49557 : -0.0498; Phatr3_J45703 : -0.0417; Phatr3_J47686 : -0.0392; Phatr3_J39785 : -0.0378	Pt_CCHH17; Pt_bZIP8; Pt_HSF4.6a; Pt_CXC4; Pt_HSF1.1c; Pt_HSF4.4d; Pt_HSF3.3c; Pt_HSF4.5e; Pt_TAZ3_PHD1_ZZ1; Pt_HSF1.2c; Pt_HSF1.2a; Pt_bHLH4
99	Phatr3_J46706, Phatr3_EG02451, Phatr3_J55192, Phatr3_EG02269, Phatr3_J27976, Phatr3_J45431, Phatr3_J26934, Phatr3_J48694, Phatr3_J24610, Phatr3_J3369, Phatr3_J17720, Phatr3_J22357, Phatr3_J42832, Phatr3_J42398, Phatr3_J12171	Fe_061210_15_02, NO2_45min_1, T3_DD_control_1, Untreated_4, NH4_1, T24_GABA2_2, B12_limited_2, T3_GABA1_1, CO2_high_1, Fe_061210_30_02, Fe_052210_300_02, CO2_low_1, NH4_15min_2, Fe_061210_15_10, T6_GABA1_2, Fe_061210_30_06, Fe_061110_15_18, NO3_N15, T0_DD2_2, T6_DD1_2, NaNO3_880_uM, NH4Cl_75_uM, Fe_070810_300_06, CO2_normal_light_3, Fe_061210_300_10, Fe_052110_300_18, Fe_limited_1, Fe_limited_2, …	fatty acid catabolic process(GO:0009062, evalue: 0.041)	40098; evalue: 1400.0	40099; evalue: 330.0	Phatr3_J45431	Phatr3_J12346 : 0.2769; Phatr3_J47726 : -0.1983; Phatr3_J45392 : -0.1503; Phatr3_J13192 : -0.1165; Phatr3_J47686 : -0.1091; Phatr3_J49567 : -0.0883; Phatr3_J50045 : 0.0862; Phatr3_J44139 : 0.0614; Phatr3_J49099 : -0.0493; Phatr3_J44099 : -0.0412; Phatr3_J54435 : -0.0289	Pt_aureochrome2; Pt_Myb2R3a; Pt_HSF3.3b; Pt_HSF3.2d; Pt_HSF4.6h; Pt_fungal_TRF; Pt_bZIP8; Pt_cdc5; Pt_HSF3.2b; Pt_CCHH16; Pt_bHLH2_PAS; Pt_bZIP20
100	Phatr3_J14444, Phatr3_J44670, Phatr3_J37658, Phatr3_J22677, Phatr3_J36390, Phatr3_J29885, Phatr3_EG02276, Phatr3_J39710, Phatr3_J49544, Phatr3_J51703, Phatr3_J20948, Phatr3_J16490, Phatr3_J8717, Phatr3_J7173, Phatr3_J34485, Phatr3_J35819, Phatr3_J5217, Phatr3_J48886, Phatr3_EG02348, Phatr3_Jdraft1025, Phatr3_J8828, Phatr3_J47041, Phatr3_J34027, Phatr3_J48164, Phatr3_J49099, Phatr3_J23598, Phatr3_…	MSX_1, T0_DD_control_1, CO2_low_dark_3, MSX_4, Fe_070810_30_02, CO2_low_light_3, T24_DD_control_2, RAP_3, woN_45min_1, Fe_061210_30_10, NO3_2hrs_1, Urea_N15, T3_DD2_2, NH4_45min_1, NaNO3_75_uM, T6_DD_control_1, NO2_15min_2, B12_limited_1, Fe_070810_15_06, T3_DD1_1, Fe_061210_300_14, NH4_15min_1, NH4_45min_2, NO2_18hrs_1, T6_DD1_1, T3_DD2_1, NaNO3_880_uM, T0_GABA_control, NH4_15min_2, NO2_45min_1,…	cardiolipin biosynthetic process(GO:0032049, evalue: 0.025); cofactor metabolic process(GO:0051186, evalue: 0.032); vitamin B6 biosynthetic process(GO:0042819, evalue: 0.039)	40100; evalue: 6200.0	40101; evalue: 14000.0	Phatr3_J47041; Phatr3_J37547; Phatr3_J49099	Phatr3_J44331 : 0.1692; Phatr3_J44570 : -0.0789; Phatr3_J45389 : 0.077; Phatr3_J45561 : 0.0696; Phatr3_J9855 : 0.0596; Phatr3_J47905 : 0.0575; Phatr3_J49838 : -0.0537; Phatr3_J44750 : -0.0456; Phatr3_J45703 : -0.039; Phatr3_J45431 : -0.0375	Pt_Myb1R_SHAQKYF4; Pt_HSF3.3f; Pt_sigma70.6; Pt_HSF2.1c; Pt_Myb1R_SHAQKYF7; Pt_HSF1d; Pt_HSF3.1d; Pt_CSF4; Pt_Myb1R_SHAQKYF2
101	Phatr3_J20331, Phatr3_Jdraft371, Phatr3_J20757, Phatr3_J12533, Phatr3_J51811, Phatr3_J54499, Phatr3_J26293, Phatr3_J41746, Phatr3_J18872, Phatr3_J19000, Phatr3_EG02218, Phatr3_J31109, Phatr3_J15068, Phatr3_J16140, Phatr3_J45845	MSX_3, GSA_3, CO2_high_dark_2, CO2_normal_dark_3, woN_45min_2, CO2_high_light_3, Urea_N14, T24_GABA2_2, T24_DD1_2, NO3_N14, NH4_1, NO3_18hrs_1, woN_15min_2, T6_DD_control_1, Fe_070710_15_10, woN_18hrs_1, B12_limited_1, Urea_N15, T24_DD1_1, CO2_low_light_1, CO2_high_2, Fe_061110_15_22, Fe_052110_300_14, Fe_061210_15_10, Fe_061210_15_02, T3_GABA1_1, Fe_070810_15_02, T3_DD_control_1, T6_GABA2_2, T6_…	porphyrin-containing compound metabolic process(GO:0006778, evalue: 0.0); terpenoid biosynthetic process(GO:0016114, evalue: 0.033); photosynthesis(GO:0015979, evalue: 0.042)	40102; evalue: 12000.0	40103; evalue: 18000.0		Phatr3_J44139 : 0.3391; Phatr3_J12346 : 0.2635; Phatr3_J9312 : 0.2489; Phatr3_J15977 : 0.1324; Phatr3_J8113 : 0.1296	Pt_CCHH16; Pt_aureochrome2; Pt_sigma70.4; Pt_aureochrome3; Pt_aureochrome1	C
102	Phatr3_EG02473, Phatr3_J44982, Phatr3_J6839, Phatr3_J22274, Phatr3_J49447, Phatr3_J41243, Phatr3_J34976, Phatr3_Jdraft1367, Phatr3_J12452, Phatr3_J45666, Phatr3_J35566, Phatr3_EG02534, Phatr3_J10398, Phatr3_J48414, Phatr3_J39786, Phatr3_J21970, Phatr3_J44584, Phatr3_J39794, Phatr3_J44917, Phatr3_J1358, Phatr3_J12043, Phatr3_J7959, Phatr3_J55177, Phatr3_J47952	Fe_070710_15_10, Fe_061210_30_10, T3_DD_control_2, T0_DD1_2, T6_DD_control_2, Fe_061210_300_14, Fe_061210_15_06, T0_DD_control_2, NO3_18hrs_2, T6_GABA_control, T3_DD2_1, Fe_070810_15_10, Fe_061110_300_22, Fe_070710_30_10, Urea_N14, Fe_052110_300_10, Fe_061210_300_06, T6_DD_control_1, NO2_45min_2, Fe_061210_300_02, NO3_N15, Fe_070710_300_14, NO3_2hrs_1, NaNO3_880_uM, T24_GABA_control, T3_GABA_cont…	steroid biosynthetic process(GO:0006694, evalue: 0.038); regulation of transcription, DNA-templated(GO:0006355, evalue: 0.047)	40104; evalue: 12000.0	40105; evalue: 86000.0	Phatr3_J39794; Phatr3_J6839; Phatr3_J39786; Phatr3_J45666; Phatr3_EG02473; Phatr3_J47952; Phatr3_J44917; Phatr3_J7959	Phatr3_EG02108 : -0.2026; Phatr3_J15016 : -0.1249; Phatr3_EG01932 : 0.1034; Phatr3_J37547 : 0.0902; Phatr3_J15977 : -0.0639; Phatr3_J45391 : -0.0488; Phatr3_J55070 : -0.0484; Phatr3_EG02497 : -0.0405; Phatr3_J13505 : -0.0397	Pt_bZIP14; Pt_Myb3R1; Pt_HSF4.6b; Pt_CCHH13; Pt_aureochrome3; Pt_HSF3.3d; Pt_HSF4.4b; Pt_CCHH7; Pt_E2F-DP3
103	Phatr3_J40430, Phatr3_J55035, Phatr3_J15125, Phatr3_J19705, Phatr3_J8990, Phatr3_J45017, Phatr3_J43904, Phatr3_J55198, Phatr3_J14762, Phatr3_J45997, Phatr3_J17401, Phatr3_J29014, Phatr3_J29016, Phatr3_J44905, Phatr3_J48977, Phatr3_J19708, Phatr3_J26290, Phatr3_J30145, Phatr3_J52223	NH4_1, Fe_070710_15_22, RAP_3, T24_GABA1_2, NH4_18hrs_2, Untreated_4, CO2_low_dark_1, GSA_1, T6_DD_control_1, T0_GABA2_2, T6_DD2_1, CO2_high_dark_3, NH4_45min_1, NH4_18hrs_1, NO2_15min_2, Fe_061110_300_18, CO2_normal_dark_2, Fe_061210_300_10, T24_GABA2_2, T3_GABA1_2, T3_GABA2_2, NH4_2, Fe_052110_300_22, T6_DD1_2, Fe_061110_30_18, Fe_070710_30_22, Fe_070710_300_14, Fe_052110_300_18, CO2_low_dark_3…	tricarboxylic acid cycle(GO:0006099, evalue: 0.0); glyoxylate cycle(GO:0006097, evalue: 0.0); dicarboxylic acid metabolic process(GO:0043648, evalue: 0.0); polysaccharide metabolic process(GO:0005976, evalue: 0.016); pyruvate metabolic process(GO:0006090, evalue: 0.04)	40106; evalue: 150.0	40107; evalue: 450.0		Phatr3_J15016 : 0.1386; Phatr3_J14143 : -0.1351; Phatr3_J41601 : 0.1179; Phatr3_J43051 : -0.1174; Phatr3_J44684 : 0.107; Phatr3_J43065 : -0.0941; Phatr3_J47256 : 0.0898; Phatr3_J49620 : -0.0707; Phatr3_J8407 : -0.0676; Phatr3_J48702 : 0.0644; Phatr3_J50045 : 0.0633; Phatr3_J45703 : -0.0593; Phatr3_J49099 : -0.059; Phatr3_J43730 : 0.0576; Phatr3_J48572 : 0.046; Phatr3_J5537 : -0.0351	Pt_HSF4.5b; Pt_Myb3R1; Pt_Myb2R1; Pt_HSF1a; Pt_E2F-DP2a; Pt_HSF4.6c; Pt_Myb1R_SHAQKYF5; Pt_CSF2; Pt_CBF/NF1; Pt_TAZ3_PHD1_ZZ1; Pt_HSF4.1c; Pt_CCHH29; Pt_bZIP20; Pt_CCCH9; Pt_sigma70.2; Pt_HSF4.1b	C+N
104	Phatr3_J31465, Phatr3_J44618, Phatr3_J1840, Phatr3_J32202, Phatr3_J30967, Phatr3_J21116, Phatr3_J13664, Phatr3_J44042, Phatr3_Jdraft348, Phatr3_J18080, Phatr3_J3267, Phatr3_J28937, Phatr3_J14917, Phatr3_J43016, Phatr3_J25331, Phatr3_J47293, Phatr3_J18665	Fe_061110_15_18, NH4_1, NO2_15min_1, Fe_070710_30_14, CO2_low_light_3, woN_15min_2, Fe_061210_30_10, Urea_37.5_uM, B12_Control_2, GSA_3, NO3_2hrs_1, Fe_070710_300_14, woN_15min_1, B12_Control_1, NO2_45min_1, RAP_1, T6_DD_control_2, Fe_061210_300_02, CO2_low_1, Fe_070810_30_10, NH4_2, Untreated_4, CO2_high_light_2, B12_limited_2, GSA_1, NH4Cl_880_uM, CO2_high_dark_3, woN_18hrs_1, NO2_18hrs_2, Fe_0…	cellular amino acid metabolic process(GO:0006520, evalue: 0.002)	40108; evalue: 2.6	40109; evalue: 43.0	Phatr3_J44042; Phatr3_J13664	Phatr3_J41601 : 0.3443; Phatr3_J44807 : 0.2086; Phatr3_J47713 : -0.1711; Phatr3_J50050 : 0.133; Phatr3_J37257 : -0.1269; Phatr3_J48701 : 0.1195; Phatr3_J50318 : 0.1094; Phatr3_J44750 : 0.1045; Phatr3_J44684 : -0.0972; Phatr3_J48558 : -0.0667; Phatr3_J45926 : 0.0638; Phatr3_J45206 : 0.0555; Phatr3_J49205 : -0.0526; Phatr3_J44570 : -0.0517; Phatr3_J47360 : 0.0473; Phatr3_J48394 : -0.0424; Phatr3_J1…	Pt_CSF2; Pt_TAZ2; Pt_HSF3.1a; Pt_HSF1d; Pt_Myb5R; Pt_HSF4.3b; Pt_CCCH15; Pt_bZIP11; Pt_HSF3.2e; Pt_Myb1R11; Pt_HSF2.1c; Pt_Myb4R2; Pt_HSF1a; Pt_sigma70.1a; Pt_HSF3.3f; Pt_Myb1R10; Pt_HSF2.1a	N
105	Phatr3_J10257, Phatr3_J46173, Phatr3_J54974, Phatr3_J37711, Phatr3_J10454, Phatr3_J45112, Phatr3_J42560, Phatr3_J49720, Phatr3_J45926, Phatr3_EG02570, Phatr3_J47686, Phatr3_J45816, Phatr3_J36821, Phatr3_J46400, Phatr3_J3787, Phatr3_J45389, Phatr3_J10655, Phatr3_J1785, Phatr3_J12894, Phatr3_EG02610, Phatr3_J13232, Phatr3_J54756, Phatr3_J12331, Phatr3_J46040, Phatr3_J43065	NaNO3_880_uM, T24_GABA1_2, CO2_low_dark_3, Fe_061210_300_14, NaNO3_75_uM, Untreated_1, CO2_low_dark_2, CO2_normal_dark_1, woN_18hrs_1, NH4_18hrs_2, Fe_070710_30_22, Fe_061210_15_06, Untreated_3, Fe_052210_300_10, RAP_2, RAP_1, T24_GABA1_1, Fe_061110_30_14, CO2_low_light_1, CO2_low_light_3, Fe_070710_15_18, T24_DD_control_2, T6_DD1_1, Fe_070710_300_18, Fe_limited_1, RAP_4, NO3_N14, Fe_070710_300_1…	regulation of transcription, DNA-templated(GO:0006355, evalue: 0.006); triglyceride catabolic process(GO:0019433, evalue: 0.008); riboflavin biosynthetic process(GO:0009231, evalue: 0.033)	40110; evalue: 2.3	40111; evalue: 11000.0	Phatr3_J45926; Phatr3_J45389; Phatr3_J46173; Phatr3_J1785; Phatr3_J45816; Phatr3_J42560; Phatr3_J45112; Phatr3_J43065; Phatr3_EG02570; Phatr3_J47686; Phatr3_J49720	Phatr3_J39335 : -0.1178; Phatr3_J50345 : 0.1174; Phatr3_J47205 : -0.114; Phatr3_J49596 : 0.0868; Phatr3_J44139 : -0.0817; Phatr3_J45560 : 0.0762; Phatr3_EG02471 : 0.0707; Phatr3_J48667 : 0.0491; Phatr3_J50624 : 0.0388; Phatr3_J12516 : 0.022	Pt_CCAAT; Pt_CCCH11; Pt_Myb1R4; Pt_HSF4.7b; Pt_CCHH16; Pt_HSF3.1b; Pt_HSF4.2b; Pt_HSF4.3c; Pt_CCCH12; Pt_CCCH7_RING62
106	Phatr3_J42129, Phatr3_J28009, Phatr3_J41423, Phatr3_J26405, Phatr3_J12588, Phatr3_J23913, Phatr3_J54738, Phatr3_Jdraft825, Phatr3_J14260, Phatr3_J46728, Phatr3_J45605, Phatr3_J7629, Phatr3_J14356, Phatr3_J22117, Phatr3_J47905, Phatr3_J12436, Phatr3_J52223, Phatr3_J22166, Phatr3_J5629, Phatr3_J50130, Phatr3_J20779, Phatr3_J38445, Phatr3_J16375, Phatr3_J30620, Phatr3_J15815, Phatr3_J1769	Untreated_4, B12_Control_2, T24_DD2_2, B12_Fe_colimited_1, woN_90min_1, NH4_15min_2, woN_15min_1, NO3_2hrs_2, T6_DD1_1, NO3_45min_2, Fe_limited_1, T24_DD_control_2, CO2_normal_light_1, T6_DD_control_1, T24_GABA_control, T3_GABA2_2, T24_GABA1_1, T3_GABA_control, T24_DD1_1, Fe_061210_30_02, Fe_061210_15_06, T3_DD2_1, NO2_15min_2, Fe_070810_300_02, Fe_061210_300_06, T0_DD2_2, Fe_070810_15_06, T24_GA…	transport(GO:0006810, evalue: 0.032); purine nucleotide metabolic process(GO:0006163, evalue: 0.035); reductive pentose-phosphate cycle(GO:0019253, evalue: 0.04); carbon fixation(GO:0015977, evalue: 0.048)	40112; evalue: 0.025	40113; evalue: 0.7	Phatr3_J47905; Phatr3_J50130	Phatr3_J8113 : 0.1718; Phatr3_J14599 : 0.1457; Phatr3_J9312 : -0.1204; Phatr3_J47360 : -0.1078; Phatr3_J45206 : -0.0767; Phatr3_J48572 : 0.0657; Phatr3_J45816 : 0.0643; Phatr3_J47181 : -0.0541; Phatr3_J48573 : 0.054; Phatr3_J42577 : -0.0464; Phatr3_J37547 : -0.0392; Phatr3_J47726 : -0.0362	Pt_aureochrome1; Pt_sigma70.1a; Pt_HSF2.1a; Pt_sigma70.4; Pt_HSF4a_4f; Pt_HSF3.2e; Pt_HSF1b; Pt_bZIP18; Pt_Myb2R3a; Pt_CCHH13; Pt_HSF4.5f; Pt_bZIP20; Pt_Myb1R2	C+N
107	Phatr3_J44106, Phatr3_J47279, Phatr3_J39151, Phatr3_J54709, Phatr3_J20310, Phatr3_J42003, Phatr3_J46657, Phatr3_J48112, Phatr3_J44256, Phatr3_J13175, Phatr3_J12888, Phatr3_J44546, Phatr3_J18064, Phatr3_J54756, Phatr3_J49462, Phatr3_J42447, Phatr3_EG02215, Phatr3_J12330	T6_DD1_1, CO2_high_dark_2, RAP_1, T3_DD1_2, Fe_070710_15_22, CO2_high_dark_1, T0_GABA_control, Urea_37.5_uM, RAP_4, T24_GABA_control, Fe_070710_15_14, Fe_070710_30_14, Fe_061210_30_14, Fe_061210_15_02, Fe_052110_300_18, CO2_normal_dark_2, Fe_052110_300_10, woN_90min_1, Fe_070710_15_18, Fe_061110_15_14, MSX_3, RAP_3, T24_DD2_2, woN_15min_1, Fe_070810_30_02, CO2_high_1, Untreated_4, T0_DD2_2, Fe_06…	fatty acid catabolic process(GO:0009062, evalue: 0.048)	40114; evalue: 54.0	40115; evalue: 3900.0	Phatr3_J44256; Phatr3_J47279	Phatr3_J8113 : 0.178; Phatr3_J45559 : 0.1242; Phatr3_J44200 : 0.1064; Phatr3_J50318 : 0.0998; Phatr3_J43303 : 0.0887; Phatr3_J48361 : 0.087; Phatr3_J48857 : -0.0793; Phatr3_EG02017 : -0.0721; Phatr3_J7801 : -0.0671; Phatr3_J47181 : -0.0651; Phatr3_J38294 : -0.0614; Phatr3_J49594 : 0.0473	Pt_aureochrome1; Pt_HSF3.1c; Pt_HSF1.2c; Pt_Myb4R2; Pt_bZIP15; Pt_HSF4.2c; Pt_CCHH2; Pt_E2F-DP2b; Pt_CBF/NF4; Pt_HSF1b; Pt_HSF2.1b; Pt_HSF4.3a
108	Phatr3_J35064, Phatr3_J12431, Phatr3_J34307, Phatr3_J36976, Phatr3_J48179, Phatr3_J50183, Phatr3_J38985, Phatr3_J44963, Phatr3_J26970, Phatr3_J45377, Phatr3_J54015, Phatr3_J41807, Phatr3_J45560, Phatr3_J14908, Phatr3_J26952, Phatr3_J12269, Phatr3_J9855, Phatr3_J10005, Phatr3_J54703, Phatr3_J13322, Phatr3_J22315	woN_15min_1, GSA_2, T24_DD1_2, NH4Cl_880_uM, Fe_070810_300_02, B12_Control_2, T0_GABA2_1, T3_DD_control_1, woN_15min_2, T3_DD2_1, T3_DD1_2, Fe_052110_300_10, T6_DD1_1, Fe_070710_300_22, T24_DD_control_1, CO2_low_2, Fe_061210_15_02, B12_limited_2, NO3_15min_1, T24_DD2_1, NO3_2hrs_1, T0_DD_control_2, Fe_070710_15_18, T6_DD_control_2, Fe_052210_300_02, Fe_070810_15_02, NH4_45min_2, NaNO3_880_uM, NH4…	cardiolipin biosynthetic process(GO:0032049, evalue: 0.032)	40116; evalue: 43.0	40117; evalue: 7800.0	Phatr3_J48179; Phatr3_J14908; Phatr3_J44963; Phatr3_J45560; Phatr3_J9855; Phatr3_J50183	Phatr3_J44962 : 0.1283; Phatr3_J47686 : 0.1064; Phatr3_J44570 : -0.1041; Phatr3_J54435 : 0.0963; Phatr3_J50045 : -0.0933; Phatr3_J50481 : 0.0908; Phatr3_J14143 : 0.0907; Phatr3_J45559 : 0.0825; Phatr3_J12737 : -0.0814; Phatr3_J12516 : 0.0672; Phatr3_J45389 : 0.0612; Phatr3_J5537 : 0.0542; Phatr3_J33380 : 0.0542; Phatr3_J50345 : 0.0516; Phatr3_J10122 : 0.0459; Phatr3_J29958 : 0.0444; Phatr3_J50159…	Pt_bHLH1a_PAS; Pt_bZIP8; Pt_HSF2.1c; Pt_bHLH2_PAS; Pt_fungal_TRF; Pt_HSF2.2c; Pt_Myb2R1; Pt_HSF3.1c; Pt_CSF3; Pt_CCCH7_RING62; Pt_HSF3.3f; Pt_sigma70.2; Pt_HSF1.1b; Pt_CCCH11; Pt_CCCH3; Pt_CCCH5; Pt_CCCH10; Pt_bZIP15
109	Phatr3_J54477, Phatr3_J34805, Phatr3_J9619, Phatr3_J11811, Phatr3_J51609, Phatr3_J843, Phatr3_J49112, Phatr3_J11021, Phatr3_J54219, Phatr3_EG02313, Phatr3_J9896, Phatr3_J49505, Phatr3_J23365, Phatr3_J42447, Phatr3_EG02215	B12_Control_2, Urea_37.5_uM, Fe_061110_30_14, T6_GABA_control, Fe_061210_300_14, T0_DD1_2, woN_15min_1, CO2_low_dark_2, Fe_061110_30_22, CO2_normal_dark_3, T0_DD_control_2, NH4_45min_2, NO3_N14, woN_15min_2, T3_DD_control_2, CO2_high_dark_1, Fe_070810_30_10, T3_GABA_control, Urea_440_uM, T0_GABA2_1, CO2_low_light_3, MSX_4, T0_GABA_control, Untreated_2, B12_Control_1, NO3_45min_1, MSX_2, T24_DD_co…	cellular amino acid metabolic process(GO:0006520, evalue: 0.029); butyrate metabolic process(GO:0019605, evalue: 0.049)	40118; evalue: 6400.0	40119; evalue: 8300.0	Phatr3_J34805	Phatr3_J47181 : -0.2875; Phatr3_J43051 : 0.2025; Phatr3_J8113 : 0.1522; Phatr3_J47726 : -0.1463; Phatr3_J45389 : -0.1152; Phatr3_J8407 : 0.1057; Phatr3_J48558 : 0.09; Phatr3_J41601 : -0.0889	Pt_HSF1b; Pt_aureochrome1; Pt_HSF1a; Pt_Myb2R3a; Pt_HSF3.3f; Pt_Myb1R10; Pt_HSF4.6c; Pt_bHLH4; Pt_CSF2; Pt_HSF4.3b; Pt_CCHH29	C+N
110	Phatr3_J27385, Phatr3_J32550, Phatr3_EG02584, Phatr3_J36906, Phatr3_J9984, Phatr3_J10306, Phatr3_J52268, Phatr3_J31948, Phatr3_J16599, Phatr3_J17226, Phatr3_J20809, Phatr3_J36641, Phatr3_J13386, Phatr3_J34301, Phatr3_J39711, Phatr3_J11131, Phatr3_J6807, Phatr3_J25581, Phatr3_J12757	Fe_limited_1, Fe_061110_300_14, T6_GABA2_2, Fe_limited_2, T0_DD1_2, NO2_18hrs_2, T0_GABA1_2, Fe_061110_30_14, Fe_052110_300_14, woN_90min_2, Fe_061210_30_06, T24_DD1_2, T0_DD1_1, T0_DD_control_2, Fe_070710_300_14, RAP_2, T24_GABA1_2, Fe_061210_30_02, CO2_low_light_2, Fe_070710_15_10, Fe_070810_30_10, Fe_061210_300_06, Fe_070710_30_14, Fe_061210_30_14, Fe_070710_15_22, T24_DD_control_2, Untreated_…	L-ascorbic acid metabolic process(GO:0019852, evalue: 0.029)	40120; evalue: 2.5	40121; evalue: 53000.0		Phatr3_J45029 : -0.1549; Phatr3_J7801 : 0.1277; Phatr3_J43730 : 0.1109; Phatr3_J44750 : -0.0766; Phatr3_J43902 : -0.0659; Phatr3_J44200 : -0.0645; Phatr3_J31578 : -0.0573; Phatr3_J34600 : 0.0558; Phatr3_J49919 : -0.0491; Phatr3_J37072 : -0.0491; Phatr3_J49147 : -0.0484; Phatr3_J47713 : -0.0391; Phatr3_J41601 : 0.0318	Pt_Myb1R5; Pt_CBF/NF4; Pt_CCCH13; Pt_CBF/NF1; Pt_HSF1d; Pt_HSF3.3c; Pt_CSF2; Pt_CXC5; Pt_HSF4.4a; Pt_HSF1.2c; Pt_CCHH14; Pt_bHLH4; Pt_CCCH15	C
111	Phatr3_J30514, Phatr3_J3140, Phatr3_J43429, Phatr3_J35057, Phatr3_J17238, Phatr3_J7664, Phatr3_J24353, Phatr3_J24238, Phatr3_J23547, Phatr3_J25183, Phatr3_J46461, Phatr3_J18246, Phatr3_J9612, Phatr3_J24772, Phatr3_J21201, Phatr3_J41875, Phatr3_J15211, Phatr3_J9654, Phatr3_J36013, Phatr3_J51868	CO2_low_2, T24_DD2_1, CO2_high_2, RAP_2, RAP_3, T0_GABA1_2, Fe_061110_300_18, Untreated_4, T0_GABA2_2, MSX_1, Urea_N15, woN_15min_1, CO2_low_dark_2, NO3_N14, NO3_2hrs_2, CO2_normal_light_2, NO3_45min_2, woN_18hrs_1, NH4_15min_1, B12_Control_1, CO2_normal_light_1, T0_GABA_control, CO2_high_dark_3, NO2_45min_2, Fe_070710_300_22, CO2_low_light_1, CO2_low_dark_1, CO2_low_light_2, GSA_2, Fe_061210_30_…	cellular amino acid metabolic process(GO:0006520, evalue: 0.0)	40122; evalue: 130.0	40123; evalue: 25000.0	Phatr3_J15211	Phatr3_J47181 : 0.22; Phatr3_J47713 : -0.2187; Phatr3_J12737 : 0.1597; Phatr3_J48558 : -0.1502; Phatr3_J44807 : 0.1408; Phatr3_J48573 : -0.1074; Phatr3_J39335 : 0.0964	Pt_CCCH15; Pt_HSF1b; Pt_CSF3; Pt_TAZ2; Pt_HSF4.3b	N
112	Phatr3_J14962, Phatr3_J4823, Phatr3_J49567, Phatr3_J47278, Phatr3_J50097, Phatr3_J39949, Phatr3_J8765, Phatr3_J38694, Phatr3_J44482, Phatr3_J3388, Phatr3_J33427, Phatr3_J47536, Phatr3_J50622, Phatr3_J43697, Phatr3_J48307, Phatr3_J18027, Phatr3_J11273, Phatr3_J49522, Phatr3_Jdraft1265, Phatr3_J33380, Phatr3_J49842, Phatr3_J47653, Phatr3_J31544, Phatr3_J38018, Phatr3_J47952, Phatr3_J13232, Phatr3_J…	T6_DD2_2, Fe_052110_300_14, Fe_052110_300_18, NO3_2hrs_1, T3_GABA_control, NH4Cl_75_uM, Fe_limited_2, CO2_high_1, Fe_061210_300_10, T0_DD2_1, Untreated_4, MSX_3, CO2_low_dark_1, NO3_N15, Fe_070710_15_22, T24_DD2_1, CO2_low_1, CO2_low_dark_3, T0_GABA2_2, NaNO3_880_uM, Fe_061210_30_06, Fe_070710_30_22, NO3_2hrs_2, Fe_070810_30_02, CO2_high_light_2, Fe_070810_300_10, Fe_061210_300_02, Fe_052110_300_…	thiamine metabolic process(GO:0006772, evalue: 0.041); riboflavin biosynthetic process(GO:0009231, evalue: 0.041)	40124; evalue: 2.8	40125; evalue: 240.0	Phatr3_J49567; Phatr3_J50622; Phatr3_J47278; Phatr3_J50130; Phatr3_J47952; Phatr3_J43065; Phatr3_J38018; Phatr3_J33380; Phatr3_J3388	Phatr3_J45393 : 0.0673; Phatr3_J48572 : 0.0646; Phatr3_J44797 : 0.0606; Phatr3_J44570 : 0.0398	Pt_HSF3.3a; Pt_HSF4.1b
113	Phatr3_J25932, Phatr3_J17860, Phatr3_J1971, Phatr3_J28068, Phatr3_J2793, Phatr3_J42245, Phatr3_J35240, Phatr3_J11014, Phatr3_J45947, Phatr3_J54151, Phatr3_J14401, Phatr3_J12031, Phatr3_J13001	B12_Fe_colimited_2, Fe_070810_15_10, NH4_18hrs_2, Fe_061210_15_10, MSX_2, Untreated_2, Fe_070710_300_10, T24_DD1_2, Fe_052210_300_10, T3_DD_control_1, NO3_2hrs_1, T3_DD_control_2, Fe_061210_30_06, T0_DD_control_1, Untreated_1, CO2_high_light_1, CO2_high_2, Fe_limited_2, T6_GABA2_2, T0_DD1_1, Fe_052210_300_02, T0_DD2_1, MSX_3, Fe_070810_30_02, B12_Control_2, Fe_070710_30_10, CO2_normal_light_2, NO…	fatty acid catabolic process(GO:0009062, evalue: 0.0)	40126; evalue: 2800.0	40127; evalue: 10000.0		Phatr3_J50318 : 0.2783; Phatr3_J42514 : 0.2578; Phatr3_J8113 : 0.245; Phatr3_J45560 : -0.1887; Phatr3_J43413 : -0.1371; Phatr3_J15468 : 0.1303; Phatr3_J39335 : 0.0883; Phatr3_J43364 : -0.0858; Phatr3_J50039 : 0.0855; Phatr3_J38294 : -0.079; Phatr3_J54435 : -0.0423; Phatr3_J45142 : 0.0397; Phatr3_J45666 : 0.0266	Pt_Myb4R2; Pt_HSF1g; Pt_aureochrome1; Pt_HSF3.1b; Pt_HSF2.2e; Pt_aureochrome4; Pt_CCAAT; Pt_HSF4.2d; Pt_bZIP6_PAS; Pt_HSF2.1b; Pt_bHLH2_PAS; Pt_bZIP5_PAS; Pt_HSF1.3a
114	Phatr3_J42940, Phatr3_J45764, Phatr3_J22510, Phatr3_J45032, Phatr3_J54505, Phatr3_J43826, Phatr3_J31764, Phatr3_J49568, Phatr3_J19761, Phatr3_EG02368, Phatr3_J22453, Phatr3_EG02292, Phatr3_J49903, Phatr3_J44968, Phatr3_J45703, Phatr3_J49524, Phatr3_J29824, Phatr3_J50076, Phatr3_J8407, Phatr3_J45392, Phatr3_EG02471	Fe_070810_300_06, T24_DD1_1, Fe_061110_30_22, T6_GABA_control, CO2_low_dark_3, T6_GABA1_1, NH4Cl_75_uM, T6_GABA2_2, T6_GABA1_2, Fe_061110_30_14, Fe_070710_300_18, Fe_061110_30_18, T24_GABA2_2, RAP_4, CO2_low_light_3, Urea_37.5_uM, Fe_070710_30_22, Fe_061110_15_18, T6_DD1_1, T24_GABA1_1, Fe_061210_15_06, Fe_061110_300_22, Fe_061210_300_14, Fe_052210_300_02, Fe_052110_300_18, T0_GABA1_1, Fe_070810_…	regulation of transcription, DNA-templated(GO:0006355, evalue: 0.029); selenium compound metabolic process(GO:0001887, evalue: 0.029); inositol phosphate metabolic process(GO:0043647, evalue: 0.036)	40128; evalue: 130.0	40129; evalue: 38000.0	Phatr3_J31764; Phatr3_J45764; Phatr3_J54505; Phatr3_J8407; Phatr3_J45032; Phatr3_EG02471; Phatr3_J45703; Phatr3_J45392	Phatr3_J50050 : 0.1581; Phatr3_J45029 : 0.1562; Phatr3_J47713 : 0.1329; Phatr3_J46078 : 0.1064; Phatr3_J50365 : -0.0742; Phatr3_J5537 : 0.0675; Phatr3_J15516 : 0.0638; Phatr3_EG02497 : 0.0605; Phatr3_J12346 : -0.0349; Phatr3_J47919 : 0.0274; Phatr3_J43223 : 0.0267; Phatr3_J44139 : -0.0235	Pt_Hox3; Pt_Myb1R5; Pt_CCCH15; Pt_CSF1; Pt_Myb5R; Pt_sigma70.2; Pt_Myb4R1; Pt_MybR+R; Pt_aureochrome2; Pt_CCHH9; Pt_CCHH19; Pt_CCHH16	N
115	Phatr3_J48162, Phatr3_J3311, Phatr3_Jdraft1023, Phatr3_J12172, Phatr3_J29702, Phatr3_Jdraft542, Phatr3_J50397, Phatr3_J2171, Phatr3_J31147, Phatr3_J45428, Phatr3_J51422, Phatr3_J46097, Phatr3_Jdraft1628, Phatr3_J46193, Phatr3_J8113, Phatr3_J16375, Phatr3_J30620, Phatr3_J1769, Phatr3_J54834, Phatr3_J15323	MSX_3, T0_GABA_control, NH4_45min_2, Fe_052110_300_10, GSA_3, T3_DD2_2, Fe_061110_15_22, T6_DD_control_1, Fe_070710_15_10, B12_Control_1, CO2_low_2, MSX_2, Fe_061210_15_10, T3_GABA2_1, RAP_2, NaNO3_75_uM, T0_DD1_1, T0_DD2_2, Fe_070710_300_10, T6_GABA_control, woN_90min_2, NO3_15min_2, T24_GABA2_2, RAP_1, T24_GABA1_1, RAP_4, NH4_1, CO2_normal_light_3, NH4_45min_1, Fe_070710_30_10, CO2_high_light_3…	selenium compound metabolic process(GO:0001887, evalue: 0.029)	40130; evalue: 350.0	40131; evalue: 6500.0	Phatr3_J8113	Phatr3_J46535 : 0.2094; Phatr3_J47726 : -0.1833; Phatr3_J13505 : 0.1555; Phatr3_J15468 : 0.154; Phatr3_J14143 : -0.1004; Phatr3_J50481 : -0.099; Phatr3_J12346 : 0.0779; Phatr3_J44029 : -0.07; Phatr3_J44700 : -0.0643; Phatr3_J46478 : -0.0637; Phatr3_J43744 : -0.063; Phatr3_J3388 : -0.0587; Phatr3_J13664 : -0.0528; Phatr3_J54435 : -0.0449; Phatr3_J38294 : -0.0332; Phatr3_J45431 : 0.0212	Pt_Myb1R_SHAQKYF6; Pt_Myb2R3a; Pt_CCHH7; Pt_aureochrome4; Pt_Myb2R1; Pt_HSF2.2c; Pt_aureochrome2; Pt_HSF1.1a; Pt_bZIP21a; Pt_CCHH18; Pt_bZIP10; Pt_sigma70.1b; Pt_CCCH4; Pt_bHLH2_PAS; Pt_HSF2.1b; Pt_Myb1R_SHAQKYF2	N
116	Phatr3_J22418, Phatr3_J10122, Phatr3_J39421, Phatr3_J45294, Phatr3_J49163, Phatr3_EG01932, Phatr3_J49620, ADY18528.1, Phatr3_J15536, Phatr3_J3755, Phatr3_J43315, Phatr3_J15797, Phatr3_J5851, Phatr3_J44610, Phatr3_J44750, Phatr3_EG02208, Phatr3_J1784, Phatr3_J19979, Phatr3_J27726, Phatr3_J43303, Phatr3_J49462, Phatr3_J12330, Phatr3_J54834, Phatr3_Jdraft1645	T24_GABA2_1, Fe_070710_30_22, Fe_061110_300_14, T0_GABA1_2, NO3_18hrs_2, woN_15min_1, woN_15min_2, T3_GABA2_1, NO2_45min_1, Fe_070710_15_14, GSA_2, woN_45min_2, NH4Cl_75_uM, T0_GABA2_1, NO2_15min_2, woN_18hrs_1, CO2_high_light_2, Untreated_4, NH4_1, CO2_low_light_1, T24_GABA2_2, T3_GABA1_1, Fe_061210_30_06, NH4_15min_2, NO2_45min_2, Urea_440_uM, Fe_061110_30_14, CO2_high_light_1, Fe_070710_300_18…		40132; evalue: 35000.0	40133; evalue: 66000.0	Phatr3_EG01932; Phatr3_J49620; Phatr3_J43303; Phatr3_J44750; Phatr3_J10122	Phatr3_J8113 : 0.2499; Phatr3_J43051 : 0.1844; Phatr3_J47713 : 0.169; Phatr3_J47279 : 0.1179; Phatr3_J43730 : -0.0927; Phatr3_J15016 : -0.0794; Phatr3_J47011 : -0.0598; Phatr3_J44200 : 0.0239	Pt_aureochrome1; Pt_HSF1a; Pt_CCCH15; Pt_bZIP16; Pt_CBF/NF1; Pt_Myb3R1; Pt_Myb2R9; Pt_HSF1.2c
117	Phatr3_J42458, Phatr3_J48955, Phatr3_J49073, Phatr3_EG02290, Phatr3_J20470, Phatr3_Jdraft913, Phatr3_J18319, Phatr3_J45120, Phatr3_J18337, Phatr3_J19901, Phatr3_J32747, Phatr3_J25308, Phatr3_J48983, Phatr3_J6834, Phatr3_J25769, Phatr3_J22459, Phatr3_J1690, Phatr3_EG01924, Phatr3_J9724, Phatr3_J37547, Phatr3_J18665	Fe_061210_15_14, Fe_070710_15_14, Fe_061110_30_14, T0_DD2_1, T6_GABA1_1, Fe_070810_300_10, Fe_061110_30_18, RAP_2, CO2_low_dark_3, GSA_2, NO3_45min_1, T24_DD2_1, NO2_15min_2, Fe_061110_300_14, T3_DD1_1, T3_GABA2_1, T6_GABA_control, NH4Cl_75_uM, CO2_normal_dark_3, Fe_052210_300_10, Fe_061210_300_14, Fe_052210_300_02, Fe_061210_30_06, CO2_low_dark_2, CO2_normal_dark_2, CO2_low_dark_1, GSA_1, Fe_070…	Entner-Doudoroff pathway through 6-phosphogluconate(GO:0009255, evalue: 0.039); glycolytic process(GO:0006096, evalue: 0.039); gluconeogenesis(GO:0006094, evalue: 0.039)	40134; evalue: 4.1	40135; evalue: 3800.0	Phatr3_J37547; Phatr3_EG01924; Phatr3_J48955	Phatr3_J47181 : 0.2484; Phatr3_J48930 : 0.2026; Phatr3_J43902 : -0.1948; Phatr3_J44570 : -0.1441; Phatr3_J50318 : -0.1178; Phatr3_J49620 : -0.0822; Phatr3_J44582 : -0.066; Phatr3_J15211 : 0.0484; Phatr3_J31764 : -0.0443; Phatr3_J44797 : -0.0435; Phatr3_J34805 : -0.0403; Phatr3_J43051 : 0.0352; Phatr3_J43065 : -0.0292	Pt_CCCH13; Pt_E2F-DP3; Pt_HSF1b; Pt_Myb4R2; Pt_HSF2c; Pt_CCHH15; Pt_HSF3.2d; Pt_CSF5; Pt_TAF9; Pt_E2F-DP2a
118	Phatr3_J30572, Phatr3_J22909, Phatr3_J11916, Phatr3_J25204, Phatr3_J41856, Phatr3_J51120, Phatr3_J20460, Phatr3_J21592, Phatr3_J50738, Phatr3_J15186, Phatr3_J32923, Phatr3_EG02399, Phatr3_J41875, Phatr3_J15211, Phatr3_J9654, Phatr3_J36013, Phatr3_J51868	CO2_normal_dark_1, CO2_high_light_2, MSX_3, T24_GABA1_2, NO3_45min_1, Fe_limited_2, NO3_45min_2, Fe_052110_300_14, RAP_3, Fe_052110_300_10, Fe_070810_300_10, T0_GABA1_2, Fe_061210_300_06, NO3_2hrs_2, T3_DD_control_1, T6_GABA1_2, T24_GABA2_2, NO3_18hrs_2, B12_limited_1, T24_DD2_1, NO2_15min_1, Fe_061110_300_14, NO2_18hrs_2, T6_GABA2_1, Fe_070710_15_14, GSA_4, Fe_070810_300_02, T0_GABA2_1, CO2_low_…	sulfur compound metabolic process(GO:0006790, evalue: 0.012); reductive pentose-phosphate cycle(GO:0019253, evalue: 0.029); cellular amino acid metabolic process(GO:0006520, evalue: 0.036)	40136; evalue: 250.0	40137; evalue: 3100.0	Phatr3_J15211	Phatr3_J47713 : -0.2105; Phatr3_J48558 : -0.1934; Phatr3_J47726 : 0.1337; Phatr3_J44684 : -0.1305; Phatr3_J44807 : 0.1199; Phatr3_J34805 : -0.0855; Phatr3_J49566 : -0.0778	Pt_CCCH15; Pt_HSF4.3b; Pt_Myb2R3a; Pt_HSF4.5b; Pt_TAZ2; Pt_CCHH15; Pt_HSF4.6f	C+N
119	Phatr3_J49339, Phatr3_J27735, Phatr3_J27166, Phatr3_J4025, Phatr3_J34526, Phatr3_J26256, Phatr3_J10025, Phatr3_J47181, Phatr3_J42104, Phatr3_J55079	T0_GABA1_1, T6_DD2_1, T24_DD_control_1, Fe_052210_300_10, Fe_061210_30_14, Fe_061210_15_14, Fe_061110_30_14, CO2_low_light_1, T3_DD2_1, woN_90min_1, NH4_15min_2, NO3_15min_1, Fe_070810_300_02, NO3_45min_1, Fe_052110_300_22, T0_DD_control_1, CO2_low_light_2, NO3_45min_2, Fe_070710_30_18, T24_DD_control_2, NO3_2hrs_2, Fe_070810_300_10, Fe_061210_300_06, NH4_18hrs_2, CO2_low_dark_1, CO2_high_dark_3,…	purine nucleotide metabolic process(GO:0006163, evalue: 0.022); butyrate metabolic process(GO:0019605, evalue: 0.041); urea cycle(GO:0000050, evalue: 0.049)	40138; evalue: 3.2	40139; evalue: 740.0	Phatr3_J47181	Phatr3_J12737 : 0.2051; Phatr3_J15211 : 0.1858; Phatr3_J47726 : 0.1403; Phatr3_J48702 : 0.1189; Phatr3_J49620 : -0.1093; Phatr3_J50328 : -0.1086; Phatr3_J41601 : 0.1025; Phatr3_J37257 : -0.0997; Phatr3_J43051 : -0.0639; Phatr3_J48361 : -0.0532; Phatr3_J31578 : -0.0494; Phatr3_J48573 : -0.044	Pt_CSF3; Pt_Myb2R3a; Pt_CSF5; Pt_HSF4.1c; Pt_Myb1R_SHAQKYF8; Pt_HSF4.6c; Pt_CSF2; Pt_Myb1R10; Pt_HSF4.2c; Pt_bHLH4; Pt_Myb1R2	C+N
120	Phatr3_EG02325, Phatr3_J55069, Phatr3_J49480, Phatr3_J46880, Phatr3_J45446, Phatr3_J9078, Phatr3_J35101, Phatr3_J36048, Phatr3_J12186, Phatr3_J34010, Phatr3_J12346, Phatr3_Jdraft1186, Phatr3_J34672, Phatr3_J46785, Phatr3_J15089, Phatr3_J40880, Phatr3_J23639, Phatr3_J12171	CO2_low_light_1, T6_GABA1_1, Fe_070710_30_14, CO2_high_dark_1, T24_DD1_1, Fe_061210_15_06, woN_18hrs_1, GSA_1, CO2_low_dark_1, Urea_440_uM, B12_Fe_colimited_2, B12_Fe_colimited_1, NO3_45min_2, T0_GABA1_2, T3_DD_control_2, CO2_normal_dark_1, woN_15min_2, B12_Control_2, T6_DD_control_2, woN_45min_2, CO2_normal_dark_3, Urea_37.5_uM, CO2_low_dark_2, T0_DD_control_2, Fe_limited_1, NO2_45min_2, CO2_hig…	nucleotide-sugar metabolic process(GO:0009225, evalue: 0.022); glyoxylate cycle(GO:0006097, evalue: 0.032); dicarboxylic acid metabolic process(GO:0043648, evalue: 0.032); pentose metabolic process(GO:0019321, evalue: 0.048); tricarboxylic acid cycle(GO:0006099, evalue: 0.049)	40140; evalue: 230.0	40141; evalue: 11000.0	Phatr3_J12346	Phatr3_J47726 : -0.271; Phatr3_J44139 : 0.2075; Phatr3_J43051 : 0.1623; Phatr3_J49566 : -0.1518; Phatr3_J50136 : -0.1386; Phatr3_J50345 : -0.1031; Phatr3_J42928 : -0.0674; Phatr3_J43363 : -0.0606; Phatr3_J42560 : -0.0551; Phatr3_J1785 : -0.0392; Phatr3_J14599 : 0.0355	Pt_Myb2R3a; Pt_CCHH16; Pt_HSF1a; Pt_HSF4.6f; Pt_HSF2.2b; Pt_CCCH11; Pt_Myb1R3; Pt_HSF4.2j; Pt_bZIP12; Pt_Myb1R11; Pt_sigma70.1a	C+N
121	Phatr3_EG01588, Phatr3_J34120, Phatr3_J32507, Phatr3_J49533, Phatr3_J49162, Phatr3_J54134, Phatr3_J22955, Phatr3_J43099, Phatr3_J45846, Phatr3_J38891, Phatr3_J47824, Phatr3_J15977, Phatr3_J23292, Phatr3_J29004, Phatr3_EG02240, Phatr3_J16955, Phatr3_Jdraft18, Phatr3_J20547, Phatr3_J20779, Phatr3_J38445, Phatr3_J15815, Phatr3_J15323, Phatr3_Jdraft1645	Untreated_1, NaNO3_75_uM, NO2_18hrs_1, CO2_high_dark_1, Fe_061210_30_10, CO2_high_1, NH4_15min_1, B12_Control_1, NH4Cl_880_uM, NH4_45min_1, B12_Fe_colimited_2, CO2_low_2, MSX_2, NO2_45min_2, T3_DD2_2, T0_GABA_control, CO2_high_dark_2, B12_limited_1, CO2_normal_dark_2, NH4_15min_2, T3_DD_control_2, Fe_070710_300_10, NO2_15min_2, woN_45min_1, T6_DD_control_2, T3_GABA1_2, Fe_070810_15_06, NH4_18hrs_…	coenzyme A biosynthetic process(GO:0015937, evalue: 0.032); pantothenate biosynthetic process(GO:0015940, evalue: 0.032); cardiolipin biosynthetic process(GO:0032049, evalue: 0.034); Entner-Doudoroff pathway through 6-phosphogluconate(GO:0009255, evalue: 0.044); glycolytic process(GO:0006096, evalue: 0.044); gluconeogenesis(GO:0006094, evalue: 0.044); carotenoid biosynthetic process(GO:0016117, e…	40142; evalue: 190.0	40143; evalue: 560.0	Phatr3_J47824; Phatr3_J32507; Phatr3_J15977	Phatr3_J8113 : 0.235; Phatr3_J45431 : -0.1753; Phatr3_J15211 : 0.1357; Phatr3_J44586 : -0.0928; Phatr3_J49594 : 0.0839; Phatr3_J42928 : -0.0796; Phatr3_J45112 : -0.0768; Phatr3_J46535 : 0.0758; Phatr3_J49147 : 0.0519	Pt_aureochrome1; Pt_Myb1R_SHAQKYF2; Pt_CSF5; Pt_HSF2.2a; Pt_HSF4.3a; Pt_Myb1R3; Pt_HSF1.1c; Pt_Myb1R_SHAQKYF6; Pt_HSF4.4a
