# Supplementary material for: Integrated Regulatory and Metabolic Networks of the Marine Diatom Phaeodactylum tricornutum Predict the Response to Rising CO2 Levels
Source: mSystems. 2017 Feb 14;2(1):e00142-16. doi: 10.1128/mSystems.00142-16 (PMC5309336; doi:10.1128/mSystems.00142-16)
Supplement: TABLE S2 [file sys001172087st2.xlsx]

## Sheet: Sheet1
Table S2. Annotations associated with the regulon for each cluster
Cluster	Gene	Model annotation	Model EC	Model KEGG ID	Model subsystem	Ensembl/NCBI annotation
1	Phatr3_EG01947	Carbamoyl phosphate synthase (glutamine)	6.3.5.5	R00575	Urea cycle	Predicted protein
1	Phatr3_EG02044	Dihydrofolate reductase (NADP+)	1.5.1.3	R00939	Cofactor biosynthesis: Folate biosynthesis	Predicted protein
1	Phatr3_EG02044	dihydropteroate synthetase	2.5.1.15	R03067	Cofactor biosynthesis: Folate biosynthesis	Predicted protein
1	Phatr3_EG02044	2-amino-4-hydroxy-6-hydroxymethyldihydropteridine diphosphokinase	2.7.6.3	R03503	Cofactor biosynthesis: Folate biosynthesis	Predicted protein
1	Phatr3_EG02287	Ribose-phosphate diphosphokinase	2.7.6.1	R01049	Pentose phosphate pathway	Predicted protein
1	Phatr3_J10757	aspartate-semialdehyde dehydrogenase	1.2.1.11	R02291	Amino acid metabolism: Glycine, Serine and Threonine metabolism	Predicted protein
1	Phatr3_J17238	Chorismate lyase	4.1.3.27	R00986	Amino acid metabolism: Phenylalanine, Tyrosine, Tryptophan biosynthesis	Anthranilate synthase
1	Phatr3_J17772	Phosphoribosylformylglycinamidine synthase	6.3.5.3	R04463	Nucleotide metabolism: Purine metabolism	Predicted protein
1	Phatr3_J23429	Phosphoribosylaminoimidazolecarboxamide formyltransferase	2.1.2.3	R04560	Nucleotide metabolism: Purine metabolism	Predicted protein
1	Phatr3_J23429	IMP cyclohydrolase	3.5.4.10	R01127	Nucleotide metabolism: Purine metabolism	Predicted protein
1	Phatr3_J24195	Carbamoyl phosphate synthase (ammonia)	6.3.4.16	R00149	Urea cycle	CPS III%2C carbamoyl-phosphate synthase mitochindrial
1	Phatr3_J24353	3-deoxy-7-phosphoheptulonate synthase	2.5.1.54	R01826	Amino acid metabolism: Phenylalanine, Tyrosine, Tryptophan biosynthesis	3-deoxy-7-phosphoheptulonate synthase
1	Phatr3_J28431	5-methyltetrahydrofolate:NAD+ oxidoreductase	1.5.1.20	R07168	Cofactor biosynthesis: Folate biosynthesis	Methylenetetrahydrofolate reductase
1	Phatr3_J28431	5-methyltetrahydrofolate:NADP+ oxidoreductase	1.5.1.20	R01224	Cofactor biosynthesis: Folate biosynthesis	Methylenetetrahydrofolate reductase
1	Phatr3_J30514	ornithine carbamoyltransferase, mitochondrial	2.1.3.3	R01398	Urea cycle	Predicted protein
1	Phatr3_J3140	phosphoribosyl-ATP diphosphatase	3.6.1.31	R04035	Amino acid metabolism: Histidine metabolism	Predicted protein
1	Phatr3_J3140	phosphoribosyl-AMP cyclohydrolase	3.5.4.19	R04037	Amino acid metabolism: Histidine metabolism	Predicted protein
1	Phatr3_J35057	indole-3-glycerol-phosphate synthase	4.1.1.48	R03508	Amino acid metabolism: Phenylalanine, Tyrosine, Tryptophan biosynthesis	Predicted protein
1	Phatr3_J42458	phosphoserine aminotransferase	2.6.1.52	R04173	Amino acid metabolism: Glycine, Serine and Threonine metabolism	Phosphoserine transaminase
1	Phatr3_J43010	CDP-diacylglycerol: myo-inositol 3-phosphatidyl transferase (16:0/16:0)	2.7.8.11	R01802	Phosphoglycerolipid metabolism	Predicted protein
1	Phatr3_J43010	CDP-diacylglycerol: myo-inositol 3-phosphatidyl transferase (16:0/16:1(9Z))	2.7.8.11	R01802	Phosphoglycerolipid metabolism	Predicted protein
1	Phatr3_J43010	CDP-diacylglycerol: myo-inositol 3-phosphatidyl transferase (16:0/20:5(5Z,8Z,11Z,14Z,17Z))	2.7.8.11	R01802	Phosphoglycerolipid metabolism	Predicted protein
1	Phatr3_J43010	CDP-diacylglycerol: myo-inositol 3-phosphatidyl transferase (16:1(9Z)/16:0)	2.7.8.11	R01802	Phosphoglycerolipid metabolism	Predicted protein
1	Phatr3_J43010	CDP-diacylglycerol: myo-inositol 3-phosphatidyl transferase (16:1(9Z)/16:1(9Z))	2.7.8.11	R01802	Phosphoglycerolipid metabolism	Predicted protein
1	Phatr3_J43010	CDP-diacylglycerol: myo-inositol 3-phosphatidyl transferase (16:1(9Z)/20:5(5Z,8Z,11Z,14Z,17Z))	2.7.8.11	R01802	Phosphoglycerolipid metabolism	Predicted protein
1	Phatr3_J43010	CDP-diacylglycerol: myo-inositol 3-phosphatidyl transferase (20:5(5Z,8Z,11Z,14Z,17Z)/16:0)	2.7.8.11	R01802	Phosphoglycerolipid metabolism	Predicted protein
1	Phatr3_J43010	CDP-diacylglycerol: myo-inositol 3-phosphatidyl transferase (20:5(5Z,8Z,11Z,14Z,17Z)/16:1(9Z))	2.7.8.11	R01802	Phosphoglycerolipid metabolism	Predicted protein
1	Phatr3_J43010	CDP-diacylglycerol: myo-inositol 3-phosphatidyl transferase (20:5(5Z,8Z,11Z,14Z,17Z)/20:5(5Z,8Z,11Z,14Z,17Z))	2.7.8.11	R01802	Phosphoglycerolipid metabolism	Predicted protein
1	Phatr3_J43010	CDP-diacylglycerol: myo-inositol 3-phosphatidyl transferase (16:0/18:2(9Z,12Z))	2.7.8.11	R01802	Phosphoglycerolipid metabolism	Predicted protein
1	Phatr3_J43010	CDP-diacylglycerol: myo-inositol 3-phosphatidyl transferase (16:1(9Z)/18:2(9Z,12Z))	2.7.8.11	R01802	Phosphoglycerolipid metabolism	Predicted protein
1	Phatr3_J43010	CDP-diacylglycerol: myo-inositol 3-phosphatidyl transferase (18:2(9Z,12Z)/16:0)	2.7.8.11	R01802	Phosphoglycerolipid metabolism	Predicted protein
1	Phatr3_J43010	CDP-diacylglycerol: myo-inositol 3-phosphatidyl transferase (18:2(9Z,12Z)/16:1(9Z))	2.7.8.11	R01802	Phosphoglycerolipid metabolism	Predicted protein
1	Phatr3_J43010	CDP-diacylglycerol: myo-inositol 3-phosphatidyl transferase (18:2(9Z,12Z)/18:2(9Z,12Z))	2.7.8.11	R01802	Phosphoglycerolipid metabolism	Predicted protein
1	Phatr3_J43010	CDP-diacylglycerol: myo-inositol 3-phosphatidyl transferase (18:2(9Z,12Z)/20:5(5Z,8Z,11Z,14Z,17Z))	2.7.8.11	R01802	Phosphoglycerolipid metabolism	Predicted protein
1	Phatr3_J43010	CDP-diacylglycerol: myo-inositol 3-phosphatidyl transferase (20:5(5Z,8Z,11Z,14Z,17Z)/18:2(9Z,12Z))	2.7.8.11	R01802	Phosphoglycerolipid metabolism	Predicted protein
1	Phatr3_J43429	Chorismate synthase	4.2.3.5	R01714	Amino acid metabolism: Phenylalanine, Tyrosine, Tryptophan biosynthesis	Chorismate synthase
1	Phatr3_J44782	inositol-polyphosphate multikinase	2.7.1.151	R10065	Inositol phosphate metabolism	Predicted protein
1	Phatr3_J49339	Pyruvate carboxylase	6.4.1.1	R00344	Pyruvate metabolism	Precursor of carboxylase pyruvate carboxylase
1	Phatr3_J7664	3-dehydroquinate dehydratase	4.2.1.10	R03084	Amino acid metabolism: Phenylalanine, Tyrosine, Tryptophan biosynthesis	Predicted protein
1	Phatr3_J7664	5-dehydroshikimate reductase	1.1.1.25	R02413	Amino acid metabolism: Phenylalanine, Tyrosine, Tryptophan biosynthesis	Predicted protein
2	Phatr3_EG01947	Carbamoyl phosphate synthase (glutamine)	6.3.5.5	R00575	Urea cycle	Predicted protein
2	Phatr3_J10757	aspartate-semialdehyde dehydrogenase	1.2.1.11	R02291	Amino acid metabolism: Glycine, Serine and Threonine metabolism	Predicted protein
2	Phatr3_J11151	L-aspartate-4-semialdehyde hydro-lyase (adding pyruvate and cyclizing)	4.3.3.7	R10147	Amino acid metabolism: Lysine biosynthesis	Predicted protein
2	Phatr3_J11722	Tyrosine-tRNA ligase	6.1.1.1	R02918	Amino acid metabolism: Aminoacyl-tRNA biosynthesis	Predicted protein
2	Phatr3_J15639	S-adenosyl methionine transport from the cytosol to the plastid			Transport, chloroplast	Predicted protein
2	Phatr3_J15639	S-adenosyl methionine transport from the cytosol to the mitochondria			Transport, chloroplast	Predicted protein
2	Phatr3_J20934	3-isopropylmalate dehydrogenase	1.1.1.85	R04426	Amino acid metabolism: Valine, Leucine and Isoleucine biosynthesis	3-isopropylmalate dehydrogenase
2	Phatr3_J23547	Proline-tRNA ligase	6.1.1.15	R03661	Amino acid metabolism: Aminoacyl-tRNA biosynthesis	Predicted protein
2	Phatr3_J24195	Carbamoyl phosphate synthase (ammonia)	6.3.4.16	R00149	Urea cycle	CPS III%2C carbamoyl-phosphate synthase mitochindrial
2	Phatr3_J24238	Carbamate kinase	2.7.2.2	R00150	Nucleotide metabolism: Purine metabolism	Carbamate kinase
2	Phatr3_J25183	Aspartate carbamoyltransferase	2.1.3.2	R01397	Nucleotide metabolism: Pyrimidine metabolism	Predicted protein
2	Phatr3_J27709	Phenylalanine-tRNA ligase	6.1.1.20	R03660	Amino acid metabolism: Aminoacyl-tRNA biosynthesis	Predicted protein
2	Phatr3_J27735	GMP synthase	6.3.5.2	R01230	Nucleotide metabolism: Purine metabolism	Predicted protein
2	Phatr3_J27735	GMP synthase (glutamine-hydrolysing)	6.3.5.2	R01231	Nucleotide metabolism: Purine metabolism	Predicted protein
2	Phatr3_J30572	Serine-tRNA ligase	6.1.1.11	R03662	Amino acid metabolism: Aminoacyl-tRNA biosynthesis
2	Phatr3_J30572	Selenocysteine-tRNA ligase	6.1.1.11	R08218	Amino acid metabolism: Aminoacyl-tRNA biosynthesis
2	Phatr3_J41702	tryptophan synthase (indoleglycerol phosphate)	4.2.1.20	R02722	Amino acid metabolism: Phenylalanine, Tyrosine, Tryptophan biosynthesis	Predicted protein
2	Phatr3_J41702	tryptophan synthase (serine hydro-lyase)	4.2.1.20	R00674	Amino acid metabolism: Phenylalanine, Tyrosine, Tryptophan biosynthesis	Predicted protein
2	Phatr3_J41702	D-glyceraldehyde-3-phosphate lyase	4.2.1.20	R02340	Amino acid metabolism: Phenylalanine, Tyrosine, Tryptophan biosynthesis	Predicted protein
2	Phatr3_J46461	homoserine kinase	2.7.1.39	R01771	Amino acid metabolism: Glycine, Serine and Threonine metabolism	Predicted protein
2	Phatr3_J9355	Amino acid transporter (Gln-L), chloroplast	2.A.18.5.2		Transport, chloroplast
2	Phatr3_J9355	Amino acid transporter (Gln-L), mitochondrial	2.A.18.5.2		Transport, mitochondria
2	Phatr3_J9355	Amino acid transporter (Cys-L), chloroplast	2.A.18.5.2		Transport, chloroplast
2	Phatr3_J9355	Amino acid transporter (Cys-L), mitochondrial	2.A.18.5.2		Transport, mitochondria
2	Phatr3_J9355	Amino acid transporter (Met-L), mitochondrial	2.A.18.5.2		Transport, mitochondria
2	Phatr3_J9355	Amino acid transporter (Leu-L), chloroplast	2.A.18.5.2		Transport, chloroplast
2	Phatr3_J9355	Amino acid transporter (Leu-L), mitochondrial	2.A.18.5.2		Transport, mitochondria
2	Phatr3_J9355	Amino acid transporter (Ile-L), chloroplast	2.A.18.5.2		Transport, chloroplast
2	Phatr3_J9355	Amino acid transporter (Ile-L), mitochondrial	2.A.18.5.2		Transport, mitochondria
2	Phatr3_J9355	Amino acid transporter (Phe-L), chloroplast	2.A.18.5.2		Transport, chloroplast
2	Phatr3_J9355	Amino acid transporter (Phe-L), mitochondrial	2.A.18.5.2		Transport, mitochondria
2	Phatr3_J9355	Amino acid transporter (Tyr-L), chloroplast	2.A.18.5.2		Transport, chloroplast
2	Phatr3_J9355	Amino acid transporter (Tyr-L), mitochondrial	2.A.18.5.2		Transport, mitochondria
2	Phatr3_J9355	Amino acid transporter (Trp-L), chloroplast	2.A.18.5.2		Transport, chloroplast
2	Phatr3_Jdraft552	Arginine-tRNA ligase	6.1.1.19	R03646	Amino acid metabolism: Aminoacyl-tRNA biosynthesis	Predicted protein
3	Phatr3_EG01164	Ubiquinol-cytochrome c oxidoreductase Complex III	1.10.2.2	R02161	Oxidative phosphorylation
3	Phatr3_EG01164	Ubiquinol-cytochrome c oxidoreductase Complex III	1.10.2.2	R02161	Oxidative phosphorylation
3	Phatr3_EG02290	presqualene-diphosphate synthase	2.5.1.21	R00702	Biosynthesis of steroids: Steroid synthesis	Predicted protein
3	Phatr3_EG02290	squalene synthase	2.5.1.21	R02872	Biosynthesis of steroids: Steroid synthesis	Predicted protein
3	Phatr3_EG02351	Glucan 1,3-alpha-glucosidase (g1m8masn)	3.2.1.84	R05981	N-Glycan biosynthesis	Alpha subunit of glucosidase
3	Phatr3_EG02351	Glucan 1,3-alpha-glucosidase (g2m8masn)	3.2.1.84	R05980	N-Glycan biosynthesis	Alpha subunit of glucosidase
3	Phatr3_EG02403	Asparagine-tRNA ligase	6.1.1.22	R03648	Amino acid metabolism: Aminoacyl-tRNA biosynthesis
3	Phatr3_J22913	pyruvate kinase, mitochondrial	2.7.1.40	R00200	Glycolysis/Gluconeogenesis/Entner-Doudoroff pathway	Pyruvate kinase
3	Phatr3_J27385	Glutamine-tRNA ligase	6.1.1.18	R03652	Amino acid metabolism: Aminoacyl-tRNA biosynthesis	Predicted protein
3	Phatr3_J28431	5-methyltetrahydrofolate:NAD+ oxidoreductase	1.5.1.20	R07168	Cofactor biosynthesis: Folate biosynthesis	Methylenetetrahydrofolate reductase
3	Phatr3_J28431	5-methyltetrahydrofolate:NADP+ oxidoreductase	1.5.1.20	R01224	Cofactor biosynthesis: Folate biosynthesis	Methylenetetrahydrofolate reductase
3	Phatr3_J28797	Octadecanoyl-CoA 9-desaturase	1.14.19.1	R02222	Fatty acid biosynthesis	Desaturase delta 9 desaturase
3	Phatr3_J29260	transketolase	2.2.1.1	R01641	Pentose phosphate pathway	Transketolase
3	Phatr3_J29260	transketolase 2	2.2.1.1	R01830	Pentose phosphate pathway	Transketolase
3	Phatr3_J31339	obtusifoliol,NADPH:oxygen oxidoreductase (14-methyl cleaving)	1.14.13.70	R05731	Biosynthesis of steroids: Steroid synthesis	Predicted protein
3	Phatr3_J31994	beta-D-Fructose 1,6-bisphosphate 1-phosphohydrolase, chloroplast	3.1.3.11	R04780	Calvin-Benson cycle	Fructose-1%2C6-bisphosphatase
3	Phatr3_J46595	Dihydroeramide synthase (Sphinganine:n-18C)	2.3.1.24	R06517	Sphingolipid metabolism	Predicted protein
3	Phatr3_J47351	Bis(5"-nucleosyl)-tetraphosphatase (symmetrical)	3.6.1.41	R00125	Nucleotide metabolism: Purine metabolism	Predicted protein
3	Phatr3_J47357	(Cytosine-5)-methyltransferase	2.1.1.37	R04858	Nucleotide metabolism: Pyrimidine metabolism	Cytosine-specific methyltransferase
3	Phatr3_J49073	Alanine:Na+ symporter, chloroplast	2.A.18.6.4		Transport, chloroplast	Predicted protein
3	Phatr3_J49073	Alanine:Na+ symporter, mitochondrial	2.A.18.6.4		Transport, mitochondria	Predicted protein
3	Phatr3_J49073	Asparagine:Na+ symporter, chloroplast	2.A.18.6.4		Transport, chloroplast	Predicted protein
3	Phatr3_J49073	Asparagine:Na+ symporter, mitochondrial	2.A.18.6.4		Transport, mitochondria	Predicted protein
3	Phatr3_J49073	Glycine:Na+ symporter, chloroplast	2.A.18.6.4		Transport, chloroplast	Predicted protein
3	Phatr3_J49073	Glycine:Na+ symporter, mitochondrial	2.A.18.6.4		Transport, mitochondria	Predicted protein
3	Phatr3_J49073	Threonine:Na+ symporter, chloroplast	2.A.18.6.4		Transport, chloroplast	Predicted protein
3	Phatr3_J49073	Threonine:Na+ symporter, mitochondrial	2.A.18.6.4		Transport, mitochondria	Predicted protein
3	Phatr3_J49073	Serine:Na+ symporter, chloroplast	2.A.18.6.4		Transport, chloroplast	Predicted protein
3	Phatr3_J49073	Serine:Na+ symporter, mitochondrial	2.A.18.6.4		Transport, mitochondria	Predicted protein
3	Phatr3_J50034	UTP:ammonia ligase (ADP-forming)	6.3.4.2	R00571	Nucleotide metabolism: Pyrimidine metabolism	CTP synthase
3	Phatr3_J573	Phosphatidylinositol-4-phosphate 5-phosphatase (16:0/16:0)	3.1.3.36	R04404	Inositol phosphate metabolism	Predicted protein
3	Phatr3_J573	Phosphatidylinositol-4-phosphate 5-phosphatase (16:0/16:1(9Z))	3.1.3.36	R04404	Inositol phosphate metabolism	Predicted protein
3	Phatr3_J573	Phosphatidylinositol-4-phosphate 5-phosphatase (16:0/20:5(5Z,8Z,11Z,14Z,17Z))	3.1.3.36	R04404	Inositol phosphate metabolism	Predicted protein
3	Phatr3_J573	Phosphatidylinositol-4-phosphate 5-phosphatase (16:1(9Z)/16:0)	3.1.3.36	R04404	Inositol phosphate metabolism	Predicted protein
3	Phatr3_J573	Phosphatidylinositol-4-phosphate 5-phosphatase (16:1(9Z)/16:1(9Z))	3.1.3.36	R04404	Inositol phosphate metabolism	Predicted protein
3	Phatr3_J573	Phosphatidylinositol-4-phosphate 5-phosphatase (16:1(9Z)/20:5(5Z,8Z,11Z,14Z,17Z))	3.1.3.36	R04404	Inositol phosphate metabolism	Predicted protein
3	Phatr3_J573	Phosphatidylinositol-4-phosphate 5-phosphatase (20:5(5Z,8Z,11Z,14Z,17Z)/16:0)	3.1.3.36	R04404	Inositol phosphate metabolism	Predicted protein
3	Phatr3_J573	Phosphatidylinositol-4-phosphate 5-phosphatase (20:5(5Z,8Z,11Z,14Z,17Z)/16:1(9Z))	3.1.3.36	R04404	Inositol phosphate metabolism	Predicted protein
3	Phatr3_J573	Phosphatidylinositol-4-phosphate 5-phosphatase (20:5(5Z,8Z,11Z,14Z,17Z)/20:5(5Z,8Z,11Z,14Z,17Z))	3.1.3.36	R04404	Inositol phosphate metabolism	Predicted protein
3	Phatr3_J573	Phosphatidylinositol-4-phosphate 5-phosphatase (16:0/18:2(9Z,12Z))	3.1.3.36	R04404	Inositol phosphate metabolism	Predicted protein
3	Phatr3_J573	Phosphatidylinositol-4-phosphate 5-phosphatase (16:1(9Z)/18:2(9Z,12Z))	3.1.3.36	R04404	Inositol phosphate metabolism	Predicted protein
3	Phatr3_J573	Phosphatidylinositol-4-phosphate 5-phosphatase (18:2(9Z,12Z)/16:0)	3.1.3.36	R04404	Inositol phosphate metabolism	Predicted protein
3	Phatr3_J573	Phosphatidylinositol-4-phosphate 5-phosphatase (18:2(9Z,12Z)/16:1(9Z))	3.1.3.36	R04404	Inositol phosphate metabolism	Predicted protein
3	Phatr3_J573	Phosphatidylinositol-4-phosphate 5-phosphatase (18:2(9Z,12Z)/18:2(9Z,12Z))	3.1.3.36	R04404	Inositol phosphate metabolism	Predicted protein
3	Phatr3_J573	Phosphatidylinositol-4-phosphate 5-phosphatase (18:2(9Z,12Z)/20:5(5Z,8Z,11Z,14Z,17Z))	3.1.3.36	R04404	Inositol phosphate metabolism	Predicted protein
3	Phatr3_J573	Phosphatidylinositol-4-phosphate 5-phosphatase (20:5(5Z,8Z,11Z,14Z,17Z)/18:2(9Z,12Z))	3.1.3.36	R04404	Inositol phosphate metabolism	Predicted protein
3	Phatr3_J9283	Ferrocytochrome oxygenase	1.14.99.3|1.6.2.4	R00311	Porphyrin and chlorophyll metabolism	Predicted protein
3	Phatr3_J9283	Ferrocytochrome oxygenase	1.14.99.3|1.6.2.4	R00311	Porphyrin and chlorophyll metabolism	Predicted protein
3	Phatr3_J9283	Ferrocytochrome oxygenase	1.14.99.3|1.6.2.4	R00311	Porphyrin and chlorophyll metabolism	Predicted protein
3	Phatr3_J9538	Selenite:ferredoxin oxidoreductase	1.8.7.1	R03600	Metabolism of other amino acids: Selenoamino acid metabolism	Predicted protein
3	Phatr3_J9538	Sulfite reductase (ferredoxin)	1.8.7.1	R00859	Sulfur metabolism	Predicted protein
4	Phatr3_EG01955	acetyl-CoA-carboxylase	6.4.1.2	R04386	Fatty acid biosynthesis	Acetyl-coa carboxylase
4	Phatr3_EG01955	Biotin-acetyl-CoA carboxy ligase	6.3.4.15	R01074|R05145	Cofactor biosynthesis: Biotin biosynthesis	Acetyl-coa carboxylase
4	Phatr3_EG02293	cycloartenol synthase	5.4.99.8	R03200	Biosynthesis of steroids: Steroid synthesis	Acetyl-coenzyme A synthetase
4	Phatr3_J11390	UDP-galactose-dependent DGDG synthase(16:1(9Z)/16:0)	2.4.1.241	R04469	Galactoglycerolipid metabolism	Predicted protein
4	Phatr3_J11390	UDP-galactose-dependent DGDG synthase(16:1(9Z)/16:1(9Z))	2.4.1.241	R04469	Galactoglycerolipid metabolism	Predicted protein
4	Phatr3_J11390	UDP-galactose-dependent DGDG synthase(18:1(9Z)/16:1(9Z))	2.4.1.241	R04469	Galactoglycerolipid metabolism	Predicted protein
4	Phatr3_J11390	UDP-galactose-dependent DGDG synthase(20:5(5Z,8Z,11Z,14Z,17Z)/16:0)	2.4.1.241	R04469	Galactoglycerolipid metabolism	Predicted protein
4	Phatr3_J11390	UDP-galactose-dependent DGDG synthase(20:5(5Z,8Z,11Z,14Z,17Z)/16:1(9Z))	2.4.1.241	R04469	Galactoglycerolipid metabolism	Predicted protein
4	Phatr3_J11390	UDP-galactose-dependent DGDG synthase(18:1(9Z)/16:2(9Z,12Z))	2.4.1.241	R04469	Galactoglycerolipid metabolism	Predicted protein
4	Phatr3_J11390	UDP-galactose-dependent DGDG synthase(20:5(5Z,8Z,11Z,14Z,17Z)/16:2(9Z,12Z))	2.4.1.241	R04469	Galactoglycerolipid metabolism	Predicted protein
4	Phatr3_J11390	UDP-galactose-dependent DGDG synthase(18:1(9Z)/16:3(6Z,9Z,12Z))	2.4.1.241	R04469	Galactoglycerolipid metabolism	Predicted protein
4	Phatr3_J11390	UDP-galactose-dependent DGDG synthase(20:5(5Z,8Z,11Z,14Z,17Z)/16:3(6Z,9Z,12Z))	2.4.1.241	R04469	Galactoglycerolipid metabolism	Predicted protein
4	Phatr3_J14802	3-mercaptopyruvate sulfurtransferase	2.8.1.2	R03106	Amino acid metabolism: Cysteine and Methionine metabolism	Predicted protein
4	Phatr3_J15374	Serine-tRNA ligase, chloroplast	6.1.1.11	R03662	Amino acid metabolism: Aminoacyl-tRNA biosynthesis	Predicted protein
4	Phatr3_J15374	Selenocysteine-tRNA ligase, chloroplast	6.1.1.11	R08218	Amino acid metabolism: Aminoacyl-tRNA biosynthesis	Predicted protein
4	Phatr3_J20342	Glutamate synthetase (NADH), mitochondria	1.4.1.14	R00093	Amino acid metabolism: Alanine, Aspartate and Glutamate metabolism	Synthase of glutamate synthase
4	Phatr3_J20905	asparaginase	3.5.1.1	R00485	Amino acid metabolism: Alanine, Aspartate and Glutamate metabolism	Predicted protein
4	Phatr3_J22404	pyruvate kinase, chloroplast	2.7.1.40	R00200	Glycolysis/Gluconeogenesis/Entner-Doudoroff pathway	Pyruvate kinase
4	Phatr3_J2394	Cysteine-tRNA ligase	6.1.1.16	R03650	Amino acid metabolism: Aminoacyl-tRNA biosynthesis	Predicted protein
4	Phatr3_J26714	very-long-chain 3-oxoacyl-CoA synthase (20:0 forming)	2.3.1.199	R09419	Fatty acid biosynthesis	3-ketoacyl-CoA synthase
4	Phatr3_J26714	very-long-chain 3-oxoacyl-CoA synthase (22:0 forming)	2.3.1.199	R09419	Fatty acid biosynthesis	3-ketoacyl-CoA synthase
4	Phatr3_J26714	very-long-chain 3-oxoacyl-CoA synthase (24:0 forming)	2.3.1.199	R09419	Fatty acid biosynthesis	3-ketoacyl-CoA synthase
4	Phatr3_J2966	Selenocysteine reductase	4.4.1.16	R03599	Metabolism of other amino acids: Selenoamino acid metabolism	Selenocysteine lyase
4	Phatr3_J30113	Pyruvate dehydrogenase E3 reaction	1.8.1.4	R07618	Pyruvate metabolism	Lipoamide dehydrogenase
4	Phatr3_J35579	Dehydroascorbate oxidoreductase	1.8.5.1	R01108	Ascorbate metabolism	Predicted protein
4	Phatr3_J36257	D-xylulose-5-phosphate D-glyceraldehyde-3-phosphate-lyase	4.1.2.9	R01621	Pentose phosphate pathway	Phosphoketolase
4	Phatr3_J36257	D-fructose-6-phosphate D-erythrose-4-phosphate-lyase	4.1.2.22	R00761	Pentose phosphate pathway	Phosphoketolase
4	Phatr3_J41969	Beta-ketoacyl CoA thiolase (24:0)	2.3.1.16	R00391	Fatty acid degradation, mitochondria	Beta-ketoacyl-coa thiolase
4	Phatr3_J41969	Beta-ketoacyl CoA thiolase (22:0)	2.3.1.16	R00391	Fatty acid degradation, mitochondria	Beta-ketoacyl-coa thiolase
4	Phatr3_J41969	Beta-ketoacyl CoA thiolase (20:0)	2.3.1.16	R00391	Fatty acid degradation, mitochondria	Beta-ketoacyl-coa thiolase
4	Phatr3_J41969	Beta-ketoacyl CoA thiolase (18:0)	2.3.1.16	R00391	Fatty acid degradation, mitochondria	Beta-ketoacyl-coa thiolase
4	Phatr3_J41969	Beta-ketoacyl CoA thiolase (16:0)	2.3.1.16	R03991	Fatty acid degradation, mitochondria	Beta-ketoacyl-coa thiolase
4	Phatr3_J41969	Beta-ketoacyl CoA thiolase (14:0)	2.3.1.16	R03858	Fatty acid degradation, mitochondria	Beta-ketoacyl-coa thiolase
4	Phatr3_J41969	Beta-ketoacyl CoA thiolase (12:0)	2.3.1.16	R04742	Fatty acid degradation, mitochondria	Beta-ketoacyl-coa thiolase
4	Phatr3_J41969	Beta-ketoacyl CoA thiolase (10:0)	2.3.1.16	R00391	Fatty acid degradation, mitochondria	Beta-ketoacyl-coa thiolase
4	Phatr3_J41969	Beta-ketoacyl CoA thiolase (20:4 3-oxo-(5Z,8Z,11Z,14Z))	2.3.1.16	R00391	Fatty acid degradation, mitochondria	Beta-ketoacyl-coa thiolase
4	Phatr3_J41969	Beta-ketoacyl CoA thiolase (18:3 3-oxo-(6Z,9Z,12Z))	2.3.1.16	R00391	Fatty acid degradation, mitochondria	Beta-ketoacyl-coa thiolase
4	Phatr3_J41969	Beta-ketoacyl CoA thiolase (16:2 3-oxo-(7Z,10Z))	2.3.1.16	R00391	Fatty acid degradation, mitochondria	Beta-ketoacyl-coa thiolase
4	Phatr3_J41969	Beta-ketoacyl CoA thiolase (14:2 3-oxo-(5Z,8Z))	2.3.1.16	R00391	Fatty acid degradation, mitochondria	Beta-ketoacyl-coa thiolase
4	Phatr3_J41969	Beta-ketoacyl CoA thiolase (12:1 3-oxo-(6Z))	2.3.1.16	R00391	Fatty acid degradation, mitochondria	Beta-ketoacyl-coa thiolase
4	Phatr3_J41969	Beta-ketoacyl CoA thiolase (20:5 3-oxo-(5Z,8Z,11Z,14Z,17Z))	2.3.1.16	R00391	Fatty acid degradation, mitochondria	Beta-ketoacyl-coa thiolase
4	Phatr3_J41969	Beta-ketoacyl CoA thiolase (18:4 3-oxo-(6Z,9Z,12Z,15Z))	2.3.1.16	R00391	Fatty acid degradation, mitochondria	Beta-ketoacyl-coa thiolase
4	Phatr3_J41969	Beta-ketoacyl CoA thiolase (16:3 3-oxo-(7Z,10Z,13Z))	2.3.1.16	R00391	Fatty acid degradation, mitochondria	Beta-ketoacyl-coa thiolase
4	Phatr3_J41969	Beta-ketoacyl CoA thiolase (14:3 3-oxo-(5Z,8Z,11Z))	2.3.1.16	R00391	Fatty acid degradation, mitochondria	Beta-ketoacyl-coa thiolase
4	Phatr3_J41969	Beta-ketoacyl CoA thiolase (12:2 3-oxo-(6Z,9Z))	2.3.1.16	R00391	Fatty acid degradation, mitochondria	Beta-ketoacyl-coa thiolase
4	Phatr3_J41969	Beta-ketoacyl CoA thiolase (10:1 3-oxo-(7Z))	2.3.1.16	R00391	Fatty acid degradation, mitochondria	Beta-ketoacyl-coa thiolase
4	Phatr3_J41969	Beta-ketoacyl CoA thiolase (22:5 3-oxo-(7Z,10Z,13Z,16Z,19Z))	2.3.1.16	R00391	Fatty acid degradation, mitochondria	Beta-ketoacyl-coa thiolase
4	Phatr3_J46753	Triacylglycerol acylhydrolase (16:1(9Z)/20:4(5Z,8Z,11Z,14Z)/20:4(5Z,8Z,11Z,14Z))	3.1.1.3	R01369	Triacylglycerol degradation	Predicted protein
4	Phatr3_J46753	Triacylglycerol acylhydrolase (16:1(9Z)/14:0/18:3(6Z,9Z,12Z))	3.1.1.3	R01369	Triacylglycerol degradation	Predicted protein
4	Phatr3_J46753	Triacylglycerol acylhydrolase (16:0/16:0/18:3(6Z,9Z,12Z))	3.1.1.3	R01369	Triacylglycerol degradation	Predicted protein
4	Phatr3_J46753	Triacylglycerol acylhydrolase (14:0/20:4(5Z,8Z,11Z,14Z)/16:1(9Z))	3.1.1.3	R01369	Triacylglycerol degradation	Predicted protein
4	Phatr3_J46753	Triacylglycerol acylhydrolase (18:1(9Z)/16:1(9Z)/18:1(9Z))	3.1.1.3	R01369	Triacylglycerol degradation	Predicted protein
4	Phatr3_J46753	Triacylglycerol acylhydrolase (18:1(9Z)/16:0/16:0)	3.1.1.3	R01369	Triacylglycerol degradation	Predicted protein
4	Phatr3_J46753	Triacylglycerol acylhydrolase (16:0/20:4(5Z,8Z,11Z,14Z)/16:0)	3.1.1.3	R01369	Triacylglycerol degradation	Predicted protein
4	Phatr3_J46753	Triacylglycerol acylhydrolase (16:1(9Z)/14:0/18:2(9Z,12Z))	3.1.1.3	R01369	Triacylglycerol degradation	Predicted protein
4	Phatr3_J46753	Triacylglycerol acylhydrolase (16:0/16:0/18:2(9Z,12Z))	3.1.1.3	R01369	Triacylglycerol degradation	Predicted protein
4	Phatr3_J46753	Triacylglycerol acylhydrolase (18:2(9Z,12Z)/20:5(5Z,8Z,11Z,14Z,17Z)/20:4(5Z,8Z,11Z,14Z))	3.1.1.3	R01369	Triacylglycerol degradation	Predicted protein
4	Phatr3_J46753	Triacylglycerol acylhydrolase (18:2(9Z,12Z)/20:5(5Z,8Z,11Z,14Z,17Z)/18:2(9Z,12Z))	3.1.1.3	R01369	Triacylglycerol degradation	Predicted protein
4	Phatr3_J46753	Triacylglycerol acylhydrolase (18:2(9Z,12Z)/20:5(5Z,8Z,11Z,14Z,17Z)/18:3(6Z,9Z,12Z))	3.1.1.3	R01369	Triacylglycerol degradation	Predicted protein
4	Phatr3_J46753	Triacylglycerol acylhydrolase (14:0/14:0/16:1(9Z))	3.1.1.3	R01369	Triacylglycerol degradation	Predicted protein
4	Phatr3_J46753	Triacylglycerol acylhydrolase (16:0/14:0/16:0)	3.1.1.3	R01369	Triacylglycerol degradation	Predicted protein
4	Phatr3_J46753	Triacylglycerol acylhydrolase (22:6(4Z,7Z,10Z,13Z,16Z,19Z)/20:5(5Z,8Z,11Z,14Z,17Z)/20:4(5Z,8Z,11Z,14Z))	3.1.1.3	R01369	Triacylglycerol degradation	Predicted protein
4	Phatr3_J46753	Triacylglycerol acylhydrolase (22:6(4Z,7Z,10Z,13Z,16Z,19Z)/20:5(5Z,8Z,11Z,14Z,17Z)/22:6(4Z,7Z,10Z,13Z,16Z,19Z))	3.1.1.3	R01369	Triacylglycerol degradation	Predicted protein
4	Phatr3_J46753	Triacylglycerol acylhydrolase (14:0/20:5(5Z,8Z,11Z,14Z,17Z)/18:3(6Z,9Z,12Z))	3.1.1.3	R01369	Triacylglycerol degradation	Predicted protein
4	Phatr3_J46753	Triacylglycerol acylhydrolase (16:0/16:1(9Z)/18:3(6Z,9Z,12Z))	3.1.1.3	R01369	Triacylglycerol degradation	Predicted protein
4	Phatr3_J46753	Triacylglycerol acylhydrolase (18:2(9Z,12Z)/16:0/16:1(9Z))	3.1.1.3	R01369	Triacylglycerol degradation	Predicted protein
4	Phatr3_J46753	Triacylglycerol acylhydrolase (14:0/20:5(5Z,8Z,11Z,14Z,17Z)/22:6(4Z,7Z,10Z,13Z,16Z,19Z))	3.1.1.3	R01369	Triacylglycerol degradation	Predicted protein
4	Phatr3_J46753	Triacylglycerol acylhydrolase (14:0/20:5(5Z,8Z,11Z,14Z,17Z)/18:2(9Z,12Z))	3.1.1.3	R01369	Triacylglycerol degradation	Predicted protein
4	Phatr3_J46753	Triacylglycerol acylhydrolase (18:1(9Z)/20:5(5Z,8Z,11Z,14Z,17Z)/22:6(4Z,7Z,10Z,13Z,16Z,19Z))	3.1.1.3	R01369	Triacylglycerol degradation	Predicted protein
4	Phatr3_J46753	Triacylglycerol acylhydrolase (16:1(9Z)/16:0/18:2(9Z,12Z))	3.1.1.3	R01369	Triacylglycerol degradation	Predicted protein
4	Phatr3_J46753	Triacylglycerol acylhydrolase (14:0/20:5(5Z,8Z,11Z,14Z,17Z)/20:4(5Z,8Z,11Z,14Z))	3.1.1.3	R01369	Triacylglycerol degradation	Predicted protein
4	Phatr3_J46753	Triacylglycerol acylhydrolase (14:0/20:5(5Z,8Z,11Z,14Z,17Z)/14:0)	3.1.1.3	R01369	Triacylglycerol degradation	Predicted protein
4	Phatr3_J46753	Triacylglycerol acylhydrolase (18:1(9Z)/16:0/16:1(9Z))	3.1.1.3	R01369	Triacylglycerol degradation	Predicted protein
4	Phatr3_J46753	Triacylglycerol acylhydrolase (16:1(9Z)/20:4(5Z,8Z,11Z,14Z)/16:0)	3.1.1.3	R01369	Triacylglycerol degradation	Predicted protein
4	Phatr3_J46753	Triacylglycerol acylhydrolase (16:1(9Z)/14:0/16:0)	3.1.1.3	R01369	Triacylglycerol degradation	Predicted protein
4	Phatr3_J46753	Triacylglycerol acylhydrolase (16:0/16:0/16:0)	3.1.1.3	R01369	Triacylglycerol degradation	Predicted protein
4	Phatr3_J46753	Triacylglycerol acylhydrolase (16:0/20:5(5Z,8Z,11Z,14Z,17Z)/20:4(5Z,8Z,11Z,14Z))	3.1.1.3	R01369	Triacylglycerol degradation	Predicted protein
4	Phatr3_J46753	Triacylglycerol acylhydrolase (16:0/20:5(5Z,8Z,11Z,14Z,17Z)/18:3(6Z,9Z,12Z))	3.1.1.3	R01369	Triacylglycerol degradation	Predicted protein
4	Phatr3_J46753	Triacylglycerol acylhydrolase (16:1(9Z)/16:1(9Z)/18:3(6Z,9Z,12Z))	3.1.1.3	R01369	Triacylglycerol degradation	Predicted protein
4	Phatr3_J46753	Triacylglycerol acylhydrolase (16:0/20:5(5Z,8Z,11Z,14Z,17Z)/22:6(4Z,7Z,10Z,13Z,16Z,19Z))	3.1.1.3	R01369	Triacylglycerol degradation	Predicted protein
4	Phatr3_J46753	Triacylglycerol acylhydrolase (16:0/20:5(5Z,8Z,11Z,14Z,17Z)/18:2(9Z,12Z))	3.1.1.3	R01369	Triacylglycerol degradation	Predicted protein
4	Phatr3_J46753	Triacylglycerol acylhydrolase (16:1(9Z)/16:1(9Z)/18:2(9Z,12Z))	3.1.1.3	R01369	Triacylglycerol degradation	Predicted protein
4	Phatr3_J46753	Triacylglycerol acylhydrolase (14:0/20:5(5Z,8Z,11Z,14Z,17Z)/16:0)	3.1.1.3	R01369	Triacylglycerol degradation	Predicted protein
4	Phatr3_J46753	Triacylglycerol acylhydrolase (18:1(9Z)/16:1(9Z)/16:1(9Z))	3.1.1.3	R01369	Triacylglycerol degradation	Predicted protein
4	Phatr3_J46753	Triacylglycerol acylhydrolase (16:1(9Z)/20:4(5Z,8Z,11Z,14Z)/16:1(9Z))	3.1.1.3	R01369	Triacylglycerol degradation	Predicted protein
4	Phatr3_J46753	Triacylglycerol acylhydrolase (16:0/16:1(9Z)/16:0)	3.1.1.3	R01369	Triacylglycerol degradation	Predicted protein
4	Phatr3_J46753	Triacylglycerol acylhydrolase (16:1(9Z)/14:0/16:1(9Z))	3.1.1.3	R01369	Triacylglycerol degradation	Predicted protein
4	Phatr3_J46753	Triacylglycerol acylhydrolase (16:1(9Z)/20:5(5Z,8Z,11Z,14Z,17Z)/18:3(6Z,9Z,12Z))	3.1.1.3	R01369	Triacylglycerol degradation	Predicted protein
4	Phatr3_J46753	Triacylglycerol acylhydrolase (16:1(9Z)/20:5(5Z,8Z,11Z,14Z,17Z)/20:4(5Z,8Z,11Z,14Z))	3.1.1.3	R01369	Triacylglycerol degradation	Predicted protein
4	Phatr3_J46753	Triacylglycerol acylhydrolase (16:1(9Z)/20:5(5Z,8Z,11Z,14Z,17Z)/22:6(4Z,7Z,10Z,13Z,16Z,19Z))	3.1.1.3	R01369	Triacylglycerol degradation	Predicted protein
4	Phatr3_J46753	Triacylglycerol acylhydrolase (16:1(9Z)/20:5(5Z,8Z,11Z,14Z,17Z)/18:2(9Z,12Z))	3.1.1.3	R01369	Triacylglycerol degradation	Predicted protein
4	Phatr3_J46753	Triacylglycerol acylhydrolase (16:1(9Z)/20:5(5Z,8Z,11Z,14Z,17Z)/18:1(9Z))	3.1.1.3	R01369	Triacylglycerol degradation	Predicted protein
4	Phatr3_J46753	Triacylglycerol acylhydrolase (14:0/20:5(5Z,8Z,11Z,14Z,17Z)/16:1(9Z))	3.1.1.3	R01369	Triacylglycerol degradation	Predicted protein
4	Phatr3_J46753	Triacylglycerol acylhydrolase (16:0/20:5(5Z,8Z,11Z,14Z,17Z)/16:0)	3.1.1.3	R01369	Triacylglycerol degradation	Predicted protein
4	Phatr3_J46753	Triacylglycerol acylhydrolase (16:0/16:1(9Z)/16:1(9Z))	3.1.1.3	R01369	Triacylglycerol degradation	Predicted protein
4	Phatr3_J46753	Triacylglycerol acylhydrolase (20:5(5Z,8Z,11Z,14Z,17Z)/20:5(5Z,8Z,11Z,14Z,17Z)/18:2(9Z,12Z))	3.1.1.3	R01369	Triacylglycerol degradation	Predicted protein
4	Phatr3_J46753	Triacylglycerol acylhydrolase (20:5(5Z,8Z,11Z,14Z,17Z)/20:5(5Z,8Z,11Z,14Z,17Z)/18:3(6Z,9Z,12Z))	3.1.1.3	R01369	Triacylglycerol degradation	Predicted protein
4	Phatr3_J46753	Triacylglycerol acylhydrolase (20:5(5Z,8Z,11Z,14Z,17Z)/20:5(5Z,8Z,11Z,14Z,17Z)/22:6(4Z,7Z,10Z,13Z,16Z,19Z))	3.1.1.3	R01369	Triacylglycerol degradation	Predicted protein
4	Phatr3_J46753	Triacylglycerol acylhydrolase (14:0/20:5(5Z,8Z,11Z,14Z,17Z)/20:5(5Z,8Z,11Z,14Z,17Z))	3.1.1.3	R01369	Triacylglycerol degradation	Predicted protein
4	Phatr3_J46753	Triacylglycerol acylhydrolase (18:1(9Z)/20:5(5Z,8Z,11Z,14Z,17Z)/20:5(5Z,8Z,11Z,14Z,17Z))	3.1.1.3	R01369	Triacylglycerol degradation	Predicted protein
4	Phatr3_J46753	Triacylglycerol acylhydrolase (16:1(9Z)/20:5(5Z,8Z,11Z,14Z,17Z)/16:0)	3.1.1.3	R01369	Triacylglycerol degradation	Predicted protein
4	Phatr3_J46753	Triacylglycerol acylhydrolase (20:5(5Z,8Z,11Z,14Z,17Z)/20:5(5Z,8Z,11Z,14Z,17Z)/16:0)	3.1.1.3	R01369	Triacylglycerol degradation	Predicted protein
4	Phatr3_J46753	Triacylglycerol acylhydrolase (16:0/20:5(5Z,8Z,11Z,14Z,17Z)/20:5(5Z,8Z,11Z,14Z,17Z))	3.1.1.3	R01369	Triacylglycerol degradation	Predicted protein
4	Phatr3_J46753	Triacylglycerol acylhydrolase (16:1(9Z)/20:5(5Z,8Z,11Z,14Z,17Z)/16:1(9Z))	3.1.1.3	R01369	Triacylglycerol degradation	Predicted protein
4	Phatr3_J46753	Triacylglycerol acylhydrolase (16:1(9Z)/16:1(9Z)/16:1(9Z))	3.1.1.3	R01369	Triacylglycerol degradation	Predicted protein
4	Phatr3_J46753	Triacylglycerol acylhydrolase (16:1(9Z)/20:5(5Z,8Z,11Z,14Z,17Z)/20:5(5Z,8Z,11Z,14Z,17Z))	3.1.1.3	R01369	Triacylglycerol degradation	Predicted protein
4	Phatr3_J46753	Triacylglycerol acylhydrolase (20:5(5Z,8Z,11Z,14Z,17Z)/20:5(5Z,8Z,11Z,14Z,17Z)/20:4(5Z,8Z,11Z,14Z))	3.1.1.3	R01369	Triacylglycerol degradation	Predicted protein
4	Phatr3_J46753	Triacylglycerol acylhydrolase (20:5(5Z,8Z,11Z,14Z,17Z)/20:5(5Z,8Z,11Z,14Z,17Z)/20:5(5Z,8Z,11Z,14Z,17Z))	3.1.1.3	R01369	Triacylglycerol degradation	Predicted protein
4	Phatr3_J46753	Diacylglycerol acylhydrolase (14:0/14:0)	3.1.1.3	R01369	Triacylglycerol degradation	Predicted protein
4	Phatr3_J46753	Diacylglycerol acylhydrolase (14:0/16:0)	3.1.1.3	R01369	Triacylglycerol degradation	Predicted protein
4	Phatr3_J46753	Diacylglycerol acylhydrolase (14:0/16:1(9Z))	3.1.1.3	R01369	Triacylglycerol degradation	Predicted protein
4	Phatr3_J46753	Diacylglycerol acylhydrolase (14:0/18:0)	3.1.1.3	R01369	Triacylglycerol degradation	Predicted protein
4	Phatr3_J46753	Diacylglycerol acylhydrolase (14:0/18:1(9Z))	3.1.1.3	R01369	Triacylglycerol degradation	Predicted protein
4	Phatr3_J46753	Diacylglycerol acylhydrolase (14:0/20:5(5Z,8Z,11Z,14Z,17Z))	3.1.1.3	R01369	Triacylglycerol degradation	Predicted protein
4	Phatr3_J46753	Diacylglycerol acylhydrolase (14:0/22:6(4Z,7Z,10Z,13Z,16Z,19Z))	3.1.1.3	R01369	Triacylglycerol degradation	Predicted protein
4	Phatr3_J46753	Diacylglycerol acylhydrolase (16:0/14:0)	3.1.1.3	R01369	Triacylglycerol degradation	Predicted protein
4	Phatr3_J46753	Diacylglycerol acylhydrolase (16:0/16:0)	3.1.1.3	R01369	Triacylglycerol degradation	Predicted protein
4	Phatr3_J46753	Diacylglycerol acylhydrolase (16:0/16:1(9Z))	3.1.1.3	R01369	Triacylglycerol degradation	Predicted protein
4	Phatr3_J46753	Diacylglycerol acylhydrolase (16:0/18:0)	3.1.1.3	R01369	Triacylglycerol degradation	Predicted protein
4	Phatr3_J46753	Diacylglycerol acylhydrolase (16:0/18:1(9Z))	3.1.1.3	R01369	Triacylglycerol degradation	Predicted protein
4	Phatr3_J46753	Diacylglycerol acylhydrolase (16:0/20:5(5Z,8Z,11Z,14Z,17Z))	3.1.1.3	R01369	Triacylglycerol degradation	Predicted protein
4	Phatr3_J46753	Diacylglycerol acylhydrolase (16:0/22:6(4Z,7Z,10Z,13Z,16Z,19Z))	3.1.1.3	R01369	Triacylglycerol degradation	Predicted protein
4	Phatr3_J46753	Diacylglycerol acylhydrolase (16:1(9Z)/14:0)	3.1.1.3	R01369	Triacylglycerol degradation	Predicted protein
4	Phatr3_J46753	Diacylglycerol acylhydrolase (16:1(9Z)/16:0)	3.1.1.3	R01369	Triacylglycerol degradation	Predicted protein
4	Phatr3_J46753	Diacylglycerol acylhydrolase (16:1(9Z)/16:1(9Z))	3.1.1.3	R01369	Triacylglycerol degradation	Predicted protein
4	Phatr3_J46753	Diacylglycerol acylhydrolase (16:1(9Z)/18:0)	3.1.1.3	R01369	Triacylglycerol degradation	Predicted protein
4	Phatr3_J46753	Diacylglycerol acylhydrolase (16:1(9Z)/18:1(9Z))	3.1.1.3	R01369	Triacylglycerol degradation	Predicted protein
4	Phatr3_J46753	Diacylglycerol acylhydrolase (16:1(9Z)/20:5(5Z,8Z,11Z,14Z,17Z))	3.1.1.3	R01369	Triacylglycerol degradation	Predicted protein
4	Phatr3_J46753	Diacylglycerol acylhydrolase (16:1(9Z)/22:6(4Z,7Z,10Z,13Z,16Z,19Z))	3.1.1.3	R01369	Triacylglycerol degradation	Predicted protein
4	Phatr3_J46753	Diacylglycerol acylhydrolase (18:0/14:0)	3.1.1.3	R01369	Triacylglycerol degradation	Predicted protein
4	Phatr3_J46753	Diacylglycerol acylhydrolase (18:0/16:0)	3.1.1.3	R01369	Triacylglycerol degradation	Predicted protein
4	Phatr3_J46753	Diacylglycerol acylhydrolase (18:0/16:1(9Z))	3.1.1.3	R01369	Triacylglycerol degradation	Predicted protein
4	Phatr3_J46753	Diacylglycerol acylhydrolase (18:0/18:0)	3.1.1.3	R01369	Triacylglycerol degradation	Predicted protein
4	Phatr3_J46753	Diacylglycerol acylhydrolase (18:0/18:1(9Z))	3.1.1.3	R01369	Triacylglycerol degradation	Predicted protein
4	Phatr3_J46753	Diacylglycerol acylhydrolase (18:0/20:5(5Z,8Z,11Z,14Z,17Z))	3.1.1.3	R01369	Triacylglycerol degradation	Predicted protein
4	Phatr3_J46753	Diacylglycerol acylhydrolase (18:0/22:6(4Z,7Z,10Z,13Z,16Z,19Z))	3.1.1.3	R01369	Triacylglycerol degradation	Predicted protein
4	Phatr3_J46753	Diacylglycerol acylhydrolase (18:1(9Z)/14:0)	3.1.1.3	R01369	Triacylglycerol degradation	Predicted protein
4	Phatr3_J46753	Diacylglycerol acylhydrolase (18:1(9Z)/16:0)	3.1.1.3	R01369	Triacylglycerol degradation	Predicted protein
4	Phatr3_J46753	Diacylglycerol acylhydrolase (18:1(9Z)/16:1(9Z))	3.1.1.3	R01369	Triacylglycerol degradation	Predicted protein
4	Phatr3_J46753	Diacylglycerol acylhydrolase (18:1(9Z)/18:0)	3.1.1.3	R01369	Triacylglycerol degradation	Predicted protein
4	Phatr3_J46753	Diacylglycerol acylhydrolase (18:1(9Z)/18:1(9Z))	3.1.1.3	R01369	Triacylglycerol degradation	Predicted protein
4	Phatr3_J46753	Diacylglycerol acylhydrolase (18:1(9Z)/20:5(5Z,8Z,11Z,14Z,17Z))	3.1.1.3	R01369	Triacylglycerol degradation	Predicted protein
4	Phatr3_J46753	Diacylglycerol acylhydrolase (18:1(9Z)/22:6(4Z,7Z,10Z,13Z,16Z,19Z))	3.1.1.3	R01369	Triacylglycerol degradation	Predicted protein
4	Phatr3_J46753	Diacylglycerol acylhydrolase (20:5(5Z,8Z,11Z,14Z,17Z)/14:0)	3.1.1.3	R01369	Triacylglycerol degradation	Predicted protein
4	Phatr3_J46753	Diacylglycerol acylhydrolase (20:5(5Z,8Z,11Z,14Z,17Z)/16:0)	3.1.1.3	R01369	Triacylglycerol degradation	Predicted protein
4	Phatr3_J46753	Diacylglycerol acylhydrolase (20:5(5Z,8Z,11Z,14Z,17Z)/16:1(9Z))	3.1.1.3	R01369	Triacylglycerol degradation	Predicted protein
4	Phatr3_J46753	Diacylglycerol acylhydrolase (20:5(5Z,8Z,11Z,14Z,17Z)/18:0)	3.1.1.3	R01369	Triacylglycerol degradation	Predicted protein
4	Phatr3_J46753	Diacylglycerol acylhydrolase (20:5(5Z,8Z,11Z,14Z,17Z)/18:1(9Z))	3.1.1.3	R01369	Triacylglycerol degradation	Predicted protein
4	Phatr3_J46753	Diacylglycerol acylhydrolase (20:5(5Z,8Z,11Z,14Z,17Z)/20:5(5Z,8Z,11Z,14Z,17Z))	3.1.1.3	R01369	Triacylglycerol degradation	Predicted protein
4	Phatr3_J46753	Diacylglycerol acylhydrolase (20:5(5Z,8Z,11Z,14Z,17Z)/22:6(4Z,7Z,10Z,13Z,16Z,19Z))	3.1.1.3	R01369	Triacylglycerol degradation	Predicted protein
4	Phatr3_J46753	Diacylglycerol acylhydrolase (22:6(4Z,7Z,10Z,13Z,16Z,19Z)/14:0)	3.1.1.3	R01369	Triacylglycerol degradation	Predicted protein
4	Phatr3_J46753	Diacylglycerol acylhydrolase (22:6(4Z,7Z,10Z,13Z,16Z,19Z)/16:0)	3.1.1.3	R01369	Triacylglycerol degradation	Predicted protein
4	Phatr3_J46753	Diacylglycerol acylhydrolase (22:6(4Z,7Z,10Z,13Z,16Z,19Z)/16:1(9Z))	3.1.1.3	R01369	Triacylglycerol degradation	Predicted protein
4	Phatr3_J46753	Diacylglycerol acylhydrolase (22:6(4Z,7Z,10Z,13Z,16Z,19Z)/18:0)	3.1.1.3	R01369	Triacylglycerol degradation	Predicted protein
4	Phatr3_J46753	Diacylglycerol acylhydrolase (22:6(4Z,7Z,10Z,13Z,16Z,19Z)/18:1(9Z))	3.1.1.3	R01369	Triacylglycerol degradation	Predicted protein
4	Phatr3_J46753	Diacylglycerol acylhydrolase (22:6(4Z,7Z,10Z,13Z,16Z,19Z)/20:5(5Z,8Z,11Z,14Z,17Z))	3.1.1.3	R01369	Triacylglycerol degradation	Predicted protein
4	Phatr3_J46753	Diacylglycerol acylhydrolase (22:6(4Z,7Z,10Z,13Z,16Z,19Z)/22:6(4Z,7Z,10Z,13Z,16Z,19Z))	3.1.1.3	R01369	Triacylglycerol degradation	Predicted protein
4	Phatr3_J46753	Diacylglycerol acylhydrolase (14:0/18:2(9Z,12Z))	3.1.1.3	R01369	Triacylglycerol degradation	Predicted protein
4	Phatr3_J46753	Diacylglycerol acylhydrolase (16:0/18:2(9Z,12Z))	3.1.1.3	R01369	Triacylglycerol degradation	Predicted protein
4	Phatr3_J46753	Diacylglycerol acylhydrolase (16:1(9Z)/18:2(9Z,12Z))	3.1.1.3	R01369	Triacylglycerol degradation	Predicted protein
4	Phatr3_J46753	Diacylglycerol acylhydrolase (18:0/18:2(9Z,12Z))	3.1.1.3	R01369	Triacylglycerol degradation	Predicted protein
4	Phatr3_J46753	Diacylglycerol acylhydrolase (18:2(9Z,12Z)/14:0)	3.1.1.3	R01369	Triacylglycerol degradation	Predicted protein
4	Phatr3_J46753	Diacylglycerol acylhydrolase (18:2(9Z,12Z)/16:0)	3.1.1.3	R01369	Triacylglycerol degradation	Predicted protein
4	Phatr3_J46753	Diacylglycerol acylhydrolase (18:2(9Z,12Z)/16:1(9Z))	3.1.1.3	R01369	Triacylglycerol degradation	Predicted protein
4	Phatr3_J46753	Diacylglycerol acylhydrolase (18:2(9Z,12Z)/18:0)	3.1.1.3	R01369	Triacylglycerol degradation	Predicted protein
4	Phatr3_J46753	Diacylglycerol acylhydrolase (18:2(9Z,12Z)/18:1(9Z))	3.1.1.3	R01369	Triacylglycerol degradation	Predicted protein
4	Phatr3_J46753	Diacylglycerol acylhydrolase (18:2(9Z,12Z)/18:2(9Z,12Z))	3.1.1.3	R01369	Triacylglycerol degradation	Predicted protein
4	Phatr3_J46753	Diacylglycerol acylhydrolase (18:1(9Z)/18:2(9Z,12Z))	3.1.1.3	R01369	Triacylglycerol degradation	Predicted protein
4	Phatr3_J46753	Diacylglycerol acylhydrolase (18:2(9Z,12Z)/20:5(5Z,8Z,11Z,14Z,17Z))	3.1.1.3	R01369	Triacylglycerol degradation	Predicted protein
4	Phatr3_J46753	Diacylglycerol acylhydrolase (18:2(9Z,12Z)/22:6(4Z,7Z,10Z,13Z,16Z,19Z))	3.1.1.3	R01369	Triacylglycerol degradation	Predicted protein
4	Phatr3_J46753	Diacylglycerol acylhydrolase (20:5(5Z,8Z,11Z,14Z,17Z)/18:2(9Z,12Z))	3.1.1.3	R01369	Triacylglycerol degradation	Predicted protein
4	Phatr3_J46753	Diacylglycerol acylhydrolase (22:6(4Z,7Z,10Z,13Z,16Z,19Z)/18:2(9Z,12Z))	3.1.1.3	R01369	Triacylglycerol degradation	Predicted protein
4	Phatr3_J46753	Diacylglycerol acylhydrolase (14:0/18:3(6Z,9Z,12Z))	3.1.1.3	R01369	Triacylglycerol degradation	Predicted protein
4	Phatr3_J46753	Diacylglycerol acylhydrolase (16:0/18:3(6Z,9Z,12Z))	3.1.1.3	R01369	Triacylglycerol degradation	Predicted protein
4	Phatr3_J46753	Diacylglycerol acylhydrolase (16:1(9Z)/18:3(6Z,9Z,12Z))	3.1.1.3	R01369	Triacylglycerol degradation	Predicted protein
4	Phatr3_J46753	Diacylglycerol acylhydrolase (18:0/18:3(6Z,9Z,12Z))	3.1.1.3	R01369	Triacylglycerol degradation	Predicted protein
4	Phatr3_J46753	Diacylglycerol acylhydrolase (18:2(9Z,12Z)/18:3(6Z,9Z,12Z))	3.1.1.3	R01369	Triacylglycerol degradation	Predicted protein
4	Phatr3_J46753	Diacylglycerol acylhydrolase (18:1(9Z)/18:3(6Z,9Z,12Z))	3.1.1.3	R01369	Triacylglycerol degradation	Predicted protein
4	Phatr3_J46753	Diacylglycerol acylhydrolase (20:5(5Z,8Z,11Z,14Z,17Z)/18:3(6Z,9Z,12Z))	3.1.1.3	R01369	Triacylglycerol degradation	Predicted protein
4	Phatr3_J46753	Diacylglycerol acylhydrolase (22:6(4Z,7Z,10Z,13Z,16Z,19Z)/18:3(6Z,9Z,12Z))	3.1.1.3	R01369	Triacylglycerol degradation	Predicted protein
4	Phatr3_J46753	Diacylglycerol acylhydrolase (14:0/18:3(9Z,12Z,15Z))	3.1.1.3	R01369	Triacylglycerol degradation	Predicted protein
4	Phatr3_J46753	Diacylglycerol acylhydrolase (16:0/18:3(9Z,12Z,15Z))	3.1.1.3	R01369	Triacylglycerol degradation	Predicted protein
4	Phatr3_J46753	Diacylglycerol acylhydrolase (16:1(9Z)/18:3(9Z,12Z,15Z))	3.1.1.3	R01369	Triacylglycerol degradation	Predicted protein
4	Phatr3_J46753	Diacylglycerol acylhydrolase (18:0/18:3(9Z,12Z,15Z))	3.1.1.3	R01369	Triacylglycerol degradation	Predicted protein
4	Phatr3_J46753	Diacylglycerol acylhydrolase (18:2(9Z,12Z)/18:3(9Z,12Z,15Z))	3.1.1.3	R01369	Triacylglycerol degradation	Predicted protein
4	Phatr3_J46753	Diacylglycerol acylhydrolase (18:1(9Z)/18:3(9Z,12Z,15Z))	3.1.1.3	R01369	Triacylglycerol degradation	Predicted protein
4	Phatr3_J46753	Diacylglycerol acylhydrolase (20:5(5Z,8Z,11Z,14Z,17Z)/18:3(9Z,12Z,15Z))	3.1.1.3	R01369	Triacylglycerol degradation	Predicted protein
4	Phatr3_J46753	Diacylglycerol acylhydrolase (22:6(4Z,7Z,10Z,13Z,16Z,19Z)/18:3(9Z,12Z,15Z))	3.1.1.3	R01369	Triacylglycerol degradation	Predicted protein
4	Phatr3_J46753	Diacylglycerol acylhydrolase (14:0/20:4(5Z,8Z,11Z,14Z))	3.1.1.3	R01369	Triacylglycerol degradation	Predicted protein
4	Phatr3_J46753	Diacylglycerol acylhydrolase (16:0/20:4(5Z,8Z,11Z,14Z))	3.1.1.3	R01369	Triacylglycerol degradation	Predicted protein
4	Phatr3_J46753	Diacylglycerol acylhydrolase (16:1(9Z)/20:4(5Z,8Z,11Z,14Z))	3.1.1.3	R01369	Triacylglycerol degradation	Predicted protein
4	Phatr3_J46753	Diacylglycerol acylhydrolase (18:0/20:4(5Z,8Z,11Z,14Z))	3.1.1.3	R01369	Triacylglycerol degradation	Predicted protein
4	Phatr3_J46753	Diacylglycerol acylhydrolase (18:2(9Z,12Z)/20:4(5Z,8Z,11Z,14Z))	3.1.1.3	R01369	Triacylglycerol degradation	Predicted protein
4	Phatr3_J46753	Diacylglycerol acylhydrolase (18:1(9Z)/20:4(5Z,8Z,11Z,14Z))	3.1.1.3	R01369	Triacylglycerol degradation	Predicted protein
4	Phatr3_J46753	Diacylglycerol acylhydrolase (20:5(5Z,8Z,11Z,14Z,17Z)/20:4(5Z,8Z,11Z,14Z))	3.1.1.3	R01369	Triacylglycerol degradation	Predicted protein
4	Phatr3_J46753	Diacylglycerol acylhydrolase (22:6(4Z,7Z,10Z,13Z,16Z,19Z)/20:4(5Z,8Z,11Z,14Z))	3.1.1.3	R01369	Triacylglycerol degradation	Predicted protein
4	Phatr3_J46753	1-acylglycerol acylhydrolase (14:0)	3.1.1.23	R01351	Triacylglycerol degradation	Predicted protein
4	Phatr3_J46753	1-acylglycerol acylhydrolase (16:0)	3.1.1.23	R01351	Triacylglycerol degradation	Predicted protein
4	Phatr3_J46753	1-acylglycerol acylhydrolase (16:1(9Z))	3.1.1.23	R01351	Triacylglycerol degradation	Predicted protein
4	Phatr3_J46753	1-acylglycerol acylhydrolase (18:0)	3.1.1.23	R01351	Triacylglycerol degradation	Predicted protein
4	Phatr3_J46753	1-acylglycerol acylhydrolase (18:1(9Z))	3.1.1.23	R01351	Triacylglycerol degradation	Predicted protein
4	Phatr3_J46753	1-acylglycerol acylhydrolase (20:5(5Z,8Z,11Z,14Z,17Z))	3.1.1.23	R01351	Triacylglycerol degradation	Predicted protein
4	Phatr3_J46753	1-acylglycerol acylhydrolase (22:6(4Z,7Z,10Z,13Z,16Z,19Z))	3.1.1.23	R01351	Triacylglycerol degradation	Predicted protein
4	Phatr3_J46753	1-acylglycerol acylhydrolase (18:2(9Z,12Z))	3.1.1.23	R01351	Triacylglycerol degradation	Predicted protein
4	Phatr3_J46753	Triacylglycerol acylhydrolase (22:6(4Z,7Z,10Z,13Z,16Z,19Z)/20:5(5Z,8Z,11Z,14Z,17Z)/16:4(6Z,9Z,12Z,15Z))	3.1.1.3	R01369	Triacylglycerol degradation	Predicted protein
4	Phatr3_J46753	Triacylglycerol acylhydrolase (20:5(5Z,8Z,11Z,14Z,17Z)/20:5(5Z,8Z,11Z,14Z,17Z)/16:3(6Z,9Z,12Z))	3.1.1.3	R01369	Triacylglycerol degradation	Predicted protein
4	Phatr3_J46753	Triacylglycerol acylhydrolase (20:5(5Z,8Z,11Z,14Z,17Z)/20:5(5Z,8Z,11Z,14Z,17Z)/16:4(6Z,9Z,12Z,15Z))	3.1.1.3	R01369	Triacylglycerol degradation	Predicted protein
4	Phatr3_J46753	Triacylglycerol acylhydrolase (16:1(9Z)/22:6(4Z,7Z,10Z,13Z,16Z,19Z)/16:4(6Z,9Z,12Z,15Z))	3.1.1.3	R01369	Triacylglycerol degradation	Predicted protein
4	Phatr3_J46753	Triacylglycerol acylhydrolase (16:1(9Z)/20:5(5Z,8Z,11Z,14Z,17Z)/16:4(6Z,9Z,12Z,15Z))	3.1.1.3	R01369	Triacylglycerol degradation	Predicted protein
4	Phatr3_J46753	Triacylglycerol acylhydrolase (14:0/20:5(5Z,8Z,11Z,14Z,17Z)/16:4(6Z,9Z,12Z,15Z))	3.1.1.3	R01369	Triacylglycerol degradation	Predicted protein
4	Phatr3_J46753	Triacylglycerol acylhydrolase (16:1(9Z)/16:1(9Z)/18:1(9Z))	3.1.1.3	R01369	Triacylglycerol degradation	Predicted protein
4	Phatr3_J46753	Triacylglycerol acylhydrolase (16:1(9Z)/16:1(9Z)/16:0)	3.1.1.3	R01369	Triacylglycerol degradation	Predicted protein
4	Phatr3_J46753	Triacylglycerol acylhydrolase (16:1(9Z)/16:0/18:1(9Z))	3.1.1.3	R01369	Triacylglycerol degradation	Predicted protein
4	Phatr3_J46753	Triacylglycerol acylhydrolase (16:1(9Z)/16:0/16:0)	3.1.1.3	R01369	Triacylglycerol degradation	Predicted protein
4	Phatr3_J46753	Triacylglycerol acylhydrolase (14:0/16:1(9Z)/16:1(9Z))	3.1.1.3	R01369	Triacylglycerol degradation	Predicted protein
4	Phatr3_J46753	Triacylglycerol acylhydrolase (14:0/16:1(9Z)/16:0)	3.1.1.3	R01369	Triacylglycerol degradation	Predicted protein
4	Phatr3_J46753	Triacylglycerol acylhydrolase (16:1(9Z)/16:0/20:5(5Z,8Z,11Z,14Z,17Z))	3.1.1.3	R01369	Triacylglycerol degradation	Predicted protein
4	Phatr3_J46753	Triacylglycerol acylhydrolase (16:1(9Z)/20:5(5Z,8Z,11Z,14Z,17Z)/16:3(6Z,9Z,12Z))	3.1.1.3	R01369	Triacylglycerol degradation	Predicted protein
4	Phatr3_J49047	L-serine deaminase	4.3.1.19	R00220	Amino acid metabolism: Glycine, Serine and Threonine metabolism	L-threonine ammonia-lyase
4	Phatr3_J49047	threonine ammonia-lyase	4.3.1.19	R00996	Amino acid metabolism: Valine, Leucine and Isoleucine biosynthesis	L-threonine ammonia-lyase
4	Phatr3_J49047	L-threonine deaminase	4.3.1.19	R00996	Amino acid metabolism: Glycine, Serine and Threonine metabolism	L-threonine ammonia-lyase
4	Phatr3_J50806	aminodeoxychorismate lyase	4.1.3.38	R05553	Cofactor biosynthesis: Folate biosynthesis	Predicted protein
4	Phatr3_J50885	Glycine-tRNA ligase	6.1.1.14	R03654	Amino acid metabolism: Aminoacyl-tRNA biosynthesis
4	Phatr3_J52208	alcohol dehydrogenase	1.1.1.2	R00746	Pyruvate metabolism	Alcohol dehydrogenase
4	Phatr3_J55029	Carbonic anhydrase, chloroplast	4.2.1.1	R00132	Carbon fixation	Predicted protein
5	Phatr3_J10208	Phosphoribulokinase	2.7.1.19	R01523	Calvin-Benson cycle	Phosphoribulokinase
5	Phatr3_J10257	Aspartate aminotransferase	2.6.1.1	R00355	Amino acid metabolism: Alanine, Aspartate and Glutamate metabolism	Predicted protein
5	Phatr3_J10257	Asparagine-oxo-acid transaminase	2.6.1.14	R01346	Amino acid metabolism: Asparagine metabolism	Predicted protein
5	Phatr3_J10257	Glutamine-oxo-acid transaminase	2.6.1.15	R00576	Amino acid metabolism: Alanine, Aspartate and Glutamate metabolism	Predicted protein
5	Phatr3_J12762	glutamate N-acetyltransferase	2.3.1.35	R02282	Amino acid metabolism: Proline and Arginine metabolism	Predicted protein
5	Phatr3_J13894	Pyruvate dehydrogenase E2 reaction	2.3.1.12	R02569	Pyruvate metabolism
5	Phatr3_J14962	cystathionine beta-lyase	4.4.1.8	R01286	Amino acid metabolism: Cysteine and Methionine metabolism	Cystathionine beta-lyase
5	Phatr3_J15730	Sphinganine-1-phosphate palmitaldehyde-lyase	4.1.2.27	R02464	Sphingolipid metabolism	Predicted protein
5	Phatr3_J15730	Sphingposine-1-phosphate palmitaldehyde-lyase	4.1.2.27	R06516	Sphingolipid metabolism	Predicted protein
5	Phatr3_J16283	Ubiquinone biosynthesis monooxgenase COQ6	1.14.13.-	R08773	Biosynthesis of steroids: Ubiquinone/Terpenoid-quinone biosynthesis
5	Phatr3_J16571	Phosphoglucomutase	5.4.2.2	R08639	Glycolysis/Gluconeogenesis/Entner-Doudoroff pathway	Phosphoglucomutase
5	Phatr3_J16571	Phosphoribomutase; Phosphopentomutase	5.4.2.2	R01057	Pentose phosphate pathway	Phosphoglucomutase
5	Phatr3_J16649	Hydroxymethylglutaryl CoA synthase	2.3.3.10	R01978	Biosynthesis of steroids: Terpenoid backbone synthesis	Predicted protein
5	Phatr3_J21296	Biotin synthase	2.8.1.6	R01078	Cofactor biosynthesis: Biotin biosynthesis	Biotin synthase
5	Phatr3_J21296	Biotin synthase	2.8.1.6	R01078	Cofactor biosynthesis: Biotin biosynthesis	Biotin synthase
5	Phatr3_J22418	Catalase	1.11.1.6	R00009	Fatty acid degradation, mitochondria	Catalase
5	Phatr3_J3311	Cysteine synthase, mitochondria	2.5.1.47	R00897	Amino acid metabolism: Cysteine and Methionine metabolism	Cysteine synthase
5	Phatr3_J3311	O3-Acetyl-L-serine acetate-lyase (adding hydrogen sulfide), mitochondria	2.5.1.47	R03601	Metabolism of other amino acids: Selenoamino acid metabolism	Cysteine synthase
5	Phatr3_J43320	Triose Phosphate: Pi antiporter, chloroplast	2.A.7.9.1		Transport, chloroplast	Predicted protein
5	Phatr3_J43320	Phosphoglycerate: Pi antiporter, chloroplast	2.A.7.9		Transport, chloroplast	Predicted protein
5	Phatr3_J46664	lactate dehydrogenase	1.1.1.28	R00704	Pyruvate metabolism	Predicted protein
5	Phatr3_J48162	Ferredoxin/NADP+ reductase	1.18.1.2	R01195	Photosynthesis	Predicted protein
5	Phatr3_J48162	Ferredoxin/NADPH oxidase	1.18.1.2	R01195	Photosynthesis	Predicted protein
5	Phatr3_J49098	pyruvate kinase, cytoplasmic	2.7.1.40	R00200	Glycolysis/Gluconeogenesis/Entner-Doudoroff pathway	Pyruvate kinase
5	Phatr3_J49098	dGTP:Pyruvate 2-O-phosphotransferase	2.7.1.40	R01858	Nucleotide metabolism: Purine metabolism	Pyruvate kinase
5	Phatr3_J49098	GTP:Pyruvate 2-O-phosphotransferase	2.7.1.40	R00430	Nucleotide metabolism: Purine metabolism	Pyruvate kinase
5	Phatr3_J49098	dATP:Pyruvate 2-O-phosphotransferase	2.7.1.40	R01138	Nucleotide metabolism: Purine metabolism	Pyruvate kinase
5	Phatr3_J52603	Phosphoacetylglucosamine mutase	5.4.2.3	R08193	Amino sugar metabolism	Predicted protein
5	Phatr3_J52603	Phosphoacetylglucosamine mutase	5.4.2.3	R08193	Amino sugar metabolism	Predicted protein
5	Phatr3_J52603	Phosphoacetylglucosamine mutase	5.4.2.3	R08193	Amino sugar metabolism	Predicted protein
5	Phatr3_J52603	Phosphoacetylglucosamine mutase	5.4.2.3	R08193	Amino sugar metabolism	Predicted protein
5	Phatr3_J52603	Phosphoacetylglucosamine mutase	5.4.2.3	R08193	Amino sugar metabolism	Predicted protein
5	Phatr3_J52603	Phosphoacetylglucosamine mutase	5.4.2.3	R08193	Amino sugar metabolism	Predicted protein
5	Phatr3_J52603	Phosphoacetylglucosamine mutase	5.4.2.3	R08193	Amino sugar metabolism	Predicted protein
5	Phatr3_J52603	Phosphoacetylglucosamine mutase	5.4.2.3	R08193	Amino sugar metabolism	Predicted protein
5	Phatr3_J52603	Phosphoacetylglucosamine mutase	5.4.2.3	R08193	Amino sugar metabolism	Predicted protein
5	Phatr3_J52603	Phosphoacetylglucosamine mutase	5.4.2.3	R08193	Amino sugar metabolism	Predicted protein
5	Phatr3_J52603	Phosphoacetylglucosamine mutase	5.4.2.3	R08193	Amino sugar metabolism	Predicted protein
5	Phatr3_J52603	Phosphoacetylglucosamine mutase	5.4.2.3	R08193	Amino sugar metabolism	Predicted protein
5	Phatr3_J52603	Phosphoacetylglucosamine mutase	5.4.2.3	R08193	Amino sugar metabolism	Predicted protein
5	Phatr3_J52603	Phosphoacetylglucosamine mutase	5.4.2.3	R08193	Amino sugar metabolism	Predicted protein
5	Phatr3_J52603	Phosphoacetylglucosamine mutase	5.4.2.3	R08193	Amino sugar metabolism	Predicted protein
5	Phatr3_J52603	Phosphoacetylglucosamine mutase	5.4.2.3	R08193	Amino sugar metabolism	Predicted protein
5	Phatr3_J53929	Mevalonate kinase	2.7.1.36	R02245	Biosynthesis of steroids: Terpenoid backbone synthesis	Mevalonate kinase
5	Phatr3_Jdraft1572	enolase, mitochondria	4.2.1.11	R00658	Glycolysis/Gluconeogenesis/Entner-Doudoroff pathway	Predicted protein
5	Phatr3_Jdraft976	Methylcrotonoyl-coa carboxylase	6.4.1.4	R04138	Amino acid metabolism: Valine, Leucine and Isoleucine degradation
6	Phatr3_J12642	Arginine decarboxylase	4.1.1.19	R00566	Amino acid metabolism: Proline and Arginine metabolism
6	Phatr3_J16693	Octanoyl-[acp]:sulfur sulfurtransferase	2.8.1.8	R07768	Cofactor biosynthesis: Lipoate biosynthesis	Predicted protein
6	Phatr3_J16693	Octanoyl-[acp]:sulfur sulfurtransferase	2.8.1.8	R07768	Cofactor biosynthesis: Lipoate biosynthesis	Predicted protein
6	Phatr3_J16693	Biotin synthase	2.8.1.6	R01078	Cofactor biosynthesis: Biotin biosynthesis	Predicted protein
6	Phatr3_J18228	Triose-phosphate isomerase, chloroplast	5.3.1.1	R01015	Calvin-Benson cycle	Triosephosphate isomerase
6	Phatr3_J19482	Selenocysteine reductase, chloroplast	4.4.1.16	R03599	Metabolism of other amino acids: Selenoamino acid metabolism	Cysteine desulfurase for iron-sulfur cluster formation suf
6	Phatr3_J21354	heme a synthase (mitochondria)	1.-.-.-	R07412	Porphyrin and chlorophyll metabolism	Predicted protein
6	Phatr3_J22019	Isovaleryl-CoA dehydrogenase	1.3.8.4	R04096	Amino acid metabolism: Valine, Leucine and Isoleucine degradation	Predicted protein
6	Phatr3_J34119	Octanoyl-[acp]:sulfur sulfurtransferase	2.8.1.8	R07768	Cofactor biosynthesis: Lipoate biosynthesis	Precursor of desulfurase cysteine desulfurase IscS
6	Phatr3_J34119	Octanoyl-[acp]:sulfur sulfurtransferase	2.8.1.8	R07768	Cofactor biosynthesis: Lipoate biosynthesis	Precursor of desulfurase cysteine desulfurase IscS
6	Phatr3_J34119	Octanoyl-[acp]:sulfur sulfurtransferase	2.8.1.8	R07768	Cofactor biosynthesis: Lipoate biosynthesis	Precursor of desulfurase cysteine desulfurase IscS
6	Phatr3_J34119	Octanoyl-[acp]:sulfur sulfurtransferase	2.8.1.8	R07768	Cofactor biosynthesis: Lipoate biosynthesis	Precursor of desulfurase cysteine desulfurase IscS
6	Phatr3_J34119	Biotin synthase	2.8.1.6	R01078	Cofactor biosynthesis: Biotin biosynthesis	Precursor of desulfurase cysteine desulfurase IscS
6	Phatr3_J34119	Biotin synthase	2.8.1.6	R01078	Cofactor biosynthesis: Biotin biosynthesis	Precursor of desulfurase cysteine desulfurase IscS
6	Phatr3_J35064	Hydroxybenzoate Nonaprenyltransferase	2.5.1.39	R07273	Biosynthesis of steroids: Ubiquinone/Terpenoid-quinone biosynthesis	Predicted protein
6	Phatr3_J35064	Dihydroxynonaprenylbenzoate methyltransferase	2.1.1.114	R08771	Biosynthesis of steroids: Ubiquinone/Terpenoid-quinone biosynthesis	Predicted protein
6	Phatr3_J35064	Ubiquinone biosynthesis monooxgenase COQ6	1.14.13.-	R08773	Biosynthesis of steroids: Ubiquinone/Terpenoid-quinone biosynthesis	Predicted protein
6	Phatr3_J35064	2-methoxy-6-nonaprenyl-1,4-benzoquinol methylase	2.1.1.201	R08774	Biosynthesis of steroids: Ubiquinone/Terpenoid-quinone biosynthesis	Predicted protein
6	Phatr3_J35064	Ubiquinone biosynthesis COQ7	1.14.13.-	R08775	Biosynthesis of steroids: Ubiquinone/Terpenoid-quinone biosynthesis	Predicted protein
6	Phatr3_J35064	Ubiquinone biosynthesis methyltransferase COQ3	2.1.1.64	R07235	Biosynthesis of steroids: Ubiquinone/Terpenoid-quinone biosynthesis	Predicted protein
6	Phatr3_J42940	Photosystem II	1.10.3.9	R09503	Photosynthesis	Predicted protein
6	Phatr3_J43748	Pantetheine-phosphate adenylyltransferase	2.7.7.3	R03035	Cofactor biosynthesis: Pantothenate and CoA biosynthesis	Predicted protein
6	Phatr3_J44384	4-Hydroxyphenylpyruvate:oxygen oxidoreductase	1.13.11.27	R02521	Amino acid metabolism: Tyrosine metabolism	Predicted protein
6	Phatr3_J47090	Pyridoxine 5-phosphate:oxygen oxidoreductase	1.4.3.5	R00278	Cofactor biosynthesis: Vitamin B6	Predicted protein
6	Phatr3_J47090	Pyridoxine:oxygen oxidoreductase (deaminating)	1.4.3.5	R01711	Cofactor biosynthesis: Vitamin B6	Predicted protein
6	Phatr3_J47090	Pyridoxamine-5-phosphate:oxygen oxidoreductase (deaminating)	1.4.3.5	R00277	Cofactor biosynthesis: Vitamin B6	Predicted protein
6	Phatr3_J47090	Pyridoxamine:oxygen oxidoreductase (deaminating)	1.4.3.5	R01710	Cofactor biosynthesis: Vitamin B6	Predicted protein
6	Phatr3_J48523	Dolichol kinase	2.7.1.108	R01018	N-Glycan biosynthesis	Predicted protein
6	Phatr3_J51720	Succinate-Q oxidoreductase Complex II	1.3.5.1	R02164	Oxidative phosphorylation	Fumarate reductase flavoprotein
6	Phatr3_J55102	phytoene desaturase (1)	1.3.5.5	R04786	Carotenoid biosynthesis	Phytoene desaturase
6	Phatr3_J55102	phytoene desaturase (2)	1.3.5.5	R04787	Carotenoid biosynthesis	Phytoene desaturase
6	Phatr3_J55102	Phytoene:plastoquinone oxidoreductase	1.3.5.5	R09653;R09654	Carotenoid biosynthesis	Phytoene desaturase
6	Phatr3_J9476	Branched chain keto acid dehydrogenase; 2-methyl butanoyl-CoA forming	1.2.4.4|2.3.1.168|1.8.1.4	R07603;R07604;R03174;R07618	Amino acid metabolism: Valine, Leucine and Isoleucine degradation	Predicted protein
6	Phatr3_J9476	Branched chain keto acid dehydrogenase; 2-methyl propanoyl-CoA forming	1.2.4.4|2.3.1.168|1.8.1.4	R07599;R07600;R02662;R07618	Amino acid metabolism: Valine, Leucine and Isoleucine degradation	Predicted protein
6	Phatr3_J9476	Branched chain keto acid dehydrogenase; 3-methyl butanoyl-CoA forming	1.2.4.4|2.3.1.168|1.8.1.4	R07601;R07602;R04097;R07618	Amino acid metabolism: Valine, Leucine and Isoleucine degradation	Predicted protein
6	Phatr3_Jdraft1024	Ornithine decarboxylase	4.1.1.17	R00670	Amino acid metabolism: Proline and Arginine metabolism	Ornithine decarboxylase
7	Phatr3_EG02232	Phosphoenolpyruvate carboxykinase	4.1.1.49	R00341	TCA cycle	Phosphoenolpyruvate carboxykinase
7	Phatr3_J11014	Acyl-CoA dehydrogenase (18:0)	1.3.8.1|1.3.8.8	R00392	Fatty acid degradation, peroxisome	Predicted protein
7	Phatr3_J11014	Acyl-CoA dehydrogenase (16:0)	1.3.8.1|1.3.8.8	R01279	Fatty acid degradation, peroxisome	Predicted protein
7	Phatr3_J11014	Acyl-CoA dehydrogenase (14:0)	1.3.8.1|1.3.8.8	R03990	Fatty acid degradation, peroxisome	Predicted protein
7	Phatr3_J11014	Acyl-CoA dehydrogenase (12:0)	1.3.8.1|1.3.8.8	R03857	Fatty acid degradation, peroxisome	Predicted protein
7	Phatr3_J11014	Acyl-CoA dehydrogenase (10:0)	1.3.8.1|1.3.8.8	R04754	Fatty acid degradation, peroxisome	Predicted protein
7	Phatr3_J11014	Acyl-CoA dehydrogenase (8:0)	1.3.8.1|1.3.8.8	R03777	Fatty acid degradation, peroxisome	Predicted protein
7	Phatr3_J11014	Acyl-CoA dehydrogenase (6:0)	1.3.8.1|1.3.8.8	R04751	Fatty acid degradation, peroxisome	Predicted protein
7	Phatr3_J11014	Acyl-CoA dehydrogenase (8:1(5Z))	1.3.8.1|1.3.8.8	R01175	Fatty acid degradation, peroxisome	Predicted protein
7	Phatr3_J11014	Acyl-CoA dehydrogenase (18:1(9Z))	1.3.8.1|1.3.8.8	R01175	Fatty acid degradation, peroxisome	Predicted protein
7	Phatr3_J11014	Acyl-CoA dehydrogenase (16:1(7Z))	1.3.8.1|1.3.8.8	R01175	Fatty acid degradation, peroxisome	Predicted protein
7	Phatr3_J11014	Acyl-CoA dehydrogenase (14:1(5Z))	1.3.8.1|1.3.8.8	R01175	Fatty acid degradation, peroxisome	Predicted protein
7	Phatr3_J11014	Acyl-CoA dehydrogenase (18:2(9Z,12Z))	1.3.8.1|1.3.8.8	R01175	Fatty acid degradation, peroxisome	Predicted protein
7	Phatr3_J11014	Acyl-CoA dehydrogenase (16:2(7Z,10Z))	1.3.8.1|1.3.8.8	R01175	Fatty acid degradation, peroxisome	Predicted protein
7	Phatr3_J11014	Acyl-CoA dehydrogenase (14:2(5Z,8Z))	1.3.8.1|1.3.8.8	R01175	Fatty acid degradation, peroxisome	Predicted protein
7	Phatr3_J11014	Acyl-CoA dehydrogenase (10:1(4Z))	1.3.8.1|1.3.8.8	R01175	Fatty acid degradation, peroxisome	Predicted protein
7	Phatr3_J11014	Acyl-CoA dehydrogenase (18:3(6Z,9Z,12Z))	1.3.8.1|1.3.8.8	R01175	Fatty acid degradation, peroxisome	Predicted protein
7	Phatr3_J11014	Acyl-CoA dehydrogenase (16:3(4Z,7Z,10Z))	1.3.8.1|1.3.8.8	R01175	Fatty acid degradation, peroxisome	Predicted protein
7	Phatr3_J11014	Acyl-CoA dehydrogenase (18:3(9Z,12Z,15Z))	1.3.8.1|1.3.8.8	R01175	Fatty acid degradation, peroxisome	Predicted protein
7	Phatr3_J11014	Acyl-CoA dehydrogenase (16:3(7Z,10Z,13Z))	1.3.8.1|1.3.8.8	R01175	Fatty acid degradation, peroxisome	Predicted protein
7	Phatr3_J11014	Acyl-CoA dehydrogenase (14:3(5Z,8Z,11Z))	1.3.8.1|1.3.8.8	R01175	Fatty acid degradation, peroxisome	Predicted protein
7	Phatr3_J11014	Acyl-CoA dehydrogenase (10:2(4Z,7Z))	1.3.8.1|1.3.8.8	R01175	Fatty acid degradation, peroxisome	Predicted protein
7	Phatr3_J11014	Acyl-CoA dehydrogenase (16:1(9Z))	1.3.8.1|1.3.8.8	R01175	Fatty acid degradation, peroxisome	Predicted protein
7	Phatr3_J11014	Acyl-CoA dehydrogenase (14:1(7Z))	1.3.8.1|1.3.8.8	R01175	Fatty acid degradation, peroxisome	Predicted protein
7	Phatr3_J11014	Acyl-CoA dehydrogenase (12:1(5Z))	1.3.8.1|1.3.8.8	R01175	Fatty acid degradation, peroxisome	Predicted protein
7	Phatr3_J11014	Acyl-CoA dehydrogenase (16:2(9Z,12Z))	1.3.8.1|1.3.8.8	R01175	Fatty acid degradation, peroxisome	Predicted protein
7	Phatr3_J11014	Acyl-CoA dehydrogenase (14:2(7Z,10Z))	1.3.8.1|1.3.8.8	R01175	Fatty acid degradation, peroxisome	Predicted protein
7	Phatr3_J11014	Acyl-CoA dehydrogenase (12:2(5Z,8Z))	1.3.8.1|1.3.8.8	R01175	Fatty acid degradation, peroxisome	Predicted protein
7	Phatr3_J11014	Acyl-CoA dehydrogenase (8:1(4Z))	1.3.8.1|1.3.8.8	R01175	Fatty acid degradation, peroxisome	Predicted protein
7	Phatr3_J11014	Acyl-CoA dehydrogenase (16:3(6Z,9Z,12Z))	1.3.8.1|1.3.8.8	R01175	Fatty acid degradation, peroxisome	Predicted protein
7	Phatr3_J11014	Acyl-CoA dehydrogenase (14:3(4Z,7Z,10Z))	1.3.8.1|1.3.8.8	R01175	Fatty acid degradation, peroxisome	Predicted protein
7	Phatr3_J11014	Acyl-CoA dehydrogenase (16:4(6Z,9Z,12Z,15Z))	1.3.8.1|1.3.8.8	R01175	Fatty acid degradation, peroxisome	Predicted protein
7	Phatr3_J11014	Acyl-CoA dehydrogenase (14:4(4Z,7Z,10Z,13Z))	1.3.8.1|1.3.8.8	R01175	Fatty acid degradation, peroxisome	Predicted protein
7	Phatr3_J11014	Acyl-CoA dehydrogenase (12:3(5Z,8Z,11Z))	1.3.8.1|1.3.8.8	R01175	Fatty acid degradation, peroxisome	Predicted protein
7	Phatr3_J11014	Acyl-CoA dehydrogenase (8:2(4Z,7Z))	1.3.8.1|1.3.8.8	R01175	Fatty acid degradation, peroxisome	Predicted protein
7	Phatr3_J11014	Acyl-CoA dehydrogenase (6:1(5Z))	1.3.8.1|1.3.8.8	R01175	Fatty acid degradation, peroxisome	Predicted protein
7	Phatr3_J14401	isocitrate lyase	4.1.3.1	R00479	Glyoxylate cycle; TCA cycle; Dicarboxylate metabolism	Isocitrate lyase
7	Phatr3_J17860	Electron transfer flavoprotein-ubiquinone oxidoreductase	1.5.5.1	R04433	Oxidative phosphorylation	Predicted protein
7	Phatr3_J1971	Triacylglycerol acylhydrolase (16:1(9Z)/20:4(5Z,8Z,11Z,14Z)/20:4(5Z,8Z,11Z,14Z))	3.1.1.3	R01369	Triacylglycerol degradation
7	Phatr3_J1971	Triacylglycerol acylhydrolase (16:1(9Z)/14:0/18:3(6Z,9Z,12Z))	3.1.1.3	R01369	Triacylglycerol degradation
7	Phatr3_J1971	Triacylglycerol acylhydrolase (16:0/16:0/18:3(6Z,9Z,12Z))	3.1.1.3	R01369	Triacylglycerol degradation
7	Phatr3_J1971	Triacylglycerol acylhydrolase (14:0/20:4(5Z,8Z,11Z,14Z)/16:1(9Z))	3.1.1.3	R01369	Triacylglycerol degradation
7	Phatr3_J1971	Triacylglycerol acylhydrolase (18:1(9Z)/16:1(9Z)/18:1(9Z))	3.1.1.3	R01369	Triacylglycerol degradation
7	Phatr3_J1971	Triacylglycerol acylhydrolase (18:1(9Z)/16:0/16:0)	3.1.1.3	R01369	Triacylglycerol degradation
7	Phatr3_J1971	Triacylglycerol acylhydrolase (16:0/20:4(5Z,8Z,11Z,14Z)/16:0)	3.1.1.3	R01369	Triacylglycerol degradation
7	Phatr3_J1971	Triacylglycerol acylhydrolase (16:1(9Z)/14:0/18:2(9Z,12Z))	3.1.1.3	R01369	Triacylglycerol degradation
7	Phatr3_J1971	Triacylglycerol acylhydrolase (16:0/16:0/18:2(9Z,12Z))	3.1.1.3	R01369	Triacylglycerol degradation
7	Phatr3_J1971	Triacylglycerol acylhydrolase (18:2(9Z,12Z)/20:5(5Z,8Z,11Z,14Z,17Z)/20:4(5Z,8Z,11Z,14Z))	3.1.1.3	R01369	Triacylglycerol degradation
7	Phatr3_J1971	Triacylglycerol acylhydrolase (18:2(9Z,12Z)/20:5(5Z,8Z,11Z,14Z,17Z)/18:2(9Z,12Z))	3.1.1.3	R01369	Triacylglycerol degradation
7	Phatr3_J1971	Triacylglycerol acylhydrolase (18:2(9Z,12Z)/20:5(5Z,8Z,11Z,14Z,17Z)/18:3(6Z,9Z,12Z))	3.1.1.3	R01369	Triacylglycerol degradation
7	Phatr3_J1971	Triacylglycerol acylhydrolase (14:0/14:0/16:1(9Z))	3.1.1.3	R01369	Triacylglycerol degradation
7	Phatr3_J1971	Triacylglycerol acylhydrolase (16:0/14:0/16:0)	3.1.1.3	R01369	Triacylglycerol degradation
7	Phatr3_J1971	Triacylglycerol acylhydrolase (22:6(4Z,7Z,10Z,13Z,16Z,19Z)/20:5(5Z,8Z,11Z,14Z,17Z)/20:4(5Z,8Z,11Z,14Z))	3.1.1.3	R01369	Triacylglycerol degradation
7	Phatr3_J1971	Triacylglycerol acylhydrolase (22:6(4Z,7Z,10Z,13Z,16Z,19Z)/20:5(5Z,8Z,11Z,14Z,17Z)/22:6(4Z,7Z,10Z,13Z,16Z,19Z))	3.1.1.3	R01369	Triacylglycerol degradation
7	Phatr3_J1971	Triacylglycerol acylhydrolase (14:0/20:5(5Z,8Z,11Z,14Z,17Z)/18:3(6Z,9Z,12Z))	3.1.1.3	R01369	Triacylglycerol degradation
7	Phatr3_J1971	Triacylglycerol acylhydrolase (16:0/16:1(9Z)/18:3(6Z,9Z,12Z))	3.1.1.3	R01369	Triacylglycerol degradation
7	Phatr3_J1971	Triacylglycerol acylhydrolase (18:2(9Z,12Z)/16:0/16:1(9Z))	3.1.1.3	R01369	Triacylglycerol degradation
7	Phatr3_J1971	Triacylglycerol acylhydrolase (14:0/20:5(5Z,8Z,11Z,14Z,17Z)/22:6(4Z,7Z,10Z,13Z,16Z,19Z))	3.1.1.3	R01369	Triacylglycerol degradation
7	Phatr3_J1971	Triacylglycerol acylhydrolase (14:0/20:5(5Z,8Z,11Z,14Z,17Z)/18:2(9Z,12Z))	3.1.1.3	R01369	Triacylglycerol degradation
7	Phatr3_J1971	Triacylglycerol acylhydrolase (18:1(9Z)/20:5(5Z,8Z,11Z,14Z,17Z)/22:6(4Z,7Z,10Z,13Z,16Z,19Z))	3.1.1.3	R01369	Triacylglycerol degradation
7	Phatr3_J1971	Triacylglycerol acylhydrolase (16:1(9Z)/16:0/18:2(9Z,12Z))	3.1.1.3	R01369	Triacylglycerol degradation
7	Phatr3_J1971	Triacylglycerol acylhydrolase (14:0/20:5(5Z,8Z,11Z,14Z,17Z)/20:4(5Z,8Z,11Z,14Z))	3.1.1.3	R01369	Triacylglycerol degradation
7	Phatr3_J1971	Triacylglycerol acylhydrolase (14:0/20:5(5Z,8Z,11Z,14Z,17Z)/14:0)	3.1.1.3	R01369	Triacylglycerol degradation
7	Phatr3_J1971	Triacylglycerol acylhydrolase (18:1(9Z)/16:0/16:1(9Z))	3.1.1.3	R01369	Triacylglycerol degradation
7	Phatr3_J1971	Triacylglycerol acylhydrolase (16:1(9Z)/20:4(5Z,8Z,11Z,14Z)/16:0)	3.1.1.3	R01369	Triacylglycerol degradation
7	Phatr3_J1971	Triacylglycerol acylhydrolase (16:1(9Z)/14:0/16:0)	3.1.1.3	R01369	Triacylglycerol degradation
7	Phatr3_J1971	Triacylglycerol acylhydrolase (16:0/16:0/16:0)	3.1.1.3	R01369	Triacylglycerol degradation
7	Phatr3_J1971	Triacylglycerol acylhydrolase (16:0/20:5(5Z,8Z,11Z,14Z,17Z)/20:4(5Z,8Z,11Z,14Z))	3.1.1.3	R01369	Triacylglycerol degradation
7	Phatr3_J1971	Triacylglycerol acylhydrolase (16:0/20:5(5Z,8Z,11Z,14Z,17Z)/18:3(6Z,9Z,12Z))	3.1.1.3	R01369	Triacylglycerol degradation
7	Phatr3_J1971	Triacylglycerol acylhydrolase (16:1(9Z)/16:1(9Z)/18:3(6Z,9Z,12Z))	3.1.1.3	R01369	Triacylglycerol degradation
7	Phatr3_J1971	Triacylglycerol acylhydrolase (16:0/20:5(5Z,8Z,11Z,14Z,17Z)/22:6(4Z,7Z,10Z,13Z,16Z,19Z))	3.1.1.3	R01369	Triacylglycerol degradation
7	Phatr3_J1971	Triacylglycerol acylhydrolase (16:0/20:5(5Z,8Z,11Z,14Z,17Z)/18:2(9Z,12Z))	3.1.1.3	R01369	Triacylglycerol degradation
7	Phatr3_J1971	Triacylglycerol acylhydrolase (16:1(9Z)/16:1(9Z)/18:2(9Z,12Z))	3.1.1.3	R01369	Triacylglycerol degradation
7	Phatr3_J1971	Triacylglycerol acylhydrolase (14:0/20:5(5Z,8Z,11Z,14Z,17Z)/16:0)	3.1.1.3	R01369	Triacylglycerol degradation
7	Phatr3_J1971	Triacylglycerol acylhydrolase (18:1(9Z)/16:1(9Z)/16:1(9Z))	3.1.1.3	R01369	Triacylglycerol degradation
7	Phatr3_J1971	Triacylglycerol acylhydrolase (16:1(9Z)/20:4(5Z,8Z,11Z,14Z)/16:1(9Z))	3.1.1.3	R01369	Triacylglycerol degradation
7	Phatr3_J1971	Triacylglycerol acylhydrolase (16:0/16:1(9Z)/16:0)	3.1.1.3	R01369	Triacylglycerol degradation
7	Phatr3_J1971	Triacylglycerol acylhydrolase (16:1(9Z)/14:0/16:1(9Z))	3.1.1.3	R01369	Triacylglycerol degradation
7	Phatr3_J1971	Triacylglycerol acylhydrolase (16:1(9Z)/20:5(5Z,8Z,11Z,14Z,17Z)/18:3(6Z,9Z,12Z))	3.1.1.3	R01369	Triacylglycerol degradation
7	Phatr3_J1971	Triacylglycerol acylhydrolase (16:1(9Z)/20:5(5Z,8Z,11Z,14Z,17Z)/20:4(5Z,8Z,11Z,14Z))	3.1.1.3	R01369	Triacylglycerol degradation
7	Phatr3_J1971	Triacylglycerol acylhydrolase (16:1(9Z)/20:5(5Z,8Z,11Z,14Z,17Z)/22:6(4Z,7Z,10Z,13Z,16Z,19Z))	3.1.1.3	R01369	Triacylglycerol degradation
7	Phatr3_J1971	Triacylglycerol acylhydrolase (16:1(9Z)/20:5(5Z,8Z,11Z,14Z,17Z)/18:2(9Z,12Z))	3.1.1.3	R01369	Triacylglycerol degradation
7	Phatr3_J1971	Triacylglycerol acylhydrolase (16:1(9Z)/20:5(5Z,8Z,11Z,14Z,17Z)/18:1(9Z))	3.1.1.3	R01369	Triacylglycerol degradation
7	Phatr3_J1971	Triacylglycerol acylhydrolase (14:0/20:5(5Z,8Z,11Z,14Z,17Z)/16:1(9Z))	3.1.1.3	R01369	Triacylglycerol degradation
7	Phatr3_J1971	Triacylglycerol acylhydrolase (16:0/20:5(5Z,8Z,11Z,14Z,17Z)/16:0)	3.1.1.3	R01369	Triacylglycerol degradation
7	Phatr3_J1971	Triacylglycerol acylhydrolase (16:0/16:1(9Z)/16:1(9Z))	3.1.1.3	R01369	Triacylglycerol degradation
7	Phatr3_J1971	Triacylglycerol acylhydrolase (20:5(5Z,8Z,11Z,14Z,17Z)/20:5(5Z,8Z,11Z,14Z,17Z)/18:2(9Z,12Z))	3.1.1.3	R01369	Triacylglycerol degradation
7	Phatr3_J1971	Triacylglycerol acylhydrolase (20:5(5Z,8Z,11Z,14Z,17Z)/20:5(5Z,8Z,11Z,14Z,17Z)/18:3(6Z,9Z,12Z))	3.1.1.3	R01369	Triacylglycerol degradation
7	Phatr3_J1971	Triacylglycerol acylhydrolase (20:5(5Z,8Z,11Z,14Z,17Z)/20:5(5Z,8Z,11Z,14Z,17Z)/22:6(4Z,7Z,10Z,13Z,16Z,19Z))	3.1.1.3	R01369	Triacylglycerol degradation
7	Phatr3_J1971	Triacylglycerol acylhydrolase (14:0/20:5(5Z,8Z,11Z,14Z,17Z)/20:5(5Z,8Z,11Z,14Z,17Z))	3.1.1.3	R01369	Triacylglycerol degradation
7	Phatr3_J1971	Triacylglycerol acylhydrolase (18:1(9Z)/20:5(5Z,8Z,11Z,14Z,17Z)/20:5(5Z,8Z,11Z,14Z,17Z))	3.1.1.3	R01369	Triacylglycerol degradation
7	Phatr3_J1971	Triacylglycerol acylhydrolase (16:1(9Z)/20:5(5Z,8Z,11Z,14Z,17Z)/16:0)	3.1.1.3	R01369	Triacylglycerol degradation
7	Phatr3_J1971	Triacylglycerol acylhydrolase (20:5(5Z,8Z,11Z,14Z,17Z)/20:5(5Z,8Z,11Z,14Z,17Z)/16:0)	3.1.1.3	R01369	Triacylglycerol degradation
7	Phatr3_J1971	Triacylglycerol acylhydrolase (16:0/20:5(5Z,8Z,11Z,14Z,17Z)/20:5(5Z,8Z,11Z,14Z,17Z))	3.1.1.3	R01369	Triacylglycerol degradation
7	Phatr3_J1971	Triacylglycerol acylhydrolase (16:1(9Z)/20:5(5Z,8Z,11Z,14Z,17Z)/16:1(9Z))	3.1.1.3	R01369	Triacylglycerol degradation
7	Phatr3_J1971	Triacylglycerol acylhydrolase (16:1(9Z)/16:1(9Z)/16:1(9Z))	3.1.1.3	R01369	Triacylglycerol degradation
7	Phatr3_J1971	Triacylglycerol acylhydrolase (16:1(9Z)/20:5(5Z,8Z,11Z,14Z,17Z)/20:5(5Z,8Z,11Z,14Z,17Z))	3.1.1.3	R01369	Triacylglycerol degradation
7	Phatr3_J1971	Triacylglycerol acylhydrolase (20:5(5Z,8Z,11Z,14Z,17Z)/20:5(5Z,8Z,11Z,14Z,17Z)/20:4(5Z,8Z,11Z,14Z))	3.1.1.3	R01369	Triacylglycerol degradation
7	Phatr3_J1971	Triacylglycerol acylhydrolase (20:5(5Z,8Z,11Z,14Z,17Z)/20:5(5Z,8Z,11Z,14Z,17Z)/20:5(5Z,8Z,11Z,14Z,17Z))	3.1.1.3	R01369	Triacylglycerol degradation
7	Phatr3_J1971	Diacylglycerol acylhydrolase (14:0/14:0)	3.1.1.3	R01369	Triacylglycerol degradation
7	Phatr3_J1971	Diacylglycerol acylhydrolase (14:0/16:0)	3.1.1.3	R01369	Triacylglycerol degradation
7	Phatr3_J1971	Diacylglycerol acylhydrolase (14:0/16:1(9Z))	3.1.1.3	R01369	Triacylglycerol degradation
7	Phatr3_J1971	Diacylglycerol acylhydrolase (14:0/18:0)	3.1.1.3	R01369	Triacylglycerol degradation
7	Phatr3_J1971	Diacylglycerol acylhydrolase (14:0/18:1(9Z))	3.1.1.3	R01369	Triacylglycerol degradation
7	Phatr3_J1971	Diacylglycerol acylhydrolase (14:0/20:5(5Z,8Z,11Z,14Z,17Z))	3.1.1.3	R01369	Triacylglycerol degradation
7	Phatr3_J1971	Diacylglycerol acylhydrolase (14:0/22:6(4Z,7Z,10Z,13Z,16Z,19Z))	3.1.1.3	R01369	Triacylglycerol degradation
7	Phatr3_J1971	Diacylglycerol acylhydrolase (16:0/14:0)	3.1.1.3	R01369	Triacylglycerol degradation
7	Phatr3_J1971	Diacylglycerol acylhydrolase (16:0/16:0)	3.1.1.3	R01369	Triacylglycerol degradation
7	Phatr3_J1971	Diacylglycerol acylhydrolase (16:0/16:1(9Z))	3.1.1.3	R01369	Triacylglycerol degradation
7	Phatr3_J1971	Diacylglycerol acylhydrolase (16:0/18:0)	3.1.1.3	R01369	Triacylglycerol degradation
7	Phatr3_J1971	Diacylglycerol acylhydrolase (16:0/18:1(9Z))	3.1.1.3	R01369	Triacylglycerol degradation
7	Phatr3_J1971	Diacylglycerol acylhydrolase (16:0/20:5(5Z,8Z,11Z,14Z,17Z))	3.1.1.3	R01369	Triacylglycerol degradation
7	Phatr3_J1971	Diacylglycerol acylhydrolase (16:0/22:6(4Z,7Z,10Z,13Z,16Z,19Z))	3.1.1.3	R01369	Triacylglycerol degradation
7	Phatr3_J1971	Diacylglycerol acylhydrolase (16:1(9Z)/14:0)	3.1.1.3	R01369	Triacylglycerol degradation
7	Phatr3_J1971	Diacylglycerol acylhydrolase (16:1(9Z)/16:0)	3.1.1.3	R01369	Triacylglycerol degradation
7	Phatr3_J1971	Diacylglycerol acylhydrolase (16:1(9Z)/16:1(9Z))	3.1.1.3	R01369	Triacylglycerol degradation
7	Phatr3_J1971	Diacylglycerol acylhydrolase (16:1(9Z)/18:0)	3.1.1.3	R01369	Triacylglycerol degradation
7	Phatr3_J1971	Diacylglycerol acylhydrolase (16:1(9Z)/18:1(9Z))	3.1.1.3	R01369	Triacylglycerol degradation
7	Phatr3_J1971	Diacylglycerol acylhydrolase (16:1(9Z)/20:5(5Z,8Z,11Z,14Z,17Z))	3.1.1.3	R01369	Triacylglycerol degradation
7	Phatr3_J1971	Diacylglycerol acylhydrolase (16:1(9Z)/22:6(4Z,7Z,10Z,13Z,16Z,19Z))	3.1.1.3	R01369	Triacylglycerol degradation
7	Phatr3_J1971	Diacylglycerol acylhydrolase (18:0/14:0)	3.1.1.3	R01369	Triacylglycerol degradation
7	Phatr3_J1971	Diacylglycerol acylhydrolase (18:0/16:0)	3.1.1.3	R01369	Triacylglycerol degradation
7	Phatr3_J1971	Diacylglycerol acylhydrolase (18:0/16:1(9Z))	3.1.1.3	R01369	Triacylglycerol degradation
7	Phatr3_J1971	Diacylglycerol acylhydrolase (18:0/18:0)	3.1.1.3	R01369	Triacylglycerol degradation
7	Phatr3_J1971	Diacylglycerol acylhydrolase (18:0/18:1(9Z))	3.1.1.3	R01369	Triacylglycerol degradation
7	Phatr3_J1971	Diacylglycerol acylhydrolase (18:0/20:5(5Z,8Z,11Z,14Z,17Z))	3.1.1.3	R01369	Triacylglycerol degradation
7	Phatr3_J1971	Diacylglycerol acylhydrolase (18:0/22:6(4Z,7Z,10Z,13Z,16Z,19Z))	3.1.1.3	R01369	Triacylglycerol degradation
7	Phatr3_J1971	Diacylglycerol acylhydrolase (18:1(9Z)/14:0)	3.1.1.3	R01369	Triacylglycerol degradation
7	Phatr3_J1971	Diacylglycerol acylhydrolase (18:1(9Z)/16:0)	3.1.1.3	R01369	Triacylglycerol degradation
7	Phatr3_J1971	Diacylglycerol acylhydrolase (18:1(9Z)/16:1(9Z))	3.1.1.3	R01369	Triacylglycerol degradation
7	Phatr3_J1971	Diacylglycerol acylhydrolase (18:1(9Z)/18:0)	3.1.1.3	R01369	Triacylglycerol degradation
7	Phatr3_J1971	Diacylglycerol acylhydrolase (18:1(9Z)/18:1(9Z))	3.1.1.3	R01369	Triacylglycerol degradation
7	Phatr3_J1971	Diacylglycerol acylhydrolase (18:1(9Z)/20:5(5Z,8Z,11Z,14Z,17Z))	3.1.1.3	R01369	Triacylglycerol degradation
7	Phatr3_J1971	Diacylglycerol acylhydrolase (18:1(9Z)/22:6(4Z,7Z,10Z,13Z,16Z,19Z))	3.1.1.3	R01369	Triacylglycerol degradation
7	Phatr3_J1971	Diacylglycerol acylhydrolase (20:5(5Z,8Z,11Z,14Z,17Z)/14:0)	3.1.1.3	R01369	Triacylglycerol degradation
7	Phatr3_J1971	Diacylglycerol acylhydrolase (20:5(5Z,8Z,11Z,14Z,17Z)/16:0)	3.1.1.3	R01369	Triacylglycerol degradation
7	Phatr3_J1971	Diacylglycerol acylhydrolase (20:5(5Z,8Z,11Z,14Z,17Z)/16:1(9Z))	3.1.1.3	R01369	Triacylglycerol degradation
7	Phatr3_J1971	Diacylglycerol acylhydrolase (20:5(5Z,8Z,11Z,14Z,17Z)/18:0)	3.1.1.3	R01369	Triacylglycerol degradation
7	Phatr3_J1971	Diacylglycerol acylhydrolase (20:5(5Z,8Z,11Z,14Z,17Z)/18:1(9Z))	3.1.1.3	R01369	Triacylglycerol degradation
7	Phatr3_J1971	Diacylglycerol acylhydrolase (20:5(5Z,8Z,11Z,14Z,17Z)/20:5(5Z,8Z,11Z,14Z,17Z))	3.1.1.3	R01369	Triacylglycerol degradation
7	Phatr3_J1971	Diacylglycerol acylhydrolase (20:5(5Z,8Z,11Z,14Z,17Z)/22:6(4Z,7Z,10Z,13Z,16Z,19Z))	3.1.1.3	R01369	Triacylglycerol degradation
7	Phatr3_J1971	Diacylglycerol acylhydrolase (22:6(4Z,7Z,10Z,13Z,16Z,19Z)/14:0)	3.1.1.3	R01369	Triacylglycerol degradation
7	Phatr3_J1971	Diacylglycerol acylhydrolase (22:6(4Z,7Z,10Z,13Z,16Z,19Z)/16:0)	3.1.1.3	R01369	Triacylglycerol degradation
7	Phatr3_J1971	Diacylglycerol acylhydrolase (22:6(4Z,7Z,10Z,13Z,16Z,19Z)/16:1(9Z))	3.1.1.3	R01369	Triacylglycerol degradation
7	Phatr3_J1971	Diacylglycerol acylhydrolase (22:6(4Z,7Z,10Z,13Z,16Z,19Z)/18:0)	3.1.1.3	R01369	Triacylglycerol degradation
7	Phatr3_J1971	Diacylglycerol acylhydrolase (22:6(4Z,7Z,10Z,13Z,16Z,19Z)/18:1(9Z))	3.1.1.3	R01369	Triacylglycerol degradation
7	Phatr3_J1971	Diacylglycerol acylhydrolase (22:6(4Z,7Z,10Z,13Z,16Z,19Z)/20:5(5Z,8Z,11Z,14Z,17Z))	3.1.1.3	R01369	Triacylglycerol degradation
7	Phatr3_J1971	Diacylglycerol acylhydrolase (22:6(4Z,7Z,10Z,13Z,16Z,19Z)/22:6(4Z,7Z,10Z,13Z,16Z,19Z))	3.1.1.3	R01369	Triacylglycerol degradation
7	Phatr3_J1971	Diacylglycerol acylhydrolase (14:0/18:2(9Z,12Z))	3.1.1.3	R01369	Triacylglycerol degradation
7	Phatr3_J1971	Diacylglycerol acylhydrolase (16:0/18:2(9Z,12Z))	3.1.1.3	R01369	Triacylglycerol degradation
7	Phatr3_J1971	Diacylglycerol acylhydrolase (16:1(9Z)/18:2(9Z,12Z))	3.1.1.3	R01369	Triacylglycerol degradation
7	Phatr3_J1971	Diacylglycerol acylhydrolase (18:0/18:2(9Z,12Z))	3.1.1.3	R01369	Triacylglycerol degradation
7	Phatr3_J1971	Diacylglycerol acylhydrolase (18:2(9Z,12Z)/14:0)	3.1.1.3	R01369	Triacylglycerol degradation
7	Phatr3_J1971	Diacylglycerol acylhydrolase (18:2(9Z,12Z)/16:0)	3.1.1.3	R01369	Triacylglycerol degradation
7	Phatr3_J1971	Diacylglycerol acylhydrolase (18:2(9Z,12Z)/16:1(9Z))	3.1.1.3	R01369	Triacylglycerol degradation
7	Phatr3_J1971	Diacylglycerol acylhydrolase (18:2(9Z,12Z)/18:0)	3.1.1.3	R01369	Triacylglycerol degradation
7	Phatr3_J1971	Diacylglycerol acylhydrolase (18:2(9Z,12Z)/18:1(9Z))	3.1.1.3	R01369	Triacylglycerol degradation
7	Phatr3_J1971	Diacylglycerol acylhydrolase (18:2(9Z,12Z)/18:2(9Z,12Z))	3.1.1.3	R01369	Triacylglycerol degradation
7	Phatr3_J1971	Diacylglycerol acylhydrolase (18:1(9Z)/18:2(9Z,12Z))	3.1.1.3	R01369	Triacylglycerol degradation
7	Phatr3_J1971	Diacylglycerol acylhydrolase (18:2(9Z,12Z)/20:5(5Z,8Z,11Z,14Z,17Z))	3.1.1.3	R01369	Triacylglycerol degradation
7	Phatr3_J1971	Diacylglycerol acylhydrolase (18:2(9Z,12Z)/22:6(4Z,7Z,10Z,13Z,16Z,19Z))	3.1.1.3	R01369	Triacylglycerol degradation
7	Phatr3_J1971	Diacylglycerol acylhydrolase (20:5(5Z,8Z,11Z,14Z,17Z)/18:2(9Z,12Z))	3.1.1.3	R01369	Triacylglycerol degradation
7	Phatr3_J1971	Diacylglycerol acylhydrolase (22:6(4Z,7Z,10Z,13Z,16Z,19Z)/18:2(9Z,12Z))	3.1.1.3	R01369	Triacylglycerol degradation
7	Phatr3_J1971	Diacylglycerol acylhydrolase (14:0/18:3(6Z,9Z,12Z))	3.1.1.3	R01369	Triacylglycerol degradation
7	Phatr3_J1971	Diacylglycerol acylhydrolase (16:0/18:3(6Z,9Z,12Z))	3.1.1.3	R01369	Triacylglycerol degradation
7	Phatr3_J1971	Diacylglycerol acylhydrolase (16:1(9Z)/18:3(6Z,9Z,12Z))	3.1.1.3	R01369	Triacylglycerol degradation
7	Phatr3_J1971	Diacylglycerol acylhydrolase (18:0/18:3(6Z,9Z,12Z))	3.1.1.3	R01369	Triacylglycerol degradation
7	Phatr3_J1971	Diacylglycerol acylhydrolase (18:2(9Z,12Z)/18:3(6Z,9Z,12Z))	3.1.1.3	R01369	Triacylglycerol degradation
7	Phatr3_J1971	Diacylglycerol acylhydrolase (18:1(9Z)/18:3(6Z,9Z,12Z))	3.1.1.3	R01369	Triacylglycerol degradation
7	Phatr3_J1971	Diacylglycerol acylhydrolase (20:5(5Z,8Z,11Z,14Z,17Z)/18:3(6Z,9Z,12Z))	3.1.1.3	R01369	Triacylglycerol degradation
7	Phatr3_J1971	Diacylglycerol acylhydrolase (22:6(4Z,7Z,10Z,13Z,16Z,19Z)/18:3(6Z,9Z,12Z))	3.1.1.3	R01369	Triacylglycerol degradation
7	Phatr3_J1971	Diacylglycerol acylhydrolase (14:0/18:3(9Z,12Z,15Z))	3.1.1.3	R01369	Triacylglycerol degradation
7	Phatr3_J1971	Diacylglycerol acylhydrolase (16:0/18:3(9Z,12Z,15Z))	3.1.1.3	R01369	Triacylglycerol degradation
7	Phatr3_J1971	Diacylglycerol acylhydrolase (16:1(9Z)/18:3(9Z,12Z,15Z))	3.1.1.3	R01369	Triacylglycerol degradation
7	Phatr3_J1971	Diacylglycerol acylhydrolase (18:0/18:3(9Z,12Z,15Z))	3.1.1.3	R01369	Triacylglycerol degradation
7	Phatr3_J1971	Diacylglycerol acylhydrolase (18:2(9Z,12Z)/18:3(9Z,12Z,15Z))	3.1.1.3	R01369	Triacylglycerol degradation
7	Phatr3_J1971	Diacylglycerol acylhydrolase (18:1(9Z)/18:3(9Z,12Z,15Z))	3.1.1.3	R01369	Triacylglycerol degradation
7	Phatr3_J1971	Diacylglycerol acylhydrolase (20:5(5Z,8Z,11Z,14Z,17Z)/18:3(9Z,12Z,15Z))	3.1.1.3	R01369	Triacylglycerol degradation
7	Phatr3_J1971	Diacylglycerol acylhydrolase (22:6(4Z,7Z,10Z,13Z,16Z,19Z)/18:3(9Z,12Z,15Z))	3.1.1.3	R01369	Triacylglycerol degradation
7	Phatr3_J1971	Diacylglycerol acylhydrolase (14:0/20:4(5Z,8Z,11Z,14Z))	3.1.1.3	R01369	Triacylglycerol degradation
7	Phatr3_J1971	Diacylglycerol acylhydrolase (16:0/20:4(5Z,8Z,11Z,14Z))	3.1.1.3	R01369	Triacylglycerol degradation
7	Phatr3_J1971	Diacylglycerol acylhydrolase (16:1(9Z)/20:4(5Z,8Z,11Z,14Z))	3.1.1.3	R01369	Triacylglycerol degradation
7	Phatr3_J1971	Diacylglycerol acylhydrolase (18:0/20:4(5Z,8Z,11Z,14Z))	3.1.1.3	R01369	Triacylglycerol degradation
7	Phatr3_J1971	Diacylglycerol acylhydrolase (18:2(9Z,12Z)/20:4(5Z,8Z,11Z,14Z))	3.1.1.3	R01369	Triacylglycerol degradation
7	Phatr3_J1971	Diacylglycerol acylhydrolase (18:1(9Z)/20:4(5Z,8Z,11Z,14Z))	3.1.1.3	R01369	Triacylglycerol degradation
7	Phatr3_J1971	Diacylglycerol acylhydrolase (20:5(5Z,8Z,11Z,14Z,17Z)/20:4(5Z,8Z,11Z,14Z))	3.1.1.3	R01369	Triacylglycerol degradation
7	Phatr3_J1971	Diacylglycerol acylhydrolase (22:6(4Z,7Z,10Z,13Z,16Z,19Z)/20:4(5Z,8Z,11Z,14Z))	3.1.1.3	R01369	Triacylglycerol degradation
7	Phatr3_J1971	Triacylglycerol acylhydrolase (22:6(4Z,7Z,10Z,13Z,16Z,19Z)/20:5(5Z,8Z,11Z,14Z,17Z)/16:4(6Z,9Z,12Z,15Z))	3.1.1.3	R01369	Triacylglycerol degradation
7	Phatr3_J1971	Triacylglycerol acylhydrolase (20:5(5Z,8Z,11Z,14Z,17Z)/20:5(5Z,8Z,11Z,14Z,17Z)/16:3(6Z,9Z,12Z))	3.1.1.3	R01369	Triacylglycerol degradation
7	Phatr3_J1971	Triacylglycerol acylhydrolase (20:5(5Z,8Z,11Z,14Z,17Z)/20:5(5Z,8Z,11Z,14Z,17Z)/16:4(6Z,9Z,12Z,15Z))	3.1.1.3	R01369	Triacylglycerol degradation
7	Phatr3_J1971	Triacylglycerol acylhydrolase (16:1(9Z)/22:6(4Z,7Z,10Z,13Z,16Z,19Z)/16:4(6Z,9Z,12Z,15Z))	3.1.1.3	R01369	Triacylglycerol degradation
7	Phatr3_J1971	Triacylglycerol acylhydrolase (16:1(9Z)/20:5(5Z,8Z,11Z,14Z,17Z)/16:4(6Z,9Z,12Z,15Z))	3.1.1.3	R01369	Triacylglycerol degradation
7	Phatr3_J1971	Triacylglycerol acylhydrolase (14:0/20:5(5Z,8Z,11Z,14Z,17Z)/16:4(6Z,9Z,12Z,15Z))	3.1.1.3	R01369	Triacylglycerol degradation
7	Phatr3_J1971	Triacylglycerol acylhydrolase (16:1(9Z)/16:1(9Z)/18:1(9Z))	3.1.1.3	R01369	Triacylglycerol degradation
7	Phatr3_J1971	Triacylglycerol acylhydrolase (16:1(9Z)/16:1(9Z)/16:0)	3.1.1.3	R01369	Triacylglycerol degradation
7	Phatr3_J1971	Triacylglycerol acylhydrolase (16:1(9Z)/16:0/18:1(9Z))	3.1.1.3	R01369	Triacylglycerol degradation
7	Phatr3_J1971	Triacylglycerol acylhydrolase (16:1(9Z)/16:0/16:0)	3.1.1.3	R01369	Triacylglycerol degradation
7	Phatr3_J1971	Triacylglycerol acylhydrolase (14:0/16:1(9Z)/16:1(9Z))	3.1.1.3	R01369	Triacylglycerol degradation
7	Phatr3_J1971	Triacylglycerol acylhydrolase (14:0/16:1(9Z)/16:0)	3.1.1.3	R01369	Triacylglycerol degradation
7	Phatr3_J1971	Triacylglycerol acylhydrolase (16:1(9Z)/16:0/20:5(5Z,8Z,11Z,14Z,17Z))	3.1.1.3	R01369	Triacylglycerol degradation
7	Phatr3_J1971	Triacylglycerol acylhydrolase (16:1(9Z)/20:5(5Z,8Z,11Z,14Z,17Z)/16:3(6Z,9Z,12Z))	3.1.1.3	R01369	Triacylglycerol degradation
7	Phatr3_J25932	Beta oxidation (odd chain) C(7:0)	1.3.8.1|4.2.1.17|1.1.1.35|2.3.1.16		Fatty acid degradation, mitochondria	Short chain acyl-coenzyme A dehydrogenase
7	Phatr3_J25932	Acyl-CoA dehydrogenase (18:0)	1.3.8.1|1.3.8.8	R00392	Fatty acid degradation, peroxisome	Short chain acyl-coenzyme A dehydrogenase
7	Phatr3_J25932	Acyl-CoA dehydrogenase (16:0)	1.3.8.1|1.3.8.8	R01279	Fatty acid degradation, peroxisome	Short chain acyl-coenzyme A dehydrogenase
7	Phatr3_J25932	Acyl-CoA dehydrogenase (14:0)	1.3.8.1|1.3.8.8	R03990	Fatty acid degradation, peroxisome	Short chain acyl-coenzyme A dehydrogenase
7	Phatr3_J25932	Acyl-CoA dehydrogenase (12:0)	1.3.8.1|1.3.8.8	R03857	Fatty acid degradation, peroxisome	Short chain acyl-coenzyme A dehydrogenase
7	Phatr3_J25932	Acyl-CoA dehydrogenase (10:0)	1.3.8.1|1.3.8.8	R04754	Fatty acid degradation, peroxisome	Short chain acyl-coenzyme A dehydrogenase
7	Phatr3_J25932	Acyl-CoA dehydrogenase (8:0)	1.3.8.1|1.3.8.8	R03777	Fatty acid degradation, peroxisome	Short chain acyl-coenzyme A dehydrogenase
7	Phatr3_J25932	Acyl-CoA dehydrogenase (6:0)	1.3.8.1|1.3.8.8	R04751	Fatty acid degradation, peroxisome	Short chain acyl-coenzyme A dehydrogenase
7	Phatr3_J25932	Acyl-CoA dehydrogenase (8:1(5Z))	1.3.8.1|1.3.8.8	R01175	Fatty acid degradation, peroxisome	Short chain acyl-coenzyme A dehydrogenase
7	Phatr3_J25932	Acyl-CoA dehydrogenase (18:1(9Z))	1.3.8.1|1.3.8.8	R01175	Fatty acid degradation, peroxisome	Short chain acyl-coenzyme A dehydrogenase
7	Phatr3_J25932	Acyl-CoA dehydrogenase (16:1(7Z))	1.3.8.1|1.3.8.8	R01175	Fatty acid degradation, peroxisome	Short chain acyl-coenzyme A dehydrogenase
7	Phatr3_J25932	Acyl-CoA dehydrogenase (14:1(5Z))	1.3.8.1|1.3.8.8	R01175	Fatty acid degradation, peroxisome	Short chain acyl-coenzyme A dehydrogenase
7	Phatr3_J25932	Acyl-CoA dehydrogenase (18:2(9Z,12Z))	1.3.8.1|1.3.8.8	R01175	Fatty acid degradation, peroxisome	Short chain acyl-coenzyme A dehydrogenase
7	Phatr3_J25932	Acyl-CoA dehydrogenase (16:2(7Z,10Z))	1.3.8.1|1.3.8.8	R01175	Fatty acid degradation, peroxisome	Short chain acyl-coenzyme A dehydrogenase
7	Phatr3_J25932	Acyl-CoA dehydrogenase (14:2(5Z,8Z))	1.3.8.1|1.3.8.8	R01175	Fatty acid degradation, peroxisome	Short chain acyl-coenzyme A dehydrogenase
7	Phatr3_J25932	Acyl-CoA dehydrogenase (10:1(4Z))	1.3.8.1|1.3.8.8	R01175	Fatty acid degradation, peroxisome	Short chain acyl-coenzyme A dehydrogenase
7	Phatr3_J25932	Acyl-CoA dehydrogenase (18:3(6Z,9Z,12Z))	1.3.8.1|1.3.8.8	R01175	Fatty acid degradation, peroxisome	Short chain acyl-coenzyme A dehydrogenase
7	Phatr3_J25932	Acyl-CoA dehydrogenase (16:3(4Z,7Z,10Z))	1.3.8.1|1.3.8.8	R01175	Fatty acid degradation, peroxisome	Short chain acyl-coenzyme A dehydrogenase
7	Phatr3_J25932	Acyl-CoA dehydrogenase (18:3(9Z,12Z,15Z))	1.3.8.1|1.3.8.8	R01175	Fatty acid degradation, peroxisome	Short chain acyl-coenzyme A dehydrogenase
7	Phatr3_J25932	Acyl-CoA dehydrogenase (16:3(7Z,10Z,13Z))	1.3.8.1|1.3.8.8	R01175	Fatty acid degradation, peroxisome	Short chain acyl-coenzyme A dehydrogenase
7	Phatr3_J25932	Acyl-CoA dehydrogenase (14:3(5Z,8Z,11Z))	1.3.8.1|1.3.8.8	R01175	Fatty acid degradation, peroxisome	Short chain acyl-coenzyme A dehydrogenase
7	Phatr3_J25932	Acyl-CoA dehydrogenase (10:2(4Z,7Z))	1.3.8.1|1.3.8.8	R01175	Fatty acid degradation, peroxisome	Short chain acyl-coenzyme A dehydrogenase
7	Phatr3_J25932	Acyl-CoA dehydrogenase (16:1(9Z))	1.3.8.1|1.3.8.8	R01175	Fatty acid degradation, peroxisome	Short chain acyl-coenzyme A dehydrogenase
7	Phatr3_J25932	Acyl-CoA dehydrogenase (14:1(7Z))	1.3.8.1|1.3.8.8	R01175	Fatty acid degradation, peroxisome	Short chain acyl-coenzyme A dehydrogenase
7	Phatr3_J25932	Acyl-CoA dehydrogenase (12:1(5Z))	1.3.8.1|1.3.8.8	R01175	Fatty acid degradation, peroxisome	Short chain acyl-coenzyme A dehydrogenase
7	Phatr3_J25932	Acyl-CoA dehydrogenase (16:2(9Z,12Z))	1.3.8.1|1.3.8.8	R01175	Fatty acid degradation, peroxisome	Short chain acyl-coenzyme A dehydrogenase
7	Phatr3_J25932	Acyl-CoA dehydrogenase (14:2(7Z,10Z))	1.3.8.1|1.3.8.8	R01175	Fatty acid degradation, peroxisome	Short chain acyl-coenzyme A dehydrogenase
7	Phatr3_J25932	Acyl-CoA dehydrogenase (12:2(5Z,8Z))	1.3.8.1|1.3.8.8	R01175	Fatty acid degradation, peroxisome	Short chain acyl-coenzyme A dehydrogenase
7	Phatr3_J25932	Acyl-CoA dehydrogenase (8:1(4Z))	1.3.8.1|1.3.8.8	R01175	Fatty acid degradation, peroxisome	Short chain acyl-coenzyme A dehydrogenase
7	Phatr3_J25932	Acyl-CoA dehydrogenase (16:3(6Z,9Z,12Z))	1.3.8.1|1.3.8.8	R01175	Fatty acid degradation, peroxisome	Short chain acyl-coenzyme A dehydrogenase
7	Phatr3_J25932	Acyl-CoA dehydrogenase (14:3(4Z,7Z,10Z))	1.3.8.1|1.3.8.8	R01175	Fatty acid degradation, peroxisome	Short chain acyl-coenzyme A dehydrogenase
7	Phatr3_J25932	Acyl-CoA dehydrogenase (16:4(6Z,9Z,12Z,15Z))	1.3.8.1|1.3.8.8	R01175	Fatty acid degradation, peroxisome	Short chain acyl-coenzyme A dehydrogenase
7	Phatr3_J25932	Acyl-CoA dehydrogenase (14:4(4Z,7Z,10Z,13Z))	1.3.8.1|1.3.8.8	R01175	Fatty acid degradation, peroxisome	Short chain acyl-coenzyme A dehydrogenase
7	Phatr3_J25932	Acyl-CoA dehydrogenase (12:3(5Z,8Z,11Z))	1.3.8.1|1.3.8.8	R01175	Fatty acid degradation, peroxisome	Short chain acyl-coenzyme A dehydrogenase
7	Phatr3_J25932	Acyl-CoA dehydrogenase (8:2(4Z,7Z))	1.3.8.1|1.3.8.8	R01175	Fatty acid degradation, peroxisome	Short chain acyl-coenzyme A dehydrogenase
7	Phatr3_J25932	Acyl-CoA dehydrogenase (6:1(5Z))	1.3.8.1|1.3.8.8	R01175	Fatty acid degradation, peroxisome	Short chain acyl-coenzyme A dehydrogenase
7	Phatr3_J2793	beta-D-Fructose 1,6-bisphosphate 1-phosphohydrolase, chloroplast	3.1.3.11	R04780	Calvin-Benson cycle	Fructose-1%2C6-bisphosphatase
7	Phatr3_J28068	Beta-ketoacyl CoA thiolase (18:0)	2.3.1.16	R00391	Fatty acid degradation, peroxisome	Beta-ketoacyl-CoA thiolase
7	Phatr3_J28068	Beta-ketoacyl CoA thiolase (16:0)	2.3.1.16	R03991	Fatty acid degradation, peroxisome	Beta-ketoacyl-CoA thiolase
7	Phatr3_J28068	Beta-ketoacyl CoA thiolase (14:0)	2.3.1.16	R03858	Fatty acid degradation, peroxisome	Beta-ketoacyl-CoA thiolase
7	Phatr3_J28068	Beta-ketoacyl CoA thiolase (12:0)	2.3.1.16		Fatty acid degradation, peroxisome	Beta-ketoacyl-CoA thiolase
7	Phatr3_J28068	Beta-ketoacyl CoA thiolase (10:0)	2.3.1.16		Fatty acid degradation, peroxisome	Beta-ketoacyl-CoA thiolase
7	Phatr3_J28068	Beta-ketoacyl CoA thiolase (8:0)	2.3.1.16		Fatty acid degradation, peroxisome	Beta-ketoacyl-CoA thiolase
7	Phatr3_J28068	Beta-ketoacyl CoA thiolase (6:0)	2.3.1.16		Fatty acid degradation, peroxisome	Beta-ketoacyl-CoA thiolase
7	Phatr3_J28068	Beta-ketoacyl CoA thiolase (8:1 3-oxo-(5Z))	2.3.1.16		Fatty acid degradation, peroxisome	Beta-ketoacyl-CoA thiolase
7	Phatr3_J28068	Beta-ketoacyl CoA thiolase (18:1 3-oxo-(9Z))	2.3.1.16		Fatty acid degradation, peroxisome	Beta-ketoacyl-CoA thiolase
7	Phatr3_J28068	Beta-ketoacyl CoA thiolase (16:1 3-oxo-(7Z))	2.3.1.16		Fatty acid degradation, peroxisome	Beta-ketoacyl-CoA thiolase
7	Phatr3_J28068	Beta-ketoacyl CoA thiolase (14:1 3-oxo-(5Z))	2.3.1.16		Fatty acid degradation, peroxisome	Beta-ketoacyl-CoA thiolase
7	Phatr3_J28068	Beta-ketoacyl CoA thiolase (18:2 3-oxo-(9Z,12Z))	2.3.1.16		Fatty acid degradation, peroxisome	Beta-ketoacyl-CoA thiolase
7	Phatr3_J28068	Beta-ketoacyl CoA thiolase (16:2 3-oxo-(7Z,10Z))	2.3.1.16		Fatty acid degradation, peroxisome	Beta-ketoacyl-CoA thiolase
7	Phatr3_J28068	Beta-ketoacyl CoA thiolase (14:2 3-oxo-(5Z,8Z))	2.3.1.16		Fatty acid degradation, peroxisome	Beta-ketoacyl-CoA thiolase
7	Phatr3_J28068	Beta-ketoacyl CoA thiolase (12:1 3-oxo-(6Z))	2.3.1.16		Fatty acid degradation, peroxisome	Beta-ketoacyl-CoA thiolase
7	Phatr3_J28068	Beta-ketoacyl CoA thiolase (18:3 3-oxo-(6Z,9Z,12Z))	2.3.1.16		Fatty acid degradation, peroxisome	Beta-ketoacyl-CoA thiolase
7	Phatr3_J28068	Beta-ketoacyl CoA thiolase (18:3 3-oxo-(9Z,12Z,15Z))	2.3.1.16		Fatty acid degradation, peroxisome	Beta-ketoacyl-CoA thiolase
7	Phatr3_J28068	Beta-ketoacyl CoA thiolase (16:3 3-oxo-(7Z,10Z,13Z))	2.3.1.16		Fatty acid degradation, peroxisome	Beta-ketoacyl-CoA thiolase
7	Phatr3_J28068	Beta-ketoacyl CoA thiolase (14:3 3-oxo-(5Z,8Z,11Z))	2.3.1.16		Fatty acid degradation, peroxisome	Beta-ketoacyl-CoA thiolase
7	Phatr3_J28068	Beta-ketoacyl CoA thiolase (12:2 3-oxo-(6Z,9Z))	2.3.1.16		Fatty acid degradation, peroxisome	Beta-ketoacyl-CoA thiolase
7	Phatr3_J28068	Beta-ketoacyl CoA thiolase (10:1 3-oxo-(7Z))	2.3.1.16		Fatty acid degradation, peroxisome	Beta-ketoacyl-CoA thiolase
7	Phatr3_J28068	Beta-ketoacyl CoA thiolase (16:1 3-oxo-(9Z))	2.3.1.16		Fatty acid degradation, peroxisome	Beta-ketoacyl-CoA thiolase
7	Phatr3_J28068	Beta-ketoacyl CoA thiolase (14:1 3-oxo-(7Z))	2.3.1.16		Fatty acid degradation, peroxisome	Beta-ketoacyl-CoA thiolase
7	Phatr3_J28068	Beta-ketoacyl CoA thiolase (12:1 3-oxo-(5Z))	2.3.1.16		Fatty acid degradation, peroxisome	Beta-ketoacyl-CoA thiolase
7	Phatr3_J28068	Beta-ketoacyl CoA thiolase (16:2 3-oxo-(9Z,12Z))	2.3.1.16		Fatty acid degradation, peroxisome	Beta-ketoacyl-CoA thiolase
7	Phatr3_J28068	Beta-ketoacyl CoA thiolase (14:2 3-oxo-(7Z,10Z))	2.3.1.16		Fatty acid degradation, peroxisome	Beta-ketoacyl-CoA thiolase
7	Phatr3_J28068	Beta-ketoacyl CoA thiolase (12:2 3-oxo-(5Z,8Z))	2.3.1.16		Fatty acid degradation, peroxisome	Beta-ketoacyl-CoA thiolase
7	Phatr3_J28068	Beta-ketoacyl CoA thiolase (10:1 3-oxo-(6Z))	2.3.1.16		Fatty acid degradation, peroxisome	Beta-ketoacyl-CoA thiolase
7	Phatr3_J28068	Beta-ketoacyl CoA thiolase (16:3 3-oxo-(6Z,9Z,12Z))	2.3.1.16		Fatty acid degradation, peroxisome	Beta-ketoacyl-CoA thiolase
7	Phatr3_J28068	Beta-ketoacyl CoA thiolase (16:4 3-oxo-(6Z,9Z,12Z,15Z))	2.3.1.16		Fatty acid degradation, peroxisome	Beta-ketoacyl-CoA thiolase
7	Phatr3_J28068	Beta-ketoacyl CoA thiolase (14:3 3-oxo-(7Z,10Z,13Z))	2.3.1.16		Fatty acid degradation, peroxisome	Beta-ketoacyl-CoA thiolase
7	Phatr3_J28068	Beta-ketoacyl CoA thiolase (12:3 3-oxo-(5Z,8Z,11Z))	2.3.1.16		Fatty acid degradation, peroxisome	Beta-ketoacyl-CoA thiolase
7	Phatr3_J28068	Beta-ketoacyl CoA thiolase (10:2 3-oxo-(6Z,9Z))	2.3.1.16		Fatty acid degradation, peroxisome	Beta-ketoacyl-CoA thiolase
7	Phatr3_J28068	Beta-ketoacyl CoA thiolase (8:1 3-oxo-(7Z))	2.3.1.16		Fatty acid degradation, peroxisome	Beta-ketoacyl-CoA thiolase
7	Phatr3_J28068	Beta-ketoacyl CoA thiolase (6:1 3-oxo-(5Z))	2.3.1.16		Fatty acid degradation, peroxisome	Beta-ketoacyl-CoA thiolase
7	Phatr3_J30519	Pyruvate carboxylase	6.4.1.1	R00344	Pyruvate metabolism	Precursor of carboxylase pyruvate carboxylase
7	Phatr3_J31367	2,4-dienoyl-CoA reductase (NADPH) (10:2(2E,4Z))	1.3.1.34	R04319	Fatty acid degradation, peroxisome	Predicted protein
7	Phatr3_J31367	2,4-dienoyl-CoA reductase (NADPH) (16:4(2E,4Z,7Z,10Z))	1.3.1.34	R04319	Fatty acid degradation, peroxisome	Predicted protein
7	Phatr3_J31367	2,4-dienoyl-CoA reductase (NADPH) (10:3(2E,4Z,7Z))	1.3.1.34	R04319	Fatty acid degradation, peroxisome	Predicted protein
7	Phatr3_J31367	2,4-dienoyl-CoA reductase (NADPH) (8:2(2E,4Z))	1.3.1.34	R04319	Fatty acid degradation, peroxisome	Predicted protein
7	Phatr3_J31367	2,4-dienoyl-CoA reductase (NADPH) (14:4(2E,4Z,7Z,10Z))	1.3.1.34	R04319	Fatty acid degradation, peroxisome	Predicted protein
7	Phatr3_J31367	2,4-dienoyl-CoA reductase (NADPH) (14:5(2E,4Z,7Z,10Z,13Z))	1.3.1.34	R04319	Fatty acid degradation, peroxisome	Predicted protein
7	Phatr3_J31367	2,4-dienoyl-CoA reductase (NADPH) (8:3(2E,4Z,7Z))	1.3.1.34	R04319	Fatty acid degradation, peroxisome	Predicted protein
7	Phatr3_J35240	Enoyl-CoA hydratase (18:1)(2E)	4.2.1.17|4.2.1.74	R02685	Fatty acid degradation, peroxisome	Predicted protein
7	Phatr3_J35240	3-hydroxacyl-CoA dehydrogenase (18:0)	1.1.1.35|1.1.1.211	R01778	Fatty acid degradation, peroxisome	Predicted protein
7	Phatr3_J35240	Enoyl-CoA hydratase (16:1)(2E)	4.2.1.17|4.2.1.74	R04738	Fatty acid degradation, peroxisome	Predicted protein
7	Phatr3_J35240	3-hydroxacyl-CoA dehydrogenase (16:0)	1.1.1.35|1.1.1.211	R04737	Fatty acid degradation, peroxisome	Predicted protein
7	Phatr3_J35240	Enoyl-CoA hydratase (14:1)(2E)	4.2.1.17|4.2.1.74	R04740	Fatty acid degradation, peroxisome	Predicted protein
7	Phatr3_J35240	3-hydroxacyl-CoA dehydrogenase (14:0)	1.1.1.35|1.1.1.211	R04739	Fatty acid degradation, peroxisome	Predicted protein
7	Phatr3_J35240	Enoyl-CoA hydratase (12:1)(2E)	4.2.1.17|4.2.1.74	R03026	Fatty acid degradation, peroxisome	Predicted protein
7	Phatr3_J35240	3-hydroxacyl-CoA dehydrogenase (12:0)	1.1.1.35|1.1.1.211	R01975	Fatty acid degradation, peroxisome	Predicted protein
7	Phatr3_J35240	Enoyl-CoA hydratase (10:1)(2E)	4.2.1.17|4.2.1.74	R03026	Fatty acid degradation, peroxisome	Predicted protein
7	Phatr3_J35240	3-hydroxacyl-CoA dehydrogenase (10:0)	1.1.1.35|1.1.1.211	R01975	Fatty acid degradation, peroxisome	Predicted protein
7	Phatr3_J35240	Enoyl-CoA hydratase (8:1)(2E)	4.2.1.17|4.2.1.74	R03026	Fatty acid degradation, peroxisome	Predicted protein
7	Phatr3_J35240	3-hydroxacyl-CoA dehydrogenase (8:0)	1.1.1.35|1.1.1.211	R01975	Fatty acid degradation, peroxisome	Predicted protein
7	Phatr3_J35240	Enoyl-CoA hydratase (6:1)(2E)	4.2.1.17|4.2.1.74	R03026	Fatty acid degradation, peroxisome	Predicted protein
7	Phatr3_J35240	3-hydroxacyl-CoA dehydrogenase (6:0)	1.1.1.35|1.1.1.211	R01975	Fatty acid degradation, peroxisome	Predicted protein
7	Phatr3_J35240	(S)-3-hydroxybutanoyl-CoA hydro-lyase (4:0)	4.2.1.17	R03026	Fatty acid degradation, mitochondria	Predicted protein
7	Phatr3_J35240	Enoyl-CoA hydratase (8:2(2E,5Z))	4.2.1.17|4.2.1.74	R03026	Fatty acid degradation, peroxisome	Predicted protein
7	Phatr3_J35240	3-hydroxacyl-CoA dehydrogenase (8:1 3-hydroxy-(5Z))	1.1.1.35|1.1.1.211	R01975	Fatty acid degradation, peroxisome	Predicted protein
7	Phatr3_J35240	Enoyl-CoA hydratase (18:2(2E,9Z))	4.2.1.17|4.2.1.74	R03026	Fatty acid degradation, peroxisome	Predicted protein
7	Phatr3_J35240	3-hydroxacyl-CoA dehydrogenase (18:1 3-hydroxy-(9Z))	1.1.1.35|1.1.1.211	R01975	Fatty acid degradation, peroxisome	Predicted protein
7	Phatr3_J35240	Enoyl-CoA hydratase (16:2(2E,7Z))	4.2.1.17|4.2.1.74	R03026	Fatty acid degradation, peroxisome	Predicted protein
7	Phatr3_J35240	3-hydroxacyl-CoA dehydrogenase (16:1 3-hydroxy-(7Z))	1.1.1.35|1.1.1.211	R01975	Fatty acid degradation, peroxisome	Predicted protein
7	Phatr3_J35240	Enoyl-CoA hydratase (14:2(2E,5Z))	4.2.1.17|4.2.1.74	R03026	Fatty acid degradation, peroxisome	Predicted protein
7	Phatr3_J35240	3-hydroxacyl-CoA dehydrogenase (14:1 3-hydroxy-(5Z))	1.1.1.35|1.1.1.211	R01975	Fatty acid degradation, peroxisome	Predicted protein
7	Phatr3_J35240	Enoyl-CoA hydratase (18:3(2E,9Z,12Z))	4.2.1.17|4.2.1.74	R03026	Fatty acid degradation, peroxisome	Predicted protein
7	Phatr3_J35240	3-hydroxacyl-CoA dehydrogenase (18:2 3-hydroxy-(9Z,12Z))	1.1.1.35|1.1.1.211	R01975	Fatty acid degradation, peroxisome	Predicted protein
7	Phatr3_J35240	Enoyl-CoA hydratase (16:3(2E,7Z,10Z))	4.2.1.17|4.2.1.74	R03026	Fatty acid degradation, peroxisome	Predicted protein
7	Phatr3_J35240	3-hydroxacyl-CoA dehydrogenase (16:2 3-hydroxy-(7Z,10Z))	1.1.1.35|1.1.1.211	R01975	Fatty acid degradation, peroxisome	Predicted protein
7	Phatr3_J35240	Enoyl-CoA hydratase (14:3(2E,5Z,8Z))	4.2.1.17|4.2.1.74	R03026	Fatty acid degradation, peroxisome	Predicted protein
7	Phatr3_J35240	3-hydroxacyl-CoA dehydrogenase (14:2 3-hydroxy-(5Z,8Z))	1.1.1.35|1.1.1.211	R01975	Fatty acid degradation, peroxisome	Predicted protein
7	Phatr3_J35240	Enoyl-CoA hydratase (12:2(2E,6Z))	4.2.1.17|4.2.1.74	R03026	Fatty acid degradation, peroxisome	Predicted protein
7	Phatr3_J35240	3-hydroxacyl-CoA dehydrogenase (12:1 3-hydroxy-(6Z))	1.1.1.35|1.1.1.211	R01975	Fatty acid degradation, peroxisome	Predicted protein
7	Phatr3_J35240	Enoyl-CoA hydratase (18:4(2E,6Z,9Z,12Z))	4.2.1.17|4.2.1.74	R03026	Fatty acid degradation, peroxisome	Predicted protein
7	Phatr3_J35240	3-hydroxacyl-CoA dehydrogenase (18:3 3-hydroxy-(6Z,9Z,12Z))	1.1.1.35|1.1.1.211	R01975	Fatty acid degradation, peroxisome	Predicted protein
7	Phatr3_J35240	Enoyl-CoA hydratase (18:4(2E,9Z,12Z,15Z))	4.2.1.17|4.2.1.74	R03026	Fatty acid degradation, peroxisome	Predicted protein
7	Phatr3_J35240	3-hydroxacyl-CoA dehydrogenase (18:3 3-hydroxy-(9Z,12Z,15Z))	1.1.1.35|1.1.1.211	R01975	Fatty acid degradation, peroxisome	Predicted protein
7	Phatr3_J35240	Enoyl-CoA hydratase (16:4(2E,7Z,10Z,13Z))	4.2.1.17|4.2.1.74	R03026	Fatty acid degradation, peroxisome	Predicted protein
7	Phatr3_J35240	3-hydroxacyl-CoA dehydrogenase (16:3 3-hydroxy-(7Z,10Z,13Z))	1.1.1.35|1.1.1.211	R01975	Fatty acid degradation, peroxisome	Predicted protein
7	Phatr3_J35240	Enoyl-CoA hydratase (14:4(2E,5Z,8Z,11Z))	4.2.1.17|4.2.1.74	R03026	Fatty acid degradation, peroxisome	Predicted protein
7	Phatr3_J35240	3-hydroxacyl-CoA dehydrogenase (14:3 3-hydroxy-(5Z,8Z,11Z))	1.1.1.35|1.1.1.211	R01975	Fatty acid degradation, peroxisome	Predicted protein
7	Phatr3_J35240	Enoyl-CoA hydratase (12:3(2E,6Z,9Z))	4.2.1.17|4.2.1.74	R03026	Fatty acid degradation, peroxisome	Predicted protein
7	Phatr3_J35240	3-hydroxacyl-CoA dehydrogenase (12:2 3-hydroxy-(6Z,9Z))	1.1.1.35|1.1.1.211	R01975	Fatty acid degradation, peroxisome	Predicted protein
7	Phatr3_J35240	Enoyl-CoA hydratase (10:2(2E,7Z))	4.2.1.17|4.2.1.74	R03026	Fatty acid degradation, peroxisome	Predicted protein
7	Phatr3_J35240	3-hydroxacyl-CoA dehydrogenase (10:1 3-hydroxy-(7Z))	1.1.1.35|1.1.1.211	R01975	Fatty acid degradation, peroxisome	Predicted protein
7	Phatr3_J35240	Enoyl-CoA hydratase (16:2(2E,9Z))	4.2.1.17|4.2.1.74	R03026	Fatty acid degradation, peroxisome	Predicted protein
7	Phatr3_J35240	3-hydroxacyl-CoA dehydrogenase (16:1 3-hydroxy-(9Z))	1.1.1.35|1.1.1.211	R01975	Fatty acid degradation, peroxisome	Predicted protein
7	Phatr3_J35240	Enoyl-CoA hydratase (14:2(2E,7Z))	4.2.1.17|4.2.1.74	R03026	Fatty acid degradation, peroxisome	Predicted protein
7	Phatr3_J35240	3-hydroxacyl-CoA dehydrogenase (14:1 3-hydroxy-(7Z))	1.1.1.35|1.1.1.211	R01975	Fatty acid degradation, peroxisome	Predicted protein
7	Phatr3_J35240	Enoyl-CoA hydratase (12:2(2E,5Z))	4.2.1.17|4.2.1.74	R03026	Fatty acid degradation, peroxisome	Predicted protein
7	Phatr3_J35240	3-hydroxacyl-CoA dehydrogenase (12:1 3-hydroxy-(5Z))	1.1.1.35|1.1.1.211	R01975	Fatty acid degradation, peroxisome	Predicted protein
7	Phatr3_J35240	Enoyl-CoA hydratase (16:3(2E,9Z,12Z))	4.2.1.17|4.2.1.74	R03026	Fatty acid degradation, peroxisome	Predicted protein
7	Phatr3_J35240	3-hydroxacyl-CoA dehydrogenase (16:2 3-hydroxy-(9Z,12Z))	1.1.1.35|1.1.1.211	R01975	Fatty acid degradation, peroxisome	Predicted protein
7	Phatr3_J35240	Enoyl-CoA hydratase (14:3(2E,7Z,10Z))	4.2.1.17|4.2.1.74	R03026	Fatty acid degradation, peroxisome	Predicted protein
7	Phatr3_J35240	3-hydroxacyl-CoA dehydrogenase (14:2 3-hydroxy-(7Z,10Z))	1.1.1.35|1.1.1.211	R01975	Fatty acid degradation, peroxisome	Predicted protein
7	Phatr3_J35240	Enoyl-CoA hydratase (12:3(2E,5Z,8Z))	4.2.1.17|4.2.1.74	R03026	Fatty acid degradation, peroxisome	Predicted protein
7	Phatr3_J35240	3-hydroxacyl-CoA dehydrogenase (12:2 3-hydroxy-(5Z,8Z))	1.1.1.35|1.1.1.211	R01975	Fatty acid degradation, peroxisome	Predicted protein
7	Phatr3_J35240	Enoyl-CoA hydratase (10:2(2E,6Z))	4.2.1.17|4.2.1.74	R03026	Fatty acid degradation, peroxisome	Predicted protein
7	Phatr3_J35240	3-hydroxacyl-CoA dehydrogenase (10:1 3-hydroxy-(6Z))	1.1.1.35|1.1.1.211	R01975	Fatty acid degradation, peroxisome	Predicted protein
7	Phatr3_J35240	Enoyl-CoA hydratase (16:4(2E,6Z,9Z,12Z))	4.2.1.17|4.2.1.74	R03026	Fatty acid degradation, peroxisome	Predicted protein
7	Phatr3_J35240	3-hydroxacyl-CoA dehydrogenase (16:3 3-hydroxy-(6Z,9Z,12Z))	1.1.1.35|1.1.1.211	R01975	Fatty acid degradation, peroxisome	Predicted protein
7	Phatr3_J35240	Enoyl-CoA hydratase (16:5(2E,6Z,9Z,12Z,15Z))	4.2.1.17|4.2.1.74	R03026	Fatty acid degradation, peroxisome	Predicted protein
7	Phatr3_J35240	3-hydroxacyl-CoA dehydrogenase (16:4 3-hydroxy-(6Z,9Z,12Z,15Z))	1.1.1.35|1.1.1.211	R01975	Fatty acid degradation, peroxisome	Predicted protein
7	Phatr3_J35240	Enoyl-CoA hydratase (14:4(2E,7Z,10Z,13Z))	4.2.1.17|4.2.1.74	R03026	Fatty acid degradation, peroxisome	Predicted protein
7	Phatr3_J35240	3-hydroxacyl-CoA dehydrogenase (14:3 3-hydroxy-(7Z,10Z,13Z))	1.1.1.35|1.1.1.211	R01975	Fatty acid degradation, peroxisome	Predicted protein
7	Phatr3_J35240	Enoyl-CoA hydratase (12:4(2E,5Z,8Z,11Z))	4.2.1.17|4.2.1.74	R03026	Fatty acid degradation, peroxisome	Predicted protein
7	Phatr3_J35240	3-hydroxacyl-CoA dehydrogenase (12:3 3-hydroxy-(5Z,8Z,11Z))	1.1.1.35|1.1.1.211	R01975	Fatty acid degradation, peroxisome	Predicted protein
7	Phatr3_J35240	Enoyl-CoA hydratase (10:3(2E,6Z,9Z))	4.2.1.17|4.2.1.74	R03026	Fatty acid degradation, peroxisome	Predicted protein
7	Phatr3_J35240	3-hydroxacyl-CoA dehydrogenase (10:2 3-hydroxy-(6Z,9Z))	1.1.1.35|1.1.1.211	R01975	Fatty acid degradation, peroxisome	Predicted protein
7	Phatr3_J35240	Enoyl-CoA hydratase (8:2(2E,7Z))	4.2.1.17|4.2.1.74	R03026	Fatty acid degradation, peroxisome	Predicted protein
7	Phatr3_J35240	3-hydroxacyl-CoA dehydrogenase (8:1 3-hydroxy-(7Z))	1.1.1.35|1.1.1.211	R01975	Fatty acid degradation, peroxisome	Predicted protein
7	Phatr3_J35240	Enoyl-CoA hydratase (6:2(2E,5Z))	4.2.1.17|4.2.1.74	R03026	Fatty acid degradation, peroxisome	Predicted protein
7	Phatr3_J35240	3-hydroxacyl-CoA dehydrogenase (6:1 3-hydroxy-(5Z))	1.1.1.35|1.1.1.211	R01975	Fatty acid degradation, peroxisome	Predicted protein
7	Phatr3_J35240	Cardiolipin maturation	3.1.1.-|2.3.1.-		Cardiolipin biosynthesis	Predicted protein
7	Phatr3_J42245	Electron transfer flavoprotein-ubiquinone oxidoreductase	1.5.5.1	R04433	Oxidative phosphorylation	Predicted protein
7	Phatr3_J44622	Delta-6` desaturase (14:0/16:3(6Z,9Z,12Z))(MGDG sn-2)	1.14.19.2	R08161	Galactoglycerolipid metabolism	Predicted protein
7	Phatr3_J44622	Delta-6` desaturase (16:1(9Z)/16:3(6Z,9Z,12Z))(MGDG sn-2)	1.14.19.2	R08161	Galactoglycerolipid metabolism	Predicted protein
7	Phatr3_J44622	Delta-6` desaturase (18:1(9Z)/16:3(6Z,9Z,12Z))(MGDG sn-2)	1.14.19.2	R08161	Galactoglycerolipid metabolism	Predicted protein
7	Phatr3_J44622	Delta-6` desaturase (20:5(5Z,8Z,11Z,14Z,17Z)/16:3(6Z,9Z,12Z))(MGDG sn-2)	1.14.19.2	R08161	Galactoglycerolipid metabolism	Predicted protein
7	Phatr3_J44622	Delta-6 desaturase (18:0/16:3(6Z,9Z,12Z))(MGDG sn-2)	1.14.19.2	R08161	Galactoglycerolipid metabolism	Predicted protein
7	Phatr3_J45947	Acetyl-CoA C-acyltransferase	2.3.1.16	R00927	Amino acid metabolism: Valine, Leucine and Isoleucine degradation	Predicted protein
7	Phatr3_J45947	Beta-ketoacyl CoA thiolase (18:0)	2.3.1.16	R00391	Fatty acid degradation, peroxisome	Predicted protein
7	Phatr3_J45947	Beta-ketoacyl CoA thiolase (16:0)	2.3.1.16	R03991	Fatty acid degradation, peroxisome	Predicted protein
7	Phatr3_J45947	Beta-ketoacyl CoA thiolase (14:0)	2.3.1.16	R03858	Fatty acid degradation, peroxisome	Predicted protein
7	Phatr3_J45947	Beta-ketoacyl CoA thiolase (12:0)	2.3.1.16		Fatty acid degradation, peroxisome	Predicted protein
7	Phatr3_J45947	Beta-ketoacyl CoA thiolase (10:0)	2.3.1.16		Fatty acid degradation, peroxisome	Predicted protein
7	Phatr3_J45947	Beta-ketoacyl CoA thiolase (8:0)	2.3.1.16		Fatty acid degradation, peroxisome	Predicted protein
7	Phatr3_J45947	Beta-ketoacyl CoA thiolase (6:0)	2.3.1.16		Fatty acid degradation, peroxisome	Predicted protein
7	Phatr3_J45947	Beta-ketoacyl CoA thiolase (8:1 3-oxo-(5Z))	2.3.1.16		Fatty acid degradation, peroxisome	Predicted protein
7	Phatr3_J45947	Beta-ketoacyl CoA thiolase (18:1 3-oxo-(9Z))	2.3.1.16		Fatty acid degradation, peroxisome	Predicted protein
7	Phatr3_J45947	Beta-ketoacyl CoA thiolase (16:1 3-oxo-(7Z))	2.3.1.16		Fatty acid degradation, peroxisome	Predicted protein
7	Phatr3_J45947	Beta-ketoacyl CoA thiolase (14:1 3-oxo-(5Z))	2.3.1.16		Fatty acid degradation, peroxisome	Predicted protein
7	Phatr3_J45947	Beta-ketoacyl CoA thiolase (18:2 3-oxo-(9Z,12Z))	2.3.1.16		Fatty acid degradation, peroxisome	Predicted protein
7	Phatr3_J45947	Beta-ketoacyl CoA thiolase (16:2 3-oxo-(7Z,10Z))	2.3.1.16		Fatty acid degradation, peroxisome	Predicted protein
7	Phatr3_J45947	Beta-ketoacyl CoA thiolase (14:2 3-oxo-(5Z,8Z))	2.3.1.16		Fatty acid degradation, peroxisome	Predicted protein
7	Phatr3_J45947	Beta-ketoacyl CoA thiolase (12:1 3-oxo-(6Z))	2.3.1.16		Fatty acid degradation, peroxisome	Predicted protein
7	Phatr3_J45947	Beta-ketoacyl CoA thiolase (18:3 3-oxo-(6Z,9Z,12Z))	2.3.1.16		Fatty acid degradation, peroxisome	Predicted protein
7	Phatr3_J45947	Beta-ketoacyl CoA thiolase (18:3 3-oxo-(9Z,12Z,15Z))	2.3.1.16		Fatty acid degradation, peroxisome	Predicted protein
7	Phatr3_J45947	Beta-ketoacyl CoA thiolase (16:3 3-oxo-(7Z,10Z,13Z))	2.3.1.16		Fatty acid degradation, peroxisome	Predicted protein
7	Phatr3_J45947	Beta-ketoacyl CoA thiolase (14:3 3-oxo-(5Z,8Z,11Z))	2.3.1.16		Fatty acid degradation, peroxisome	Predicted protein
7	Phatr3_J45947	Beta-ketoacyl CoA thiolase (12:2 3-oxo-(6Z,9Z))	2.3.1.16		Fatty acid degradation, peroxisome	Predicted protein
7	Phatr3_J45947	Beta-ketoacyl CoA thiolase (10:1 3-oxo-(7Z))	2.3.1.16		Fatty acid degradation, peroxisome	Predicted protein
7	Phatr3_J45947	Beta-ketoacyl CoA thiolase (16:1 3-oxo-(9Z))	2.3.1.16		Fatty acid degradation, peroxisome	Predicted protein
7	Phatr3_J45947	Beta-ketoacyl CoA thiolase (14:1 3-oxo-(7Z))	2.3.1.16		Fatty acid degradation, peroxisome	Predicted protein
7	Phatr3_J45947	Beta-ketoacyl CoA thiolase (12:1 3-oxo-(5Z))	2.3.1.16		Fatty acid degradation, peroxisome	Predicted protein
7	Phatr3_J45947	Beta-ketoacyl CoA thiolase (16:2 3-oxo-(9Z,12Z))	2.3.1.16		Fatty acid degradation, peroxisome	Predicted protein
7	Phatr3_J45947	Beta-ketoacyl CoA thiolase (14:2 3-oxo-(7Z,10Z))	2.3.1.16		Fatty acid degradation, peroxisome	Predicted protein
7	Phatr3_J45947	Beta-ketoacyl CoA thiolase (12:2 3-oxo-(5Z,8Z))	2.3.1.16		Fatty acid degradation, peroxisome	Predicted protein
7	Phatr3_J45947	Beta-ketoacyl CoA thiolase (10:1 3-oxo-(6Z))	2.3.1.16		Fatty acid degradation, peroxisome	Predicted protein
7	Phatr3_J45947	Beta-ketoacyl CoA thiolase (16:3 3-oxo-(6Z,9Z,12Z))	2.3.1.16		Fatty acid degradation, peroxisome	Predicted protein
7	Phatr3_J45947	Beta-ketoacyl CoA thiolase (16:4 3-oxo-(6Z,9Z,12Z,15Z))	2.3.1.16		Fatty acid degradation, peroxisome	Predicted protein
7	Phatr3_J45947	Beta-ketoacyl CoA thiolase (14:3 3-oxo-(7Z,10Z,13Z))	2.3.1.16		Fatty acid degradation, peroxisome	Predicted protein
7	Phatr3_J45947	Beta-ketoacyl CoA thiolase (12:3 3-oxo-(5Z,8Z,11Z))	2.3.1.16		Fatty acid degradation, peroxisome	Predicted protein
7	Phatr3_J45947	Beta-ketoacyl CoA thiolase (10:2 3-oxo-(6Z,9Z))	2.3.1.16		Fatty acid degradation, peroxisome	Predicted protein
7	Phatr3_J45947	Beta-ketoacyl CoA thiolase (8:1 3-oxo-(7Z))	2.3.1.16		Fatty acid degradation, peroxisome	Predicted protein
7	Phatr3_J45947	Beta-ketoacyl CoA thiolase (6:1 3-oxo-(5Z))	2.3.1.16		Fatty acid degradation, peroxisome	Predicted protein
7	Phatr3_J45947	Beta oxidation (odd chain) C(7:0)	1.3.8.1|4.2.1.17|1.1.1.35|2.3.1.16		Fatty acid degradation, mitochondria	Predicted protein
7	Phatr3_J54151	long-chain acyl-CoA synthetase (16:0)	6.2.1.3	R00390	Fatty acid biosynthesis, mitochondria	Long chain acyl-CoA synthetase
7	Phatr3_J54478	malate synthase, glyoxysomal	2.3.3.9	R00472	Glyoxylate cycle; TCA cycle; Dicarboxylate metabolism	Malate synthase
8	Phatr3_J10100	Mg-protoporphyrin IX magnesium-lyase	6.6.1.1	R03877	Porphyrin and chlorophyll metabolism	Predicted protein
8	Phatr3_J12431	Phospholipase D (14:0/14:0) (phosphatidylcholine)	3.1.4.4	R01310	Fatty acid biosynthesis
8	Phatr3_J12431	Phospholipase D (14:0/16:0) (phosphatidylcholine)	3.1.4.4	R01310	Fatty acid biosynthesis
8	Phatr3_J12431	Phospholipase D (14:0/16:1(9Z)) (phosphatidylcholine)	3.1.4.4	R01310	Fatty acid biosynthesis
8	Phatr3_J12431	Phospholipase D (14:0/18:0) (phosphatidylcholine)	3.1.4.4	R01310	Fatty acid biosynthesis
8	Phatr3_J12431	Phospholipase D (14:0/18:1(9Z)) (phosphatidylcholine)	3.1.4.4	R01310	Fatty acid biosynthesis
8	Phatr3_J12431	Phospholipase D (14:0/20:5(5Z,8Z,11Z,14Z,17Z)) (phosphatidylcholine)	3.1.4.4	R01310	Fatty acid biosynthesis
8	Phatr3_J12431	Phospholipase D (14:0/22:6(4Z,7Z,10Z,13Z,16Z,19Z)) (phosphatidylcholine)	3.1.4.4	R01310	Fatty acid biosynthesis
8	Phatr3_J12431	Phospholipase D (16:0/14:0) (phosphatidylcholine)	3.1.4.4	R01310	Fatty acid biosynthesis
8	Phatr3_J12431	Phospholipase D (16:0/16:0) (phosphatidylcholine)	3.1.4.4	R01310	Fatty acid biosynthesis
8	Phatr3_J12431	Phospholipase D (16:0/16:1(9Z)) (phosphatidylcholine)	3.1.4.4	R01310	Fatty acid biosynthesis
8	Phatr3_J12431	Phospholipase D (16:0/18:0) (phosphatidylcholine)	3.1.4.4	R01310	Fatty acid biosynthesis
8	Phatr3_J12431	Phospholipase D (16:0/18:1(9Z)) (phosphatidylcholine)	3.1.4.4	R01310	Fatty acid biosynthesis
8	Phatr3_J12431	Phospholipase D (16:0/20:5(5Z,8Z,11Z,14Z,17Z)) (phosphatidylcholine)	3.1.4.4	R01310	Fatty acid biosynthesis
8	Phatr3_J12431	Phospholipase D (16:0/22:6(4Z,7Z,10Z,13Z,16Z,19Z)) (phosphatidylcholine)	3.1.4.4	R01310	Fatty acid biosynthesis
8	Phatr3_J12431	Phospholipase D (16:1(9Z)/14:0) (phosphatidylcholine)	3.1.4.4	R01310	Fatty acid biosynthesis
8	Phatr3_J12431	Phospholipase D (16:1(9Z)/16:0) (phosphatidylcholine)	3.1.4.4	R01310	Fatty acid biosynthesis
8	Phatr3_J12431	Phospholipase D (16:1(9Z)/16:1(9Z)) (phosphatidylcholine)	3.1.4.4	R01310	Fatty acid biosynthesis
8	Phatr3_J12431	Phospholipase D (16:1(9Z)/18:0) (phosphatidylcholine)	3.1.4.4	R01310	Fatty acid biosynthesis
8	Phatr3_J12431	Phospholipase D (16:1(9Z)/18:1(9Z)) (phosphatidylcholine)	3.1.4.4	R01310	Fatty acid biosynthesis
8	Phatr3_J12431	Phospholipase D (16:1(9Z)/20:5(5Z,8Z,11Z,14Z,17Z)) (phosphatidylcholine)	3.1.4.4	R01310	Fatty acid biosynthesis
8	Phatr3_J12431	Phospholipase D (16:1(9Z)/22:6(4Z,7Z,10Z,13Z,16Z,19Z)) (phosphatidylcholine)	3.1.4.4	R01310	Fatty acid biosynthesis
8	Phatr3_J12431	Phospholipase D (18:0/14:0) (phosphatidylcholine)	3.1.4.4	R01310	Fatty acid biosynthesis
8	Phatr3_J12431	Phospholipase D (18:0/16:0) (phosphatidylcholine)	3.1.4.4	R01310	Fatty acid biosynthesis
8	Phatr3_J12431	Phospholipase D (18:0/16:1(9Z)) (phosphatidylcholine)	3.1.4.4	R01310	Fatty acid biosynthesis
8	Phatr3_J12431	Phospholipase D (18:0/18:0) (phosphatidylcholine)	3.1.4.4	R01310	Fatty acid biosynthesis
8	Phatr3_J12431	Phospholipase D (18:0/18:1(9Z)) (phosphatidylcholine)	3.1.4.4	R01310	Fatty acid biosynthesis
8	Phatr3_J12431	Phospholipase D (18:0/20:5(5Z,8Z,11Z,14Z,17Z)) (phosphatidylcholine)	3.1.4.4	R01310	Fatty acid biosynthesis
8	Phatr3_J12431	Phospholipase D (18:0/22:6(4Z,7Z,10Z,13Z,16Z,19Z)) (phosphatidylcholine)	3.1.4.4	R01310	Fatty acid biosynthesis
8	Phatr3_J12431	Phospholipase D (18:1(9Z)/14:0) (phosphatidylcholine)	3.1.4.4	R01310	Fatty acid biosynthesis
8	Phatr3_J12431	Phospholipase D (18:1(9Z)/16:0) (phosphatidylcholine)	3.1.4.4	R01310	Fatty acid biosynthesis
8	Phatr3_J12431	Phospholipase D (18:1(9Z)/16:1(9Z)) (phosphatidylcholine)	3.1.4.4	R01310	Fatty acid biosynthesis
8	Phatr3_J12431	Phospholipase D (18:1(9Z)/18:0) (phosphatidylcholine)	3.1.4.4	R01310	Fatty acid biosynthesis
8	Phatr3_J12431	Phospholipase D (18:1(9Z)/18:1(9Z)) (phosphatidylcholine)	3.1.4.4	R01310	Fatty acid biosynthesis
8	Phatr3_J12431	Phospholipase D (18:1(9Z)/20:5(5Z,8Z,11Z,14Z,17Z)) (phosphatidylcholine)	3.1.4.4	R01310	Fatty acid biosynthesis
8	Phatr3_J12431	Phospholipase D (18:1(9Z)/22:6(4Z,7Z,10Z,13Z,16Z,19Z)) (phosphatidylcholine)	3.1.4.4	R01310	Fatty acid biosynthesis
8	Phatr3_J12431	Phospholipase D (20:5(5Z,8Z,11Z,14Z,17Z)/14:0) (phosphatidylcholine)	3.1.4.4	R01310	Fatty acid biosynthesis
8	Phatr3_J12431	Phospholipase D (20:5(5Z,8Z,11Z,14Z,17Z)/16:0) (phosphatidylcholine)	3.1.4.4	R01310	Fatty acid biosynthesis
8	Phatr3_J12431	Phospholipase D (20:5(5Z,8Z,11Z,14Z,17Z)/16:1(9Z)) (phosphatidylcholine)	3.1.4.4	R01310	Fatty acid biosynthesis
8	Phatr3_J12431	Phospholipase D (20:5(5Z,8Z,11Z,14Z,17Z)/18:0) (phosphatidylcholine)	3.1.4.4	R01310	Fatty acid biosynthesis
8	Phatr3_J12431	Phospholipase D (20:5(5Z,8Z,11Z,14Z,17Z)/18:1(9Z)) (phosphatidylcholine)	3.1.4.4	R01310	Fatty acid biosynthesis
8	Phatr3_J12431	Phospholipase D (20:5(5Z,8Z,11Z,14Z,17Z)/20:5(5Z,8Z,11Z,14Z,17Z)) (phosphatidylcholine)	3.1.4.4	R01310	Fatty acid biosynthesis
8	Phatr3_J12431	Phospholipase D (20:5(5Z,8Z,11Z,14Z,17Z)/22:6(4Z,7Z,10Z,13Z,16Z,19Z)) (phosphatidylcholine)	3.1.4.4	R01310	Fatty acid biosynthesis
8	Phatr3_J12431	Phospholipase D (22:6(4Z,7Z,10Z,13Z,16Z,19Z)/14:0) (phosphatidylcholine)	3.1.4.4	R01310	Fatty acid biosynthesis
8	Phatr3_J12431	Phospholipase D (22:6(4Z,7Z,10Z,13Z,16Z,19Z)/16:0) (phosphatidylcholine)	3.1.4.4	R01310	Fatty acid biosynthesis
8	Phatr3_J12431	Phospholipase D (22:6(4Z,7Z,10Z,13Z,16Z,19Z)/16:1(9Z)) (phosphatidylcholine)	3.1.4.4	R01310	Fatty acid biosynthesis
8	Phatr3_J12431	Phospholipase D (22:6(4Z,7Z,10Z,13Z,16Z,19Z)/18:0) (phosphatidylcholine)	3.1.4.4	R01310	Fatty acid biosynthesis
8	Phatr3_J12431	Phospholipase D (22:6(4Z,7Z,10Z,13Z,16Z,19Z)/18:1(9Z)) (phosphatidylcholine)	3.1.4.4	R01310	Fatty acid biosynthesis
8	Phatr3_J12431	Phospholipase D (22:6(4Z,7Z,10Z,13Z,16Z,19Z)/20:5(5Z,8Z,11Z,14Z,17Z)) (phosphatidylcholine)	3.1.4.4	R01310	Fatty acid biosynthesis
8	Phatr3_J12431	Phospholipase D (22:6(4Z,7Z,10Z,13Z,16Z,19Z)/22:6(4Z,7Z,10Z,13Z,16Z,19Z)) (phosphatidylcholine)	3.1.4.4	R01310	Fatty acid biosynthesis
8	Phatr3_J12431	Phospholipase D (14:0/18:2(9Z,12Z)) (phosphatidylcholine)	3.1.4.4	R01310	Fatty acid biosynthesis
8	Phatr3_J12431	Phospholipase D (16:0/18:2(9Z,12Z)) (phosphatidylcholine)	3.1.4.4	R01310	Fatty acid biosynthesis
8	Phatr3_J12431	Phospholipase D (16:1(9Z)/18:2(9Z,12Z)) (phosphatidylcholine)	3.1.4.4	R01310	Fatty acid biosynthesis
8	Phatr3_J12431	Phospholipase D (18:0/18:2(9Z,12Z)) (phosphatidylcholine)	3.1.4.4	R01310	Fatty acid biosynthesis
8	Phatr3_J12431	Phospholipase D (18:2(9Z,12Z)/14:0) (phosphatidylcholine)	3.1.4.4	R01310	Fatty acid biosynthesis
8	Phatr3_J12431	Phospholipase D (18:2(9Z,12Z)/16:0) (phosphatidylcholine)	3.1.4.4	R01310	Fatty acid biosynthesis
8	Phatr3_J12431	Phospholipase D (18:2(9Z,12Z)/16:1(9Z)) (phosphatidylcholine)	3.1.4.4	R01310	Fatty acid biosynthesis
8	Phatr3_J12431	Phospholipase D (18:2(9Z,12Z)/18:0) (phosphatidylcholine)	3.1.4.4	R01310	Fatty acid biosynthesis
8	Phatr3_J12431	Phospholipase D (18:2(9Z,12Z)/18:1(9Z)) (phosphatidylcholine)	3.1.4.4	R01310	Fatty acid biosynthesis
8	Phatr3_J12431	Phospholipase D (18:2(9Z,12Z)/18:2(9Z,12Z) (phosphatidylcholine)	3.1.4.4	R01310	Fatty acid biosynthesis
8	Phatr3_J12431	Phospholipase D (18:1(9Z)/18:2(9Z,12Z)) (phosphatidylcholine)	3.1.4.4	R01310	Fatty acid biosynthesis
8	Phatr3_J12431	Phospholipase D (18:2(9Z,12Z)/20:5(5Z,8Z,11Z,14Z,17Z)) (phosphatidylcholine)	3.1.4.4	R01310	Fatty acid biosynthesis
8	Phatr3_J12431	Phospholipase D (18:2(9Z,12Z)/22:6(4Z,7Z,10Z,13Z,16Z,19Z)) (phosphatidylcholine)	3.1.4.4	R01310	Fatty acid biosynthesis
8	Phatr3_J12431	Phospholipase D (20:5(5Z,8Z,11Z,14Z,17Z)/18:2(9Z,12Z)) (phosphatidylcholine)	3.1.4.4	R01310	Fatty acid biosynthesis
8	Phatr3_J12431	Phospholipase D (22:6(4Z,7Z,10Z,13Z,16Z,19Z)/18:2(9Z,12Z)) (phosphatidylcholine)	3.1.4.4	R01310	Fatty acid biosynthesis
8	Phatr3_J12431	Phospholipase D (14:0/18:3(6Z,9Z,12Z)) (phosphatidylcholine)	3.1.4.4	R01310	Fatty acid biosynthesis
8	Phatr3_J12431	Phospholipase D (16:0/18:3(6Z,9Z,12Z)) (phosphatidylcholine)	3.1.4.4	R01310	Fatty acid biosynthesis
8	Phatr3_J12431	Phospholipase D (16:1(9Z)/18:3(6Z,9Z,12Z)) (phosphatidylcholine)	3.1.4.4	R01310	Fatty acid biosynthesis
8	Phatr3_J12431	Phospholipase D (18:0/18:3(6Z,9Z,12Z)) (phosphatidylcholine)	3.1.4.4	R01310	Fatty acid biosynthesis
8	Phatr3_J12431	Phospholipase D (18:2(9Z,12Z)/18:3(6Z,9Z,12Z)) (phosphatidylcholine)	3.1.4.4	R01310	Fatty acid biosynthesis
8	Phatr3_J12431	Phospholipase D (18:1(9Z)/18:3(6Z,9Z,12Z)) (phosphatidylcholine)	3.1.4.4	R01310	Fatty acid biosynthesis
8	Phatr3_J12431	Phospholipase D (20:5(5Z,8Z,11Z,14Z,17Z)/18:3(6Z,9Z,12Z)) (phosphatidylcholine)	3.1.4.4	R01310	Fatty acid biosynthesis
8	Phatr3_J12431	Phospholipase D (22:6(4Z,7Z,10Z,13Z,16Z,19Z)/18:3(6Z,9Z,12Z)) (phosphatidylcholine)	3.1.4.4	R01310	Fatty acid biosynthesis
8	Phatr3_J12431	Phospholipase D (14:0/18:3(9Z,12Z,15Z)) (phosphatidylcholine)	3.1.4.4	R01310	Fatty acid biosynthesis
8	Phatr3_J12431	Phospholipase D (16:0/18:3(9Z,12Z,15Z)) (phosphatidylcholine)	3.1.4.4	R01310	Fatty acid biosynthesis
8	Phatr3_J12431	Phospholipase D (16:1(9Z)/18:3(9Z,12Z,15Z)) (phosphatidylcholine)	3.1.4.4	R01310	Fatty acid biosynthesis
8	Phatr3_J12431	Phospholipase D (18:0/18:3(9Z,12Z,15Z)) (phosphatidylcholine)	3.1.4.4	R01310	Fatty acid biosynthesis
8	Phatr3_J12431	Phospholipase D (18:2(9Z,12Z)/18:3(9Z,12Z,15Z)) (phosphatidylcholine)	3.1.4.4	R01310	Fatty acid biosynthesis
8	Phatr3_J12431	Phospholipase D (18:1(9Z)/18:3(9Z,12Z,15Z)) (phosphatidylcholine)	3.1.4.4	R01310	Fatty acid biosynthesis
8	Phatr3_J12431	Phospholipase D (20:5(5Z,8Z,11Z,14Z,17Z)/18:3(9Z,12Z,15Z)) (phosphatidylcholine)	3.1.4.4	R01310	Fatty acid biosynthesis
8	Phatr3_J12431	Phospholipase D (22:6(4Z,7Z,10Z,13Z,16Z,19Z)/18:3(9Z,12Z,15Z)) (phosphatidylcholine)	3.1.4.4	R01310	Fatty acid biosynthesis
8	Phatr3_J12431	Phospholipase D (14:0/20:4(5Z,8Z,11Z,14Z)) (phosphatidylcholine)	3.1.4.4	R01310	Fatty acid biosynthesis
8	Phatr3_J12431	Phospholipase D (16:0/20:4(5Z,8Z,11Z,14Z)) (phosphatidylcholine)	3.1.4.4	R01310	Fatty acid biosynthesis
8	Phatr3_J12431	Phospholipase D (16:1(9Z)/20:4(5Z,8Z,11Z,14Z)) (phosphatidylcholine)	3.1.4.4	R01310	Fatty acid biosynthesis
8	Phatr3_J12431	Phospholipase D (18:0/20:4(5Z,8Z,11Z,14Z)) (phosphatidylcholine)	3.1.4.4	R01310	Fatty acid biosynthesis
8	Phatr3_J12431	Phospholipase D (18:2(9Z,12Z)/20:4(5Z,8Z,11Z,14Z)) (phosphatidylcholine)	3.1.4.4	R01310	Fatty acid biosynthesis
8	Phatr3_J12431	Phospholipase D (18:1(9Z)/20:4(5Z,8Z,11Z,14Z)) (phosphatidylcholine)	3.1.4.4	R01310	Fatty acid biosynthesis
8	Phatr3_J12431	Phospholipase D (20:5(5Z,8Z,11Z,14Z,17Z)/20:4(5Z,8Z,11Z,14Z)) (phosphatidylcholine)	3.1.4.4	R01310	Fatty acid biosynthesis
8	Phatr3_J12431	Phospholipase D (22:6(4Z,7Z,10Z,13Z,16Z,19Z)/20:4(5Z,8Z,11Z,14Z)) (phosphatidylcholine)	3.1.4.4	R02239	Fatty acid biosynthesis
8	Phatr3_J12431	Phospholipase D (14:0/14:0) (phosphatidylethanolamine)	3.1.4.4	R02051	Fatty acid biosynthesis
8	Phatr3_J12431	Phospholipase D (14:0/16:0) (phosphatidylethanolamine)	3.1.4.4	R02051	Fatty acid biosynthesis
8	Phatr3_J12431	Phospholipase D (14:0/16:1(9Z)) (phosphatidylethanolamine)	3.1.4.4	R02051	Fatty acid biosynthesis
8	Phatr3_J12431	Phospholipase D (14:0/18:0) (phosphatidylethanolamine)	3.1.4.4	R02051	Fatty acid biosynthesis
8	Phatr3_J12431	Phospholipase D (14:0/18:1(9Z)) (phosphatidylethanolamine)	3.1.4.4	R02051	Fatty acid biosynthesis
8	Phatr3_J12431	Phospholipase D (14:0/20:5(5Z,8Z,11Z,14Z,17Z)) (phosphatidylethanolamine)	3.1.4.4	R02051	Fatty acid biosynthesis
8	Phatr3_J12431	Phospholipase D (14:0/22:6(4Z,7Z,10Z,13Z,16Z,19Z)) (phosphatidylethanolamine)	3.1.4.4	R02051	Fatty acid biosynthesis
8	Phatr3_J12431	Phospholipase D (16:0/14:0) (phosphatidylethanolamine)	3.1.4.4	R02051	Fatty acid biosynthesis
8	Phatr3_J12431	Phospholipase D (16:0/16:0) (phosphatidylethanolamine)	3.1.4.4	R02051	Fatty acid biosynthesis
8	Phatr3_J12431	Phospholipase D (16:0/16:1(9Z)) (phosphatidylethanolamine)	3.1.4.4	R02051	Fatty acid biosynthesis
8	Phatr3_J12431	Phospholipase D (16:0/18:0) (phosphatidylethanolamine)	3.1.4.4	R02051	Fatty acid biosynthesis
8	Phatr3_J12431	Phospholipase D (16:0/18:1(9Z)) (phosphatidylethanolamine)	3.1.4.4	R02051	Fatty acid biosynthesis
8	Phatr3_J12431	Phospholipase D (16:0/20:5(5Z,8Z,11Z,14Z,17Z)) (phosphatidylethanolamine)	3.1.4.4	R02051	Fatty acid biosynthesis
8	Phatr3_J12431	Phospholipase D (16:0/22:6(4Z,7Z,10Z,13Z,16Z,19Z)) (phosphatidylethanolamine)	3.1.4.4	R02051	Fatty acid biosynthesis
8	Phatr3_J12431	Phospholipase D (16:1(9Z)/14:0) (phosphatidylethanolamine)	3.1.4.4	R02051	Fatty acid biosynthesis
8	Phatr3_J12431	Phospholipase D (16:1(9Z)/16:0) (phosphatidylethanolamine)	3.1.4.4	R02051	Fatty acid biosynthesis
8	Phatr3_J12431	Phospholipase D (16:1(9Z)/16:1(9Z)) (phosphatidylethanolamine)	3.1.4.4	R02051	Fatty acid biosynthesis
8	Phatr3_J12431	Phospholipase D (16:1(9Z)/18:0) (phosphatidylethanolamine)	3.1.4.4	R02051	Fatty acid biosynthesis
8	Phatr3_J12431	Phospholipase D (16:1(9Z)/18:1(9Z)) (phosphatidylethanolamine)	3.1.4.4	R02051	Fatty acid biosynthesis
8	Phatr3_J12431	Phospholipase D (16:1(9Z)/20:5(5Z,8Z,11Z,14Z,17Z)) (phosphatidylethanolamine)	3.1.4.4	R02051	Fatty acid biosynthesis
8	Phatr3_J12431	Phospholipase D (16:1(9Z)/22:6(4Z,7Z,10Z,13Z,16Z,19Z)) (phosphatidylethanolamine)	3.1.4.4	R02051	Fatty acid biosynthesis
8	Phatr3_J12431	Phospholipase D (18:0/14:0) (phosphatidylethanolamine)	3.1.4.4	R02051	Fatty acid biosynthesis
8	Phatr3_J12431	Phospholipase D (18:0/16:0) (phosphatidylethanolamine)	3.1.4.4	R02051	Fatty acid biosynthesis
8	Phatr3_J12431	Phospholipase D (18:0/16:1(9Z)) (phosphatidylethanolamine)	3.1.4.4	R02051	Fatty acid biosynthesis
8	Phatr3_J12431	Phospholipase D (18:0/18:0) (phosphatidylethanolamine)	3.1.4.4	R02051	Fatty acid biosynthesis
8	Phatr3_J12431	Phospholipase D (18:0/18:1(9Z)) (phosphatidylethanolamine)	3.1.4.4	R02051	Fatty acid biosynthesis
8	Phatr3_J12431	Phospholipase D (18:0/20:5(5Z,8Z,11Z,14Z,17Z)) (phosphatidylethanolamine)	3.1.4.4	R02051	Fatty acid biosynthesis
8	Phatr3_J12431	Phospholipase D (18:0/22:6(4Z,7Z,10Z,13Z,16Z,19Z)) (phosphatidylethanolamine)	3.1.4.4	R02051	Fatty acid biosynthesis
8	Phatr3_J12431	Phospholipase D (18:1(9Z)/14:0) (phosphatidylethanolamine)	3.1.4.4	R02051	Fatty acid biosynthesis
8	Phatr3_J12431	Phospholipase D (18:1(9Z)/16:0) (phosphatidylethanolamine)	3.1.4.4	R02051	Fatty acid biosynthesis
8	Phatr3_J12431	Phospholipase D (18:1(9Z)/16:1(9Z)) (phosphatidylethanolamine)	3.1.4.4	R02051	Fatty acid biosynthesis
8	Phatr3_J12431	Phospholipase D (18:1(9Z)/18:0) (phosphatidylethanolamine)	3.1.4.4	R02051	Fatty acid biosynthesis
8	Phatr3_J12431	Phospholipase D (18:1(9Z)/18:1(9Z)) (phosphatidylethanolamine)	3.1.4.4	R02051	Fatty acid biosynthesis
8	Phatr3_J12431	Phospholipase D (18:1(9Z)/20:5(5Z,8Z,11Z,14Z,17Z)) (phosphatidylethanolamine)	3.1.4.4	R02051	Fatty acid biosynthesis
8	Phatr3_J12431	Phospholipase D (18:1(9Z)/22:6(4Z,7Z,10Z,13Z,16Z,19Z)) (phosphatidylethanolamine)	3.1.4.4	R02051	Fatty acid biosynthesis
8	Phatr3_J12431	Phospholipase D (20:5(5Z,8Z,11Z,14Z,17Z)/14:0) (phosphatidylethanolamine)	3.1.4.4	R02051	Fatty acid biosynthesis
8	Phatr3_J12431	Phospholipase D (20:5(5Z,8Z,11Z,14Z,17Z)/16:0) (phosphatidylethanolamine)	3.1.4.4	R02051	Fatty acid biosynthesis
8	Phatr3_J12431	Phospholipase D (20:5(5Z,8Z,11Z,14Z,17Z)/16:1(9Z)) (phosphatidylethanolamine)	3.1.4.4	R02051	Fatty acid biosynthesis
8	Phatr3_J12431	Phospholipase D (20:5(5Z,8Z,11Z,14Z,17Z)/18:0) (phosphatidylethanolamine)	3.1.4.4	R02051	Fatty acid biosynthesis
8	Phatr3_J12431	Phospholipase D (20:5(5Z,8Z,11Z,14Z,17Z)/18:1(9Z)) (phosphatidylethanolamine)	3.1.4.4	R02051	Fatty acid biosynthesis
8	Phatr3_J12431	Phospholipase D (20:5(5Z,8Z,11Z,14Z,17Z)/20:5(5Z,8Z,11Z,14Z,17Z)) (phosphatidylethanolamine)	3.1.4.4	R02051	Fatty acid biosynthesis
8	Phatr3_J12431	Phospholipase D (20:5(5Z,8Z,11Z,14Z,17Z)/22:6(4Z,7Z,10Z,13Z,16Z,19Z)) (phosphatidylethanolamine)	3.1.4.4	R02051	Fatty acid biosynthesis
8	Phatr3_J12431	Phospholipase D (22:6(4Z,7Z,10Z,13Z,16Z,19Z)/14:0) (phosphatidylethanolamine)	3.1.4.4	R02051	Fatty acid biosynthesis
8	Phatr3_J12431	Phospholipase D (22:6(4Z,7Z,10Z,13Z,16Z,19Z)/16:0) (phosphatidylethanolamine)	3.1.4.4	R02051	Fatty acid biosynthesis
8	Phatr3_J12431	Phospholipase D (22:6(4Z,7Z,10Z,13Z,16Z,19Z)/16:1(9Z)) (phosphatidylethanolamine)	3.1.4.4	R02051	Fatty acid biosynthesis
8	Phatr3_J12431	Phospholipase D (22:6(4Z,7Z,10Z,13Z,16Z,19Z)/18:0) (phosphatidylethanolamine)	3.1.4.4	R02051	Fatty acid biosynthesis
8	Phatr3_J12431	Phospholipase D (22:6(4Z,7Z,10Z,13Z,16Z,19Z)/18:1(9Z)) (phosphatidylethanolamine)	3.1.4.4	R02051	Fatty acid biosynthesis
8	Phatr3_J12431	Phospholipase D (22:6(4Z,7Z,10Z,13Z,16Z,19Z)/20:5(5Z,8Z,11Z,14Z,17Z)) (phosphatidylethanolamine)	3.1.4.4	R02051	Fatty acid biosynthesis
8	Phatr3_J12431	Phospholipase D (22:6(4Z,7Z,10Z,13Z,16Z,19Z)/22:6(4Z,7Z,10Z,13Z,16Z,19Z)) (phosphatidylethanolamine)	3.1.4.4	R02051	Fatty acid biosynthesis
8	Phatr3_J12431	Phospholipase D (14:0/18:2(9Z,12Z)) (phosphatidylethanolamine)	3.1.4.4	R02051	Fatty acid biosynthesis
8	Phatr3_J12431	Phospholipase D (16:0/18:2(9Z,12Z)) (phosphatidylethanolamine)	3.1.4.4	R02051	Fatty acid biosynthesis
8	Phatr3_J12431	Phospholipase D (16:1(9Z)/18:2(9Z,12Z)) (phosphatidylethanolamine)	3.1.4.4	R02051	Fatty acid biosynthesis
8	Phatr3_J12431	Phospholipase D (18:0/18:2(9Z,12Z)) (phosphatidylethanolamine)	3.1.4.4	R02051	Fatty acid biosynthesis
8	Phatr3_J12431	Phospholipase D (18:2(9Z,12Z)/14:0) (phosphatidylethanolamine)	3.1.4.4	R02051	Fatty acid biosynthesis
8	Phatr3_J12431	Phospholipase D (18:2(9Z,12Z)/16:0) (phosphatidylethanolamine)	3.1.4.4	R02051	Fatty acid biosynthesis
8	Phatr3_J12431	Phospholipase D (18:2(9Z,12Z)/16:1(9Z)) (phosphatidylethanolamine)	3.1.4.4	R02051	Fatty acid biosynthesis
8	Phatr3_J12431	Phospholipase D (18:2(9Z,12Z)/18:0) (phosphatidylethanolamine)	3.1.4.4	R02051	Fatty acid biosynthesis
8	Phatr3_J12431	Phospholipase D (18:2(9Z,12Z)/18:1(9Z)) (phosphatidylethanolamine)	3.1.4.4	R02051	Fatty acid biosynthesis
8	Phatr3_J12431	Phospholipase D (18:2(9Z,12Z)/18:2(9Z,12Z)) (phosphatidylethanolamine)	3.1.4.4	R02051	Fatty acid biosynthesis
8	Phatr3_J12431	Phospholipase D (18:1(9Z)/18:2(9Z,12Z)) (phosphatidylethanolamine)	3.1.4.4	R02051	Fatty acid biosynthesis
8	Phatr3_J12431	Phospholipase D (18:2(9Z,12Z)/20:5(5Z,8Z,11Z,14Z,17Z)) (phosphatidylethanolamine)	3.1.4.4	R02051	Fatty acid biosynthesis
8	Phatr3_J12431	Phospholipase D (18:2(9Z,12Z)/22:6(4Z,7Z,10Z,13Z,16Z,19Z)) (phosphatidylethanolamine)	3.1.4.4	R02051	Fatty acid biosynthesis
8	Phatr3_J12431	Phospholipase D (20:5(5Z,8Z,11Z,14Z,17Z)/18:2(9Z,12Z)) (phosphatidylethanolamine)	3.1.4.4	R02051	Fatty acid biosynthesis
8	Phatr3_J12431	Phospholipase D (22:6(4Z,7Z,10Z,13Z,16Z,19Z)/18:2(9Z,12Z)) (phosphatidylethanolamine)	3.1.4.4	R02051	Fatty acid biosynthesis
8	Phatr3_J12431	Phospholipase D (14:0/18:3(6Z,9Z,12Z)) (phosphatidylethanolamine)	3.1.4.4	R02051	Fatty acid biosynthesis
8	Phatr3_J12431	Phospholipase D (16:0/18:3(6Z,9Z,12Z)) (phosphatidylethanolamine)	3.1.4.4	R02051	Fatty acid biosynthesis
8	Phatr3_J12431	Phospholipase D (16:1(9Z)/18:3(6Z,9Z,12Z)) (phosphatidylethanolamine)	3.1.4.4	R02051	Fatty acid biosynthesis
8	Phatr3_J12431	Phospholipase D (18:0/18:3(6Z,9Z,12Z)) (phosphatidylethanolamine)	3.1.4.4	R02051	Fatty acid biosynthesis
8	Phatr3_J12431	Phospholipase D (18:2(9Z,12Z)/18:3(6Z,9Z,12Z)) (phosphatidylethanolamine)	3.1.4.4	R02051	Fatty acid biosynthesis
8	Phatr3_J12431	Phospholipase D (18:1(9Z)/18:3(6Z,9Z,12Z)) (phosphatidylethanolamine)	3.1.4.4	R02051	Fatty acid biosynthesis
8	Phatr3_J12431	Phospholipase D (20:5(5Z,8Z,11Z,14Z,17Z)/18:3(6Z,9Z,12Z)) (phosphatidylethanolamine)	3.1.4.4	R02051	Fatty acid biosynthesis
8	Phatr3_J12431	Phospholipase D (22:6(4Z,7Z,10Z,13Z,16Z,19Z)/18:3(6Z,9Z,12Z)) (phosphatidylethanolamine)	3.1.4.4	R02051	Fatty acid biosynthesis
8	Phatr3_J12431	Phospholipase D (14:0/18:3(9Z,12Z,15Z)) (phosphatidylethanolamine)	3.1.4.4	R02051	Fatty acid biosynthesis
8	Phatr3_J12431	Phospholipase D (16:0/18:3(9Z,12Z,15Z)) (phosphatidylethanolamine)	3.1.4.4	R02051	Fatty acid biosynthesis
8	Phatr3_J12431	Phospholipase D (16:1(9Z)/18:3(9Z,12Z,15Z)) (phosphatidylethanolamine)	3.1.4.4	R02051	Fatty acid biosynthesis
8	Phatr3_J12431	Phospholipase D (18:0/18:3(9Z,12Z,15Z)) (phosphatidylethanolamine)	3.1.4.4	R02051	Fatty acid biosynthesis
8	Phatr3_J12431	Phospholipase D (18:2(9Z,12Z)/18:3(9Z,12Z,15Z)) (phosphatidylethanolamine)	3.1.4.4	R02051	Fatty acid biosynthesis
8	Phatr3_J12431	Phospholipase D (18:1(9Z)/18:3(9Z,12Z,15Z)) (phosphatidylethanolamine)	3.1.4.4	R02051	Fatty acid biosynthesis
8	Phatr3_J12431	Phospholipase D (20:5(5Z,8Z,11Z,14Z,17Z)/18:3(9Z,12Z,15Z)) (phosphatidylethanolamine)	3.1.4.4	R02051	Fatty acid biosynthesis
8	Phatr3_J12431	Phospholipase D (22:6(4Z,7Z,10Z,13Z,16Z,19Z)/18:3(9Z,12Z,15Z)) (phosphatidylethanolamine)	3.1.4.4	R02051	Fatty acid biosynthesis
8	Phatr3_J12431	Phospholipase D (14:0/20:4(5Z,8Z,11Z,14Z)) (phosphatidylethanolamine)	3.1.4.4	R02051	Fatty acid biosynthesis
8	Phatr3_J12431	Phospholipase D (16:0/20:4(5Z,8Z,11Z,14Z)) (phosphatidylethanolamine)	3.1.4.4	R02051	Fatty acid biosynthesis
8	Phatr3_J12431	Phospholipase D (16:1(9Z)/20:4(5Z,8Z,11Z,14Z)) (phosphatidylethanolamine)	3.1.4.4	R02051	Fatty acid biosynthesis
8	Phatr3_J12431	Phospholipase D (18:0/20:4(5Z,8Z,11Z,14Z)) (phosphatidylethanolamine)	3.1.4.4	R02051	Fatty acid biosynthesis
8	Phatr3_J12431	Phospholipase D (18:2(9Z,12Z)/20:4(5Z,8Z,11Z,14Z)) (phosphatidylethanolamine)	3.1.4.4	R02051	Fatty acid biosynthesis
8	Phatr3_J12431	Phospholipase D (18:1(9Z)/20:4(5Z,8Z,11Z,14Z)) (phosphatidylethanolamine)	3.1.4.4	R02051	Fatty acid biosynthesis
8	Phatr3_J12431	Phospholipase D (20:5(5Z,8Z,11Z,14Z,17Z)/20:4(5Z,8Z,11Z,14Z)) (phosphatidylethanolamine)	3.1.4.4	R02051	Fatty acid biosynthesis
8	Phatr3_J12431	Phospholipase D (22:6(4Z,7Z,10Z,13Z,16Z,19Z)/20:4(5Z,8Z,11Z,14Z)) (phosphatidylethanolamine)	3.1.4.4	R02051	Fatty acid biosynthesis
8	Phatr3_J13951	Glutamine dehydrogenase (NADP+)	1.4.1.4	R00248	Amino acid metabolism: Alanine, Aspartate and Glutamate metabolism	Glutamate dehydrogenase
8	Phatr3_J14444	UDP-GlcNAc:dolichyl-pyrophosphoryl-GlcNAc GlcNAc transferase	2.4.1.141	R05970	N-Glycan biosynthesis	Udp-n-acetylglucosamine n-acetylglucosaminyltransferase
8	Phatr3_J16157	Deaminido NAD diphosphatase	3.6.1.9	R03004	Cofactor biosynthesis: Nicotinate and Nicotinamide metabolism	Predicted protein
8	Phatr3_J18572	Catalase	1.11.1.6	R00009	Fatty acid degradation, mitochondria	Catalase-peroxidase
8	Phatr3_J22510	Delta 4 desaturase (14:0/22:6(4Z,7Z,10Z,13Z,16Z,19Z))(PC sn-2)	1.14.19.-		Fatty acid biosynthesis: Long chain omega-3 synthesis	Predicted protein
8	Phatr3_J22510	Delta 4 desaturase (16:0/22:6(4Z,7Z,10Z,13Z,16Z,19Z))(PC sn-2)	1.14.19.-		Fatty acid biosynthesis: Long chain omega-3 synthesis	Predicted protein
8	Phatr3_J22510	Delta 4 desaturase (16:1(9Z)/22:6(4Z,7Z,10Z,13Z,16Z,19Z))(PC sn-2)	1.14.19.-		Fatty acid biosynthesis: Long chain omega-3 synthesis	Predicted protein
8	Phatr3_J22510	Delta 4 desaturase (18:0/22:6(4Z,7Z,10Z,13Z,16Z,19Z))(PC sn-2)	1.14.19.-		Fatty acid biosynthesis: Long chain omega-3 synthesis	Predicted protein
8	Phatr3_J22510	Delta 4 desaturase (18:2(9Z,12Z)/22:6(4Z,7Z,10Z,13Z,16Z,19Z))(PC sn-2)	1.14.19.-		Fatty acid biosynthesis: Long chain omega-3 synthesis	Predicted protein
8	Phatr3_J22510	Delta 4 desaturase (18:1(9Z)/22:6(4Z,7Z,10Z,13Z,16Z,19Z))(PC sn-2)	1.14.19.-		Fatty acid biosynthesis: Long chain omega-3 synthesis	Predicted protein
8	Phatr3_J22510	Delta 4 desaturase (20:5(5Z,8Z,11Z,14Z,17Z)/22:6(4Z,7Z,10Z,13Z,16Z,19Z))(PC sn-2)	1.14.19.-		Fatty acid biosynthesis: Long chain omega-3 synthesis	Predicted protein
8	Phatr3_J22510	Delta 4 desaturase (22:6(4Z,7Z,10Z,13Z,16Z,19Z)/22:6(4Z,7Z,10Z,13Z,16Z,19Z))(PC sn-2)	1.14.19.-		Fatty acid biosynthesis: Long chain omega-3 synthesis	Predicted protein
8	Phatr3_J34307	Protochlorophyllide oxidoreductase (light-dependent)	1.3.1.33	R03845	Porphyrin and chlorophyll metabolism	Predicted protein
8	Phatr3_J34307	Divinylprotochlorophyllide oxidoreductase (light-dependent)	1.3.1.33	R06286	Porphyrin and chlorophyll metabolism	Predicted protein
8	Phatr3_J35370	Carbonic anhydrase, chloroplast	4.2.1.1	R00132	Carbon fixation	Predicted protein
8	Phatr3_J44106	Spermine: oxygen oxidoreductase	1.5.3.17	R09076	Amino acid metabolism: Proline and Arginine metabolism	Predicted protein
8	Phatr3_J44106	Spermidine: oxygen oxidoreductase	1.5.3.17	R09077	Amino acid metabolism: Proline and Arginine metabolism	Predicted protein
8	Phatr3_J44384	4-Hydroxyphenylpyruvate:oxygen oxidoreductase	1.13.11.27	R02521	Amino acid metabolism: Tyrosine metabolism	Predicted protein
8	Phatr3_J45518	Phospholipase A2 (14:0/18:4(6Z,9Z,12Z,15Z)) (phosphatidylcholine)	3.1.1.4	R01313	Fatty acid biosynthesis: Long chain omega-3 synthesis	Predicted protein
8	Phatr3_J45518	Phospholipase A2 (16:0/18:4(6Z,9Z,12Z,15Z)) (phosphatidylcholine)	3.1.1.4	R01313	Fatty acid biosynthesis: Long chain omega-3 synthesis	Predicted protein
8	Phatr3_J45518	Phospholipase A2 (16:1(9Z)/18:4(6Z,9Z,12Z,15Z)) (phosphatidylcholine)	3.1.1.4	R01313	Fatty acid biosynthesis: Long chain omega-3 synthesis	Predicted protein
8	Phatr3_J45518	Phospholipase A2 (18:0/18:4(6Z,9Z,12Z,15Z)) (phosphatidylcholine)	3.1.1.4	R01313	Fatty acid biosynthesis: Long chain omega-3 synthesis	Predicted protein
8	Phatr3_J45518	Phospholipase A2 (18:2(9Z,12Z)/18:4(6Z,9Z,12Z,15Z)) (phosphatidylcholine)	3.1.1.4	R01313	Fatty acid biosynthesis: Long chain omega-3 synthesis	Predicted protein
8	Phatr3_J45518	Phospholipase A2 (18:1(9Z)/18:4(6Z,9Z,12Z,15Z)) (phosphatidylcholine)	3.1.1.4	R01313	Fatty acid biosynthesis: Long chain omega-3 synthesis	Predicted protein
8	Phatr3_J45518	Phospholipase A2 (20:5(5Z,8Z,11Z,14Z,17Z)/18:4(6Z,9Z,12Z,15Z)) (phosphatidylcholine)	3.1.1.4	R01313	Fatty acid biosynthesis: Long chain omega-3 synthesis	Predicted protein
8	Phatr3_J45518	Phospholipase A2 (22:6(4Z,7Z,10Z,13Z,16Z,19Z)/18:4(6Z,9Z,12Z,15Z)) (phosphatidylcholine)	3.1.1.4	R01313	Fatty acid biosynthesis: Long chain omega-3 synthesis	Predicted protein
8	Phatr3_J45518	Phospholipase A2 (14:0/18:3(6Z,9Z,12Z)) (phosphatidylcholine)	3.1.1.4	R01313	Fatty acid biosynthesis: Long chain omega-3 synthesis	Predicted protein
8	Phatr3_J45518	Phospholipase A2 (16:0/18:3(6Z,9Z,12Z)) (phosphatidylcholine)	3.1.1.4	R01313	Fatty acid biosynthesis: Long chain omega-3 synthesis	Predicted protein
8	Phatr3_J45518	Phospholipase A2 (16:1(9Z)/18:3(6Z,9Z,12Z)) (phosphatidylcholine)	3.1.1.4	R01313	Fatty acid biosynthesis: Long chain omega-3 synthesis	Predicted protein
8	Phatr3_J45518	Phospholipase A2 (18:0/18:3(6Z,9Z,12Z)) (phosphatidylcholine)	3.1.1.4	R01313	Fatty acid biosynthesis: Long chain omega-3 synthesis	Predicted protein
8	Phatr3_J45518	Phospholipase A2 (18:2(9Z,12Z)/18:3(6Z,9Z,12Z)) (phosphatidylcholine)	3.1.1.4	R01313	Fatty acid biosynthesis: Long chain omega-3 synthesis	Predicted protein
8	Phatr3_J45518	Phospholipase A2 (18:1(9Z)/18:3(6Z,9Z,12Z)) (phosphatidylcholine)	3.1.1.4	R01313	Fatty acid biosynthesis: Long chain omega-3 synthesis	Predicted protein
8	Phatr3_J45518	Phospholipase A2 (20:5(5Z,8Z,11Z,14Z,17Z)/18:3(6Z,9Z,12Z)) (phosphatidylcholine)	3.1.1.4	R01313	Fatty acid biosynthesis: Long chain omega-3 synthesis	Predicted protein
8	Phatr3_J45518	Phospholipase A2 (22:6(4Z,7Z,10Z,13Z,16Z,19Z)/18:3(6Z,9Z,12Z)) (phosphatidylcholine)	3.1.1.4	R01313	Fatty acid biosynthesis: Long chain omega-3 synthesis	Predicted protein
8	Phatr3_J45518	Phospholipase A2 (14:0/20:5(5Z,8Z,11Z,14Z,17Z)) (phosphatidylcholine)	3.1.1.4	R01313	Fatty acid biosynthesis	Predicted protein
8	Phatr3_J45518	Phospholipase A2 (16:0/20:5(5Z,8Z,11Z,14Z,17Z)) (phosphatidylcholine)	3.1.1.4	R01313	Fatty acid biosynthesis	Predicted protein
8	Phatr3_J45518	Phospholipase A2 (16:1(9Z)/20:5(5Z,8Z,11Z,14Z,17Z)) (phosphatidylcholine)	3.1.1.4	R01313	Fatty acid biosynthesis	Predicted protein
8	Phatr3_J45518	Phospholipase A2 (18:0/20:5(5Z,8Z,11Z,14Z,17Z)) (phosphatidylcholine)	3.1.1.4	R01313	Fatty acid biosynthesis	Predicted protein
8	Phatr3_J45518	Phospholipase A2 (18:1(9Z)/20:5(5Z,8Z,11Z,14Z,17Z)) (phosphatidylcholine)	3.1.1.4	R01313	Fatty acid biosynthesis	Predicted protein
8	Phatr3_J45518	Phospholipase A2 (20:5(5Z,8Z,11Z,14Z,17Z)/20:5(5Z,8Z,11Z,14Z,17Z)) (phosphatidylcholine)	3.1.1.4	R01313	Fatty acid biosynthesis	Predicted protein
8	Phatr3_J45518	Phospholipase A2 (22:6(4Z,7Z,10Z,13Z,16Z,19Z)/20:5(5Z,8Z,11Z,14Z,17Z)) (phosphatidylcholine)	3.1.1.4	R01313	Fatty acid biosynthesis	Predicted protein
8	Phatr3_J45518	Phospholipase A2 (18:2(9Z,12Z)/20:5(5Z,8Z,11Z,14Z,17Z)) (phosphatidylcholine)	3.1.1.4	R01313	Fatty acid biosynthesis	Predicted protein
8	Phatr3_J45518	Phospholipase A2 (14:0/14:0) (phosphatidylcholine)	3.1.1.4	R01313	Fatty acid biosynthesis	Predicted protein
8	Phatr3_J45518	Phospholipase A2 (14:0/16:0) (phosphatidylcholine)	3.1.1.4	R01313	Fatty acid biosynthesis	Predicted protein
8	Phatr3_J45518	Phospholipase A2 (14:0/16:1(9Z)) (phosphatidylcholine)	3.1.1.4	R01313	Fatty acid biosynthesis	Predicted protein
8	Phatr3_J45518	Phospholipase A2 (14:0/18:0) (phosphatidylcholine)	3.1.1.4	R01313	Fatty acid biosynthesis	Predicted protein
8	Phatr3_J45518	Phospholipase A2 (14:0/18:1(9Z)) (phosphatidylcholine)	3.1.1.4	R01313	Fatty acid biosynthesis	Predicted protein
8	Phatr3_J45518	Phospholipase A2 (14:0/22:6(4Z,7Z,10Z,13Z,16Z,19Z)) (phosphatidylcholine)	3.1.1.4	R01313	Fatty acid biosynthesis	Predicted protein
8	Phatr3_J45518	Phospholipase A2 (16:0/14:0) (phosphatidylcholine)	3.1.1.4	R01313	Fatty acid biosynthesis	Predicted protein
8	Phatr3_J45518	Phospholipase A2 (16:0/16:0) (phosphatidylcholine)	3.1.1.4	R01313	Fatty acid biosynthesis	Predicted protein
8	Phatr3_J45518	Phospholipase A2 (16:0/16:1(9Z)) (phosphatidylcholine)	3.1.1.4	R01313	Fatty acid biosynthesis	Predicted protein
8	Phatr3_J45518	Phospholipase A2 (16:0/18:0) (phosphatidylcholine)	3.1.1.4	R01313	Fatty acid biosynthesis	Predicted protein
8	Phatr3_J45518	Phospholipase A2 (16:0/18:1(9Z)) (phosphatidylcholine)	3.1.1.4	R01313	Fatty acid biosynthesis	Predicted protein
8	Phatr3_J45518	Phospholipase A2 (16:0/22:6(4Z,7Z,10Z,13Z,16Z,19Z)) (phosphatidylcholine)	3.1.1.4	R01313	Fatty acid biosynthesis	Predicted protein
8	Phatr3_J45518	Phospholipase A2 (16:1(9Z)/14:0) (phosphatidylcholine)	3.1.1.4	R01313	Fatty acid biosynthesis	Predicted protein
8	Phatr3_J45518	Phospholipase A2 (16:1(9Z)/16:0) (phosphatidylcholine)	3.1.1.4	R01313	Fatty acid biosynthesis	Predicted protein
8	Phatr3_J45518	Phospholipase A2 (16:1(9Z)/16:1(9Z)) (phosphatidylcholine)	3.1.1.4	R01313	Fatty acid biosynthesis	Predicted protein
8	Phatr3_J45518	Phospholipase A2 (16:1(9Z)/18:0) (phosphatidylcholine)	3.1.1.4	R01313	Fatty acid biosynthesis	Predicted protein
8	Phatr3_J45518	Phospholipase A2 (16:1(9Z)/18:1(9Z)) (phosphatidylcholine)	3.1.1.4	R01313	Fatty acid biosynthesis	Predicted protein
8	Phatr3_J45518	Phospholipase A2 (16:1(9Z)/22:6(4Z,7Z,10Z,13Z,16Z,19Z)) (phosphatidylcholine)	3.1.1.4	R01313	Fatty acid biosynthesis	Predicted protein
8	Phatr3_J45518	Phospholipase A2 (18:0/14:0) (phosphatidylcholine)	3.1.1.4	R01313	Fatty acid biosynthesis	Predicted protein
8	Phatr3_J45518	Phospholipase A2 (18:0/16:0) (phosphatidylcholine)	3.1.1.4	R01313	Fatty acid biosynthesis	Predicted protein
8	Phatr3_J45518	Phospholipase A2 (18:0/16:1(9Z)) (phosphatidylcholine)	3.1.1.4	R01313	Fatty acid biosynthesis	Predicted protein
8	Phatr3_J45518	Phospholipase A2 (18:0/18:0) (phosphatidylcholine)	3.1.1.4	R01313	Fatty acid biosynthesis	Predicted protein
8	Phatr3_J45518	Phospholipase A2 (18:0/18:1(9Z)) (phosphatidylcholine)	3.1.1.4	R01313	Fatty acid biosynthesis	Predicted protein
8	Phatr3_J45518	Phospholipase A2 (18:0/22:6(4Z,7Z,10Z,13Z,16Z,19Z)) (phosphatidylcholine)	3.1.1.4	R01313	Fatty acid biosynthesis	Predicted protein
8	Phatr3_J45518	Phospholipase A2 (18:1(9Z)/14:0) (phosphatidylcholine)	3.1.1.4	R01313	Fatty acid biosynthesis	Predicted protein
8	Phatr3_J45518	Phospholipase A2 (18:1(9Z)/16:0) (phosphatidylcholine)	3.1.1.4	R01313	Fatty acid biosynthesis	Predicted protein
8	Phatr3_J45518	Phospholipase A2 (18:1(9Z)/16:1(9Z)) (phosphatidylcholine)	3.1.1.4	R01313	Fatty acid biosynthesis	Predicted protein
8	Phatr3_J45518	Phospholipase A2 (18:1(9Z)/18:0) (phosphatidylcholine)	3.1.1.4	R01313	Fatty acid biosynthesis	Predicted protein
8	Phatr3_J45518	Phospholipase A2 (18:1(9Z)/18:1(9Z)) (phosphatidylcholine)	3.1.1.4	R01313	Fatty acid biosynthesis	Predicted protein
8	Phatr3_J45518	Phospholipase A2 (18:1(9Z)/22:6(4Z,7Z,10Z,13Z,16Z,19Z)) (phosphatidylcholine)	3.1.1.4	R01313	Fatty acid biosynthesis	Predicted protein
8	Phatr3_J45518	Phospholipase A2 (20:5(5Z,8Z,11Z,14Z,17Z)/14:0) (phosphatidylcholine)	3.1.1.4	R01313	Fatty acid biosynthesis	Predicted protein
8	Phatr3_J45518	Phospholipase A2 (20:5(5Z,8Z,11Z,14Z,17Z)/16:0) (phosphatidylcholine)	3.1.1.4	R01313	Fatty acid biosynthesis	Predicted protein
8	Phatr3_J45518	Phospholipase A2 (20:5(5Z,8Z,11Z,14Z,17Z)/16:1(9Z)) (phosphatidylcholine)	3.1.1.4	R01313	Fatty acid biosynthesis	Predicted protein
8	Phatr3_J45518	Phospholipase A2 (20:5(5Z,8Z,11Z,14Z,17Z)/18:0) (phosphatidylcholine)	3.1.1.4	R01313	Fatty acid biosynthesis	Predicted protein
8	Phatr3_J45518	Phospholipase A2 (20:5(5Z,8Z,11Z,14Z,17Z)/18:1(9Z)) (phosphatidylcholine)	3.1.1.4	R01313	Fatty acid biosynthesis	Predicted protein
8	Phatr3_J45518	Phospholipase A2 (20:5(5Z,8Z,11Z,14Z,17Z)/22:6(4Z,7Z,10Z,13Z,16Z,19Z)) (phosphatidylcholine)	3.1.1.4	R01313	Fatty acid biosynthesis	Predicted protein
8	Phatr3_J45518	Phospholipase A2 (22:6(4Z,7Z,10Z,13Z,16Z,19Z)/14:0) (phosphatidylcholine)	3.1.1.4	R01313	Fatty acid biosynthesis	Predicted protein
8	Phatr3_J45518	Phospholipase A2 (22:6(4Z,7Z,10Z,13Z,16Z,19Z)/16:0) (phosphatidylcholine)	3.1.1.4	R01313	Fatty acid biosynthesis	Predicted protein
8	Phatr3_J45518	Phospholipase A2 (22:6(4Z,7Z,10Z,13Z,16Z,19Z)/16:1(9Z)) (phosphatidylcholine)	3.1.1.4	R01313	Fatty acid biosynthesis	Predicted protein
8	Phatr3_J45518	Phospholipase A2 (22:6(4Z,7Z,10Z,13Z,16Z,19Z)/18:0) (phosphatidylcholine)	3.1.1.4	R01313	Fatty acid biosynthesis	Predicted protein
8	Phatr3_J45518	Phospholipase A2 (22:6(4Z,7Z,10Z,13Z,16Z,19Z)/18:1(9Z)) (phosphatidylcholine)	3.1.1.4	R01313	Fatty acid biosynthesis	Predicted protein
8	Phatr3_J45518	Phospholipase A2 (22:6(4Z,7Z,10Z,13Z,16Z,19Z)/22:6(4Z,7Z,10Z,13Z,16Z,19Z)) (phosphatidylcholine)	3.1.1.4	R01313	Fatty acid biosynthesis	Predicted protein
8	Phatr3_J45518	Phospholipase A2 (14:0/18:2(9Z,12Z)) (phosphatidylcholine)	3.1.1.4	R01313	Fatty acid biosynthesis	Predicted protein
8	Phatr3_J45518	Phospholipase A2 (16:0/18:2(9Z,12Z)) (phosphatidylcholine)	3.1.1.4	R01313	Fatty acid biosynthesis	Predicted protein
8	Phatr3_J45518	Phospholipase A2 (16:1(9Z)/18:2(9Z,12Z)) (phosphatidylcholine)	3.1.1.4	R01313	Fatty acid biosynthesis	Predicted protein
8	Phatr3_J45518	Phospholipase A2 (18:0/18:2(9Z,12Z)) (phosphatidylcholine)	3.1.1.4	R01313	Fatty acid biosynthesis	Predicted protein
8	Phatr3_J45518	Phospholipase A2 (18:2(9Z,12Z)/14:0) (phosphatidylcholine)	3.1.1.4	R01313	Fatty acid biosynthesis	Predicted protein
8	Phatr3_J45518	Phospholipase A2 (18:2(9Z,12Z)/16:0) (phosphatidylcholine)	3.1.1.4	R01313	Fatty acid biosynthesis	Predicted protein
8	Phatr3_J45518	Phospholipase A2 (18:2(9Z,12Z)/16:1(9Z)) (phosphatidylcholine)	3.1.1.4	R01313	Fatty acid biosynthesis	Predicted protein
8	Phatr3_J45518	Phospholipase A2 (18:2(9Z,12Z)/18:0) (phosphatidylcholine)	3.1.1.4	R01313	Fatty acid biosynthesis	Predicted protein
8	Phatr3_J45518	Phospholipase A2 (18:2(9Z,12Z)/18:1(9Z)) (phosphatidylcholine)	3.1.1.4	R01313	Fatty acid biosynthesis	Predicted protein
8	Phatr3_J45518	Phospholipase A2 (18:2(9Z,12Z)/18:2(9Z,12Z) (phosphatidylcholine)	3.1.1.4	R01313	Fatty acid biosynthesis	Predicted protein
8	Phatr3_J45518	Phospholipase A2 (18:1(9Z)/18:2(9Z,12Z)) (phosphatidylcholine)	3.1.1.4	R01313	Fatty acid biosynthesis	Predicted protein
8	Phatr3_J45518	Phospholipase A2 (18:2(9Z,12Z)/22:6(4Z,7Z,10Z,13Z,16Z,19Z)) (phosphatidylcholine)	3.1.1.4	R01313	Fatty acid biosynthesis	Predicted protein
8	Phatr3_J45518	Phospholipase A2 (20:5(5Z,8Z,11Z,14Z,17Z)/18:2(9Z,12Z)) (phosphatidylcholine)	3.1.1.4	R01313	Fatty acid biosynthesis	Predicted protein
8	Phatr3_J45518	Phospholipase A2 (22:6(4Z,7Z,10Z,13Z,16Z,19Z)/18:2(9Z,12Z)) (phosphatidylcholine)	3.1.1.4	R01313	Fatty acid biosynthesis	Predicted protein
8	Phatr3_J45518	Phospholipase A2 (14:0/18:3(9Z,12Z,15Z)) (phosphatidylcholine)	3.1.1.4	R01313	Fatty acid biosynthesis	Predicted protein
8	Phatr3_J45518	Phospholipase A2 (16:0/18:3(9Z,12Z,15Z)) (phosphatidylcholine)	3.1.1.4	R01313	Fatty acid biosynthesis	Predicted protein
8	Phatr3_J45518	Phospholipase A2 (16:1(9Z)/18:3(9Z,12Z,15Z)) (phosphatidylcholine)	3.1.1.4	R01313	Fatty acid biosynthesis	Predicted protein
8	Phatr3_J45518	Phospholipase A2 (18:0/18:3(9Z,12Z,15Z)) (phosphatidylcholine)	3.1.1.4	R01313	Fatty acid biosynthesis	Predicted protein
8	Phatr3_J45518	Phospholipase A2 (18:2(9Z,12Z)/18:3(9Z,12Z,15Z)) (phosphatidylcholine)	3.1.1.4	R01313	Fatty acid biosynthesis	Predicted protein
8	Phatr3_J45518	Phospholipase A2 (18:1(9Z)/18:3(9Z,12Z,15Z)) (phosphatidylcholine)	3.1.1.4	R01313	Fatty acid biosynthesis	Predicted protein
8	Phatr3_J45518	Phospholipase A2 (20:5(5Z,8Z,11Z,14Z,17Z)/18:3(9Z,12Z,15Z)) (phosphatidylcholine)	3.1.1.4	R01313	Fatty acid biosynthesis	Predicted protein
8	Phatr3_J45518	Phospholipase A2 (22:6(4Z,7Z,10Z,13Z,16Z,19Z)/18:3(9Z,12Z,15Z)) (phosphatidylcholine)	3.1.1.4	R01313	Fatty acid biosynthesis	Predicted protein
8	Phatr3_J45518	Phospholipase A2 (14:0/20:4(5Z,8Z,11Z,14Z)) (phosphatidylcholine)	3.1.1.4	R01313	Fatty acid biosynthesis	Predicted protein
8	Phatr3_J45518	Phospholipase A2 (16:0/20:4(5Z,8Z,11Z,14Z)) (phosphatidylcholine)	3.1.1.4	R01313	Fatty acid biosynthesis	Predicted protein
8	Phatr3_J45518	Phospholipase A2 (16:1(9Z)/20:4(5Z,8Z,11Z,14Z)) (phosphatidylcholine)	3.1.1.4	R01313	Fatty acid biosynthesis	Predicted protein
8	Phatr3_J45518	Phospholipase A2 (18:0/20:4(5Z,8Z,11Z,14Z)) (phosphatidylcholine)	3.1.1.4	R01313	Fatty acid biosynthesis	Predicted protein
8	Phatr3_J45518	Phospholipase A2 (18:2(9Z,12Z)/20:4(5Z,8Z,11Z,14Z)) (phosphatidylcholine)	3.1.1.4	R01313	Fatty acid biosynthesis	Predicted protein
8	Phatr3_J45518	Phospholipase A2 (18:1(9Z)/20:4(5Z,8Z,11Z,14Z)) (phosphatidylcholine)	3.1.1.4	R01313	Fatty acid biosynthesis	Predicted protein
8	Phatr3_J45518	Phospholipase A2 (20:5(5Z,8Z,11Z,14Z,17Z)/20:4(5Z,8Z,11Z,14Z)) (phosphatidylcholine)	3.1.1.4	R01313	Fatty acid biosynthesis	Predicted protein
8	Phatr3_J45518	Phospholipase A2 (22:6(4Z,7Z,10Z,13Z,16Z,19Z)/20:4(5Z,8Z,11Z,14Z)) (phosphatidylcholine)	3.1.1.4	R01313	Fatty acid biosynthesis	Predicted protein
8	Phatr3_J45518	Phospholipase A2 (14:0/14:0) (phosphatidylethanolamine)	3.1.1.4	R02053	Fatty acid biosynthesis	Predicted protein
8	Phatr3_J45518	Phospholipase A2 (14:0/16:0) (phosphatidylethanolamine)	3.1.1.4	R02053	Fatty acid biosynthesis	Predicted protein
8	Phatr3_J45518	Phospholipase A2 (14:0/16:1(9Z)) (phosphatidylethanolamine)	3.1.1.4	R02053	Fatty acid biosynthesis	Predicted protein
8	Phatr3_J45518	Phospholipase A2 (14:0/18:0) (phosphatidylethanolamine)	3.1.1.4	R02053	Fatty acid biosynthesis	Predicted protein
8	Phatr3_J45518	Phospholipase A2 (14:0/18:1(9Z)) (phosphatidylethanolamine)	3.1.1.4	R02053	Fatty acid biosynthesis	Predicted protein
8	Phatr3_J45518	Phospholipase A2 (14:0/20:5(5Z,8Z,11Z,14Z,17Z)) (phosphatidylethanolamine)	3.1.1.4	R02053	Fatty acid biosynthesis	Predicted protein
8	Phatr3_J45518	Phospholipase A2 (14:0/22:6(4Z,7Z,10Z,13Z,16Z,19Z)) (phosphatidylethanolamine)	3.1.1.4	R02053	Fatty acid biosynthesis	Predicted protein
8	Phatr3_J45518	Phospholipase A2 (16:0/14:0) (phosphatidylethanolamine)	3.1.1.4	R02053	Fatty acid biosynthesis	Predicted protein
8	Phatr3_J45518	Phospholipase A2 (16:0/16:0) (phosphatidylethanolamine)	3.1.1.4	R02053	Fatty acid biosynthesis	Predicted protein
8	Phatr3_J45518	Phospholipase A2 (16:0/16:1(9Z)) (phosphatidylethanolamine)	3.1.1.4	R02053	Fatty acid biosynthesis	Predicted protein
8	Phatr3_J45518	Phospholipase A2 (16:0/18:0) (phosphatidylethanolamine)	3.1.1.4	R02053	Fatty acid biosynthesis	Predicted protein
8	Phatr3_J45518	Phospholipase A2 (16:0/18:1(9Z)) (phosphatidylethanolamine)	3.1.1.4	R02053	Fatty acid biosynthesis	Predicted protein
8	Phatr3_J45518	Phospholipase A2 (16:0/20:5(5Z,8Z,11Z,14Z,17Z)) (phosphatidylethanolamine)	3.1.1.4	R02053	Fatty acid biosynthesis	Predicted protein
8	Phatr3_J45518	Phospholipase A2 (16:0/22:6(4Z,7Z,10Z,13Z,16Z,19Z)) (phosphatidylethanolamine)	3.1.1.4	R02053	Fatty acid biosynthesis	Predicted protein
8	Phatr3_J45518	Phospholipase A2 (16:1(9Z)/14:0) (phosphatidylethanolamine)	3.1.1.4	R02053	Fatty acid biosynthesis	Predicted protein
8	Phatr3_J45518	Phospholipase A2 (16:1(9Z)/16:0) (phosphatidylethanolamine)	3.1.1.4	R02053	Fatty acid biosynthesis	Predicted protein
8	Phatr3_J45518	Phospholipase A2 (16:1(9Z)/16:1(9Z)) (phosphatidylethanolamine)	3.1.1.4	R02053	Fatty acid biosynthesis	Predicted protein
8	Phatr3_J45518	Phospholipase A2 (16:1(9Z)/18:0) (phosphatidylethanolamine)	3.1.1.4	R02053	Fatty acid biosynthesis	Predicted protein
8	Phatr3_J45518	Phospholipase A2 (16:1(9Z)/18:1(9Z)) (phosphatidylethanolamine)	3.1.1.4	R02053	Fatty acid biosynthesis	Predicted protein
8	Phatr3_J45518	Phospholipase A2 (16:1(9Z)/20:5(5Z,8Z,11Z,14Z,17Z)) (phosphatidylethanolamine)	3.1.1.4	R02053	Fatty acid biosynthesis	Predicted protein
8	Phatr3_J45518	Phospholipase A2 (16:1(9Z)/22:6(4Z,7Z,10Z,13Z,16Z,19Z)) (phosphatidylethanolamine)	3.1.1.4	R02053	Fatty acid biosynthesis	Predicted protein
8	Phatr3_J45518	Phospholipase A2 (18:0/14:0) (phosphatidylethanolamine)	3.1.1.4	R02053	Fatty acid biosynthesis	Predicted protein
8	Phatr3_J45518	Phospholipase A2 (18:0/16:0) (phosphatidylethanolamine)	3.1.1.4	R02053	Fatty acid biosynthesis	Predicted protein
8	Phatr3_J45518	Phospholipase A2 (18:0/16:1(9Z)) (phosphatidylethanolamine)	3.1.1.4	R02053	Fatty acid biosynthesis	Predicted protein
8	Phatr3_J45518	Phospholipase A2 (18:0/18:0) (phosphatidylethanolamine)	3.1.1.4	R02053	Fatty acid biosynthesis	Predicted protein
8	Phatr3_J45518	Phospholipase A2 (18:0/18:1(9Z)) (phosphatidylethanolamine)	3.1.1.4	R02053	Fatty acid biosynthesis	Predicted protein
8	Phatr3_J45518	Phospholipase A2 (18:0/20:5(5Z,8Z,11Z,14Z,17Z)) (phosphatidylethanolamine)	3.1.1.4	R02053	Fatty acid biosynthesis	Predicted protein
8	Phatr3_J45518	Phospholipase A2 (18:0/22:6(4Z,7Z,10Z,13Z,16Z,19Z)) (phosphatidylethanolamine)	3.1.1.4	R02053	Fatty acid biosynthesis	Predicted protein
8	Phatr3_J45518	Phospholipase A2 (18:1(9Z)/14:0) (phosphatidylethanolamine)	3.1.1.4	R02053	Fatty acid biosynthesis	Predicted protein
8	Phatr3_J45518	Phospholipase A2 (18:1(9Z)/16:0) (phosphatidylethanolamine)	3.1.1.4	R02053	Fatty acid biosynthesis	Predicted protein
8	Phatr3_J45518	Phospholipase A2 (18:1(9Z)/16:1(9Z)) (phosphatidylethanolamine)	3.1.1.4	R02053	Fatty acid biosynthesis	Predicted protein
8	Phatr3_J45518	Phospholipase A2 (18:1(9Z)/18:0) (phosphatidylethanolamine)	3.1.1.4	R02053	Fatty acid biosynthesis	Predicted protein
8	Phatr3_J45518	Phospholipase A2 (18:1(9Z)/18:1(9Z)) (phosphatidylethanolamine)	3.1.1.4	R02053	Fatty acid biosynthesis	Predicted protein
8	Phatr3_J45518	Phospholipase A2 (18:1(9Z)/20:5(5Z,8Z,11Z,14Z,17Z)) (phosphatidylethanolamine)	3.1.1.4	R02053	Fatty acid biosynthesis	Predicted protein
8	Phatr3_J45518	Phospholipase A2 (18:1(9Z)/22:6(4Z,7Z,10Z,13Z,16Z,19Z)) (phosphatidylethanolamine)	3.1.1.4	R02053	Fatty acid biosynthesis	Predicted protein
8	Phatr3_J45518	Phospholipase A2 (20:5(5Z,8Z,11Z,14Z,17Z)/14:0) (phosphatidylethanolamine)	3.1.1.4	R02053	Fatty acid biosynthesis	Predicted protein
8	Phatr3_J45518	Phospholipase A2 (20:5(5Z,8Z,11Z,14Z,17Z)/16:0) (phosphatidylethanolamine)	3.1.1.4	R02053	Fatty acid biosynthesis	Predicted protein
8	Phatr3_J45518	Phospholipase A2 (20:5(5Z,8Z,11Z,14Z,17Z)/16:1(9Z)) (phosphatidylethanolamine)	3.1.1.4	R02053	Fatty acid biosynthesis	Predicted protein
8	Phatr3_J45518	Phospholipase A2 (20:5(5Z,8Z,11Z,14Z,17Z)/18:0) (phosphatidylethanolamine)	3.1.1.4	R02053	Fatty acid biosynthesis	Predicted protein
8	Phatr3_J45518	Phospholipase A2 (20:5(5Z,8Z,11Z,14Z,17Z)/18:1(9Z)) (phosphatidylethanolamine)	3.1.1.4	R02053	Fatty acid biosynthesis	Predicted protein
8	Phatr3_J45518	Phospholipase A2 (20:5(5Z,8Z,11Z,14Z,17Z)/20:5(5Z,8Z,11Z,14Z,17Z)) (phosphatidylethanolamine)	3.1.1.4	R02053	Fatty acid biosynthesis	Predicted protein
8	Phatr3_J45518	Phospholipase A2 (20:5(5Z,8Z,11Z,14Z,17Z)/22:6(4Z,7Z,10Z,13Z,16Z,19Z)) (phosphatidylethanolamine)	3.1.1.4	R02053	Fatty acid biosynthesis	Predicted protein
8	Phatr3_J45518	Phospholipase A2 (22:6(4Z,7Z,10Z,13Z,16Z,19Z)/14:0) (phosphatidylethanolamine)	3.1.1.4	R02053	Fatty acid biosynthesis	Predicted protein
8	Phatr3_J45518	Phospholipase A2 (22:6(4Z,7Z,10Z,13Z,16Z,19Z)/16:0) (phosphatidylethanolamine)	3.1.1.4	R02053	Fatty acid biosynthesis	Predicted protein
8	Phatr3_J45518	Phospholipase A2 (22:6(4Z,7Z,10Z,13Z,16Z,19Z)/16:1(9Z)) (phosphatidylethanolamine)	3.1.1.4	R02053	Fatty acid biosynthesis	Predicted protein
8	Phatr3_J45518	Phospholipase A2 (22:6(4Z,7Z,10Z,13Z,16Z,19Z)/18:0) (phosphatidylethanolamine)	3.1.1.4	R02053	Fatty acid biosynthesis	Predicted protein
8	Phatr3_J45518	Phospholipase A2 (22:6(4Z,7Z,10Z,13Z,16Z,19Z)/18:1(9Z)) (phosphatidylethanolamine)	3.1.1.4	R02053	Fatty acid biosynthesis	Predicted protein
8	Phatr3_J45518	Phospholipase A2 (22:6(4Z,7Z,10Z,13Z,16Z,19Z)/20:5(5Z,8Z,11Z,14Z,17Z)) (phosphatidylethanolamine)	3.1.1.4	R02053	Fatty acid biosynthesis	Predicted protein
8	Phatr3_J45518	Phospholipase A2 (22:6(4Z,7Z,10Z,13Z,16Z,19Z)/22:6(4Z,7Z,10Z,13Z,16Z,19Z)) (phosphatidylethanolamine)	3.1.1.4	R02053	Fatty acid biosynthesis	Predicted protein
8	Phatr3_J45518	Phospholipase A2 (14:0/18:2(9Z,12Z)) (phosphatidylethanolamine)	3.1.1.4	R02053	Fatty acid biosynthesis	Predicted protein
8	Phatr3_J45518	Phospholipase A2 (16:0/18:2(9Z,12Z)) (phosphatidylethanolamine)	3.1.1.4	R02053	Fatty acid biosynthesis	Predicted protein
8	Phatr3_J45518	Phospholipase A2 (16:1(9Z)/18:2(9Z,12Z)) (phosphatidylethanolamine)	3.1.1.4	R02053	Fatty acid biosynthesis	Predicted protein
8	Phatr3_J45518	Phospholipase A2 (18:0/18:2(9Z,12Z)) (phosphatidylethanolamine)	3.1.1.4	R02053	Fatty acid biosynthesis	Predicted protein
8	Phatr3_J45518	Phospholipase A2 (18:2(9Z,12Z)/14:0) (phosphatidylethanolamine)	3.1.1.4	R02053	Fatty acid biosynthesis	Predicted protein
8	Phatr3_J45518	Phospholipase A2 (18:2(9Z,12Z)/16:0) (phosphatidylethanolamine)	3.1.1.4	R02053	Fatty acid biosynthesis	Predicted protein
8	Phatr3_J45518	Phospholipase A2 (18:2(9Z,12Z)/16:1(9Z)) (phosphatidylethanolamine)	3.1.1.4	R02053	Fatty acid biosynthesis	Predicted protein
8	Phatr3_J45518	Phospholipase A2 (18:2(9Z,12Z)/18:0) (phosphatidylethanolamine)	3.1.1.4	R02053	Fatty acid biosynthesis	Predicted protein
8	Phatr3_J45518	Phospholipase A2 (18:2(9Z,12Z)/18:1(9Z)) (phosphatidylethanolamine)	3.1.1.4	R02053	Fatty acid biosynthesis	Predicted protein
8	Phatr3_J45518	Phospholipase A2 (18:2(9Z,12Z)/18:2(9Z,12Z)) (phosphatidylethanolamine)	3.1.1.4	R02053	Fatty acid biosynthesis	Predicted protein
8	Phatr3_J45518	Phospholipase A2 (18:1(9Z)/18:2(9Z,12Z)) (phosphatidylethanolamine)	3.1.1.4	R02053	Fatty acid biosynthesis	Predicted protein
8	Phatr3_J45518	Phospholipase A2 (18:2(9Z,12Z)/20:5(5Z,8Z,11Z,14Z,17Z)) (phosphatidylethanolamine)	3.1.1.4	R02053	Fatty acid biosynthesis	Predicted protein
8	Phatr3_J45518	Phospholipase A2 (18:2(9Z,12Z)/22:6(4Z,7Z,10Z,13Z,16Z,19Z)) (phosphatidylethanolamine)	3.1.1.4	R02053	Fatty acid biosynthesis	Predicted protein
8	Phatr3_J45518	Phospholipase A2 (20:5(5Z,8Z,11Z,14Z,17Z)/18:2(9Z,12Z)) (phosphatidylethanolamine)	3.1.1.4	R02053	Fatty acid biosynthesis	Predicted protein
8	Phatr3_J45518	Phospholipase A2 (22:6(4Z,7Z,10Z,13Z,16Z,19Z)/18:2(9Z,12Z)) (phosphatidylethanolamine)	3.1.1.4	R02053	Fatty acid biosynthesis	Predicted protein
8	Phatr3_J45518	Phospholipase A2 (14:0/18:3(6Z,9Z,12Z)) (phosphatidylethanolamine)	3.1.1.4	R02053	Fatty acid biosynthesis	Predicted protein
8	Phatr3_J45518	Phospholipase A2 (16:0/18:3(6Z,9Z,12Z)) (phosphatidylethanolamine)	3.1.1.4	R02053	Fatty acid biosynthesis	Predicted protein
8	Phatr3_J45518	Phospholipase A2 (16:1(9Z)/18:3(6Z,9Z,12Z)) (phosphatidylethanolamine)	3.1.1.4	R02053	Fatty acid biosynthesis	Predicted protein
8	Phatr3_J45518	Phospholipase A2 (18:0/18:3(6Z,9Z,12Z)) (phosphatidylethanolamine)	3.1.1.4	R02053	Fatty acid biosynthesis	Predicted protein
8	Phatr3_J45518	Phospholipase A2 (18:2(9Z,12Z)/18:3(6Z,9Z,12Z)) (phosphatidylethanolamine)	3.1.1.4	R02053	Fatty acid biosynthesis	Predicted protein
8	Phatr3_J45518	Phospholipase A2 (18:1(9Z)/18:3(6Z,9Z,12Z)) (phosphatidylethanolamine)	3.1.1.4	R02053	Fatty acid biosynthesis	Predicted protein
8	Phatr3_J45518	Phospholipase A2 (20:5(5Z,8Z,11Z,14Z,17Z)/18:3(6Z,9Z,12Z)) (phosphatidylethanolamine)	3.1.1.4	R02053	Fatty acid biosynthesis	Predicted protein
8	Phatr3_J45518	Phospholipase A2 (22:6(4Z,7Z,10Z,13Z,16Z,19Z)/18:3(6Z,9Z,12Z)) (phosphatidylethanolamine)	3.1.1.4	R02053	Fatty acid biosynthesis	Predicted protein
8	Phatr3_J45518	Phospholipase A2 (14:0/18:3(9Z,12Z,15Z)) (phosphatidylethanolamine)	3.1.1.4	R02053	Fatty acid biosynthesis	Predicted protein
8	Phatr3_J45518	Phospholipase A2 (16:0/18:3(9Z,12Z,15Z)) (phosphatidylethanolamine)	3.1.1.4	R02053	Fatty acid biosynthesis	Predicted protein
8	Phatr3_J45518	Phospholipase A2 (16:1(9Z)/18:3(9Z,12Z,15Z)) (phosphatidylethanolamine)	3.1.1.4	R02053	Fatty acid biosynthesis	Predicted protein
8	Phatr3_J45518	Phospholipase A2 (18:0/18:3(9Z,12Z,15Z)) (phosphatidylethanolamine)	3.1.1.4	R02053	Fatty acid biosynthesis	Predicted protein
8	Phatr3_J45518	Phospholipase A2 (18:2(9Z,12Z)/18:3(9Z,12Z,15Z)) (phosphatidylethanolamine)	3.1.1.4	R02053	Fatty acid biosynthesis	Predicted protein
8	Phatr3_J45518	Phospholipase A2 (18:1(9Z)/18:3(9Z,12Z,15Z)) (phosphatidylethanolamine)	3.1.1.4	R02053	Fatty acid biosynthesis	Predicted protein
8	Phatr3_J45518	Phospholipase A2 (20:5(5Z,8Z,11Z,14Z,17Z)/18:3(9Z,12Z,15Z)) (phosphatidylethanolamine)	3.1.1.4	R02053	Fatty acid biosynthesis	Predicted protein
8	Phatr3_J45518	Phospholipase A2 (22:6(4Z,7Z,10Z,13Z,16Z,19Z)/18:3(9Z,12Z,15Z)) (phosphatidylethanolamine)	3.1.1.4	R02053	Fatty acid biosynthesis	Predicted protein
8	Phatr3_J45518	Phospholipase A2 (14:0/20:4(5Z,8Z,11Z,14Z)) (phosphatidylethanolamine)	3.1.1.4	R02053	Fatty acid biosynthesis	Predicted protein
8	Phatr3_J45518	Phospholipase A2 (16:0/20:4(5Z,8Z,11Z,14Z)) (phosphatidylethanolamine)	3.1.1.4	R02053	Fatty acid biosynthesis	Predicted protein
8	Phatr3_J45518	Phospholipase A2 (16:1(9Z)/20:4(5Z,8Z,11Z,14Z)) (phosphatidylethanolamine)	3.1.1.4	R02053	Fatty acid biosynthesis	Predicted protein
8	Phatr3_J45518	Phospholipase A2 (18:0/20:4(5Z,8Z,11Z,14Z)) (phosphatidylethanolamine)	3.1.1.4	R02053	Fatty acid biosynthesis	Predicted protein
8	Phatr3_J45518	Phospholipase A2 (18:2(9Z,12Z)/20:4(5Z,8Z,11Z,14Z)) (phosphatidylethanolamine)	3.1.1.4	R02053	Fatty acid biosynthesis	Predicted protein
8	Phatr3_J45518	Phospholipase A2 (18:1(9Z)/20:4(5Z,8Z,11Z,14Z)) (phosphatidylethanolamine)	3.1.1.4	R02053	Fatty acid biosynthesis	Predicted protein
8	Phatr3_J45518	Phospholipase A2 (20:5(5Z,8Z,11Z,14Z,17Z)/20:4(5Z,8Z,11Z,14Z)) (phosphatidylethanolamine)	3.1.1.4	R02053	Fatty acid biosynthesis	Predicted protein
8	Phatr3_J45518	Phospholipase A2 (22:6(4Z,7Z,10Z,13Z,16Z,19Z)/20:4(5Z,8Z,11Z,14Z)) (phosphatidylethanolamine)	3.1.1.4	R02053	Fatty acid biosynthesis	Predicted protein
8	Phatr3_J45518	Phospholipase A2 (20:5(5Z,8Z,11Z,14Z,17Z)/14:0) (PA)	3.1.1.4		Fatty acid biosynthesis	Predicted protein
8	Phatr3_J45518	Phospholipase A2 (20:5(5Z,8Z,11Z,14Z,17Z)/16:0) (PA)	3.1.1.4		Fatty acid biosynthesis	Predicted protein
8	Phatr3_J45518	Phospholipase A2 (20:5(5Z,8Z,11Z,14Z,17Z)/16:1(9Z)) (PA)	3.1.1.4		Fatty acid biosynthesis	Predicted protein
8	Phatr3_J45518	Phospholipase A2 (20:5(5Z,8Z,11Z,14Z,17Z)/18:0) (PA)	3.1.1.4		Fatty acid biosynthesis	Predicted protein
8	Phatr3_J45518	Phospholipase A2 (20:5(5Z,8Z,11Z,14Z,17Z)/18:1(9Z)) (PA)	3.1.1.4		Fatty acid biosynthesis	Predicted protein
8	Phatr3_J45518	Phospholipase A2 (20:5(5Z,8Z,11Z,14Z,17Z)/20:5(5Z,8Z,11Z,14Z,17Z)) (PA)	3.1.1.4		Fatty acid biosynthesis	Predicted protein
8	Phatr3_J45518	Phospholipase A2 (20:5(5Z,8Z,11Z,14Z,17Z)/22:6(4Z,7Z,10Z,13Z,16Z,19Z)) (PA)	3.1.1.4		Fatty acid biosynthesis	Predicted protein
8	Phatr3_J45518	Phospholipase A2 (20:5(5Z,8Z,11Z,14Z,17Z)/18:2(9Z,12Z)) (PA)	3.1.1.4		Fatty acid biosynthesis	Predicted protein
8	Phatr3_J45518	Phospholipase A2 (20:5(5Z,8Z,11Z,14Z,17Z)/18:3(6Z,9Z,12Z)) (PA)	3.1.1.4		Fatty acid biosynthesis	Predicted protein
8	Phatr3_J45518	Phospholipase A2 (20:5(5Z,8Z,11Z,14Z,17Z)/18:3(9Z,12Z,15Z)) (PA)	3.1.1.4		Fatty acid biosynthesis	Predicted protein
8	Phatr3_J45518	Phospholipase A2 (20:5(5Z,8Z,11Z,14Z,17Z)/20:4(5Z,8Z,11Z,14Z)) (PA)	3.1.1.4		Fatty acid biosynthesis	Predicted protein
8	Phatr3_J51720	Succinate-Q oxidoreductase Complex II	1.3.5.1	R02164	Oxidative phosphorylation	Fumarate reductase flavoprotein
9	Phatr3_EG02222	NAD(P) transhydrogenase (AB-specific)	1.6.1.2	R00112	Cofactor biosynthesis: Nicotinate and Nicotinamide metabolism	Predicted protein
9	Phatr3_EG02325	Ribulokinase/ribulose-5-phosphate 3-epimerase (Xylulose-5P forming)	2.7.1.16|5.1.3.1	R01526|R01529	Pentose interconversions	Predicted protein
9	Phatr3_EG02451	Cyanate lyase, mitochondria	4.2.1.104	R10079	Nitrogen metabolism	Cyanate hydratase
9	Phatr3_EG02461	1-Tetradecanoyl-sn-glycerol-3-phosphate O-acyltransferase (C14:0) (CoA Substrate)	2.3.1.51	R02241	Phosphoglycerolipid metabolism	Predicted protein
9	Phatr3_EG02461	1-Tetradecanoyl-sn-glycerol-3-phosphate O-acyltransferase (C16:0) (CoA Substrate)	2.3.1.51	R02241	Phosphoglycerolipid metabolism	Predicted protein
9	Phatr3_EG02461	1-Tetradecanoyl-sn-glycerol-3-phosphate O-acyltransferase (C16:1(9Z)) (CoA Substrate)	2.3.1.51	R02241	Phosphoglycerolipid metabolism	Predicted protein
9	Phatr3_EG02461	1-Tetradecanoyl-sn-glycerol-3-phosphate O-acyltransferase (C18:0) (CoA Substrate)	2.3.1.51	R02241	Phosphoglycerolipid metabolism	Predicted protein
9	Phatr3_EG02461	1-Tetradecanoyl-sn-glycerol-3-phosphate O-acyltransferase (C18:1(9Z)) (CoA Substrate)	2.3.1.51	R02241	Phosphoglycerolipid metabolism	Predicted protein
9	Phatr3_EG02461	1-Tetradecanoyl-sn-glycerol-3-phosphate O-acyltransferase (C20:5(5Z,8Z,11Z,14Z,17Z)) (CoA Substrate)	2.3.1.51	R02241	Phosphoglycerolipid metabolism	Predicted protein
9	Phatr3_EG02461	1-Tetradecanoyl-sn-glycerol-3-phosphate O-acyltransferase (C22:6(4Z,7Z,10Z,13Z,16Z,19Z)) (CoA Substrate)	2.3.1.51	R02241	Phosphoglycerolipid metabolism	Predicted protein
9	Phatr3_EG02461	1-Hexadecanoyl-sn-glycerol-3-phosphate O-acyltransferase (C14:0) (CoA Substrate)	2.3.1.51	R02241	Phosphoglycerolipid metabolism	Predicted protein
9	Phatr3_EG02461	1-Hexadecanoyl-sn-glycerol-3-phosphate O-acyltransferase (C16:0) (CoA Substrate)	2.3.1.51	R02241	Phosphoglycerolipid metabolism	Predicted protein
9	Phatr3_EG02461	1-Hexadecanoyl-sn-glycerol-3-phosphate O-acyltransferase (C16:1(9Z)) (CoA Substrate)	2.3.1.51	R02241	Phosphoglycerolipid metabolism	Predicted protein
9	Phatr3_EG02461	1-Hexadecanoyl-sn-glycerol-3-phosphate O-acyltransferase (C18:0) (CoA Substrate)	2.3.1.51	R02241	Phosphoglycerolipid metabolism	Predicted protein
9	Phatr3_EG02461	1-Hexadecanoyl-sn-glycerol-3-phosphate O-acyltransferase (C18:1(9Z)) (CoA Substrate)	2.3.1.51	R02241	Phosphoglycerolipid metabolism	Predicted protein
9	Phatr3_EG02461	1-Hexadecanoyl-sn-glycerol-3-phosphate O-acyltransferase (C20:5(5Z,8Z,11Z,14Z,17Z)) (CoA Substrate)	2.3.1.51	R02241	Phosphoglycerolipid metabolism	Predicted protein
9	Phatr3_EG02461	1-Hexadecanoyl-sn-glycerol-3-phosphate O-acyltransferase (C22:6(4Z,7Z,10Z,13Z,16Z,19Z)) (CoA Substrate)	2.3.1.51	R02241	Phosphoglycerolipid metabolism	Predicted protein
9	Phatr3_EG02461	1-9-Hexadecenoyl-sn-glycerol-3-phosphate O-acyltransferase (C14:0) (CoA Substrate)	2.3.1.51	R02241	Phosphoglycerolipid metabolism	Predicted protein
9	Phatr3_EG02461	1-9-Hexadecenoyl-sn-glycerol-3-phosphate O-acyltransferase (C16:0) (CoA Substrate)	2.3.1.51	R02241	Phosphoglycerolipid metabolism	Predicted protein
9	Phatr3_EG02461	1-9-Hexadecenoyl-sn-glycerol-3-phosphate O-acyltransferase (C16:1(9Z)) (CoA Substrate)	2.3.1.51	R02241	Phosphoglycerolipid metabolism	Predicted protein
9	Phatr3_EG02461	1-9-Hexadecenoyl-sn-glycerol-3-phosphate O-acyltransferase (C18:0) (CoA Substrate)	2.3.1.51	R02241	Phosphoglycerolipid metabolism	Predicted protein
9	Phatr3_EG02461	1-9-Hexadecenoyl-sn-glycerol-3-phosphate O-acyltransferase (C18:1(9Z)) (CoA Substrate)	2.3.1.51	R02241	Phosphoglycerolipid metabolism	Predicted protein
9	Phatr3_EG02461	1-9-Hexadecenoyl-sn-glycerol-3-phosphate O-acyltransferase (C20:5(5Z,8Z,11Z,14Z,17Z)) (CoA Substrate)	2.3.1.51	R02241	Phosphoglycerolipid metabolism	Predicted protein
9	Phatr3_EG02461	1-9-Hexadecenoyl-sn-glycerol-3-phosphate O-acyltransferase (C22:6(4Z,7Z,10Z,13Z,16Z,19Z)) (CoA Substrate)	2.3.1.51	R02241	Phosphoglycerolipid metabolism	Predicted protein
9	Phatr3_EG02461	1-Octadecanoyl-sn-glycerol-3-phosphate O-acyltransferase (C14:0) (CoA Substrate)	2.3.1.51	R02241	Phosphoglycerolipid metabolism	Predicted protein
9	Phatr3_EG02461	1-Octadecanoyl-sn-glycerol-3-phosphate O-acyltransferase (C16:0) (CoA Substrate)	2.3.1.51	R02241	Phosphoglycerolipid metabolism	Predicted protein
9	Phatr3_EG02461	1-Octadecanoyl-sn-glycerol-3-phosphate O-acyltransferase (C16:1(9Z)) (CoA Substrate)	2.3.1.51	R02241	Phosphoglycerolipid metabolism	Predicted protein
9	Phatr3_EG02461	1-Octadecanoyl-sn-glycerol-3-phosphate O-acyltransferase (C18:0) (CoA Substrate)	2.3.1.51	R02241	Phosphoglycerolipid metabolism	Predicted protein
9	Phatr3_EG02461	1-Octadecanoyl-sn-glycerol-3-phosphate O-acyltransferase (C18:1(9Z)) (CoA Substrate)	2.3.1.51	R02241	Phosphoglycerolipid metabolism	Predicted protein
9	Phatr3_EG02461	1-Octadecanoyl-sn-glycerol-3-phosphate O-acyltransferase (C20:5(5Z,8Z,11Z,14Z,17Z)) (CoA Substrate)	2.3.1.51	R02241	Phosphoglycerolipid metabolism	Predicted protein
9	Phatr3_EG02461	1-Octadecanoyl-sn-glycerol-3-phosphate O-acyltransferase (C22:6(4Z,7Z,10Z,13Z,16Z,19Z)) (CoA Substrate)	2.3.1.51	R02241	Phosphoglycerolipid metabolism	Predicted protein
9	Phatr3_EG02461	1-9-Octadecenoyl-sn-glycerol-3-phosphate O-acyltransferase (C14:0) (CoA Substrate)	2.3.1.51	R02241	Phosphoglycerolipid metabolism	Predicted protein
9	Phatr3_EG02461	1-9-Octadecenoyl-sn-glycerol-3-phosphate O-acyltransferase (C16:0) (CoA Substrate)	2.3.1.51	R02241	Phosphoglycerolipid metabolism	Predicted protein
9	Phatr3_EG02461	1-9-Octadecenoyl-sn-glycerol-3-phosphate O-acyltransferase (C16:1(9Z)) (CoA Substrate)	2.3.1.51	R02241	Phosphoglycerolipid metabolism	Predicted protein
9	Phatr3_EG02461	1-9-Octadecenoyl-sn-glycerol-3-phosphate O-acyltransferase (C18:0) (CoA Substrate)	2.3.1.51	R02241	Phosphoglycerolipid metabolism	Predicted protein
9	Phatr3_EG02461	1-9-Octadecenoyl-sn-glycerol-3-phosphate O-acyltransferase (C18:1(9Z)) (CoA Substrate)	2.3.1.51	R02241	Phosphoglycerolipid metabolism	Predicted protein
9	Phatr3_EG02461	1-9-Octadecenoyl-sn-glycerol-3-phosphate O-acyltransferase (C20:5(5Z,8Z,11Z,14Z,17Z)) (CoA Substrate)	2.3.1.51	R02241	Phosphoglycerolipid metabolism	Predicted protein
9	Phatr3_EG02461	1-9-Octadecenoyl-sn-glycerol-3-phosphate O-acyltransferase (C22:6(4Z,7Z,10Z,13Z,16Z,19Z)) (CoA Substrate)	2.3.1.51	R02241	Phosphoglycerolipid metabolism	Predicted protein
9	Phatr3_EG02461	1-5,8,11,14,17-Icosapentaenoyl-sn-glycerol-3-phosphate O-acyltransferase (C14:0) (CoA Substrate)	2.3.1.51	R02241	Phosphoglycerolipid metabolism	Predicted protein
9	Phatr3_EG02461	1-5,8,11,14,17-Icosapentaenoyl-sn-glycerol-3-phosphate O-acyltransferase (C16:0) (CoA Substrate)	2.3.1.51	R02241	Phosphoglycerolipid metabolism	Predicted protein
9	Phatr3_EG02461	1-5,8,11,14,17-Icosapentaenoyl-sn-glycerol-3-phosphate O-acyltransferase (C16:1(9Z)) (CoA Substrate)	2.3.1.51	R02241	Phosphoglycerolipid metabolism	Predicted protein
9	Phatr3_EG02461	1-5,8,11,14,17-Icosapentaenoyl-sn-glycerol-3-phosphate O-acyltransferase (C18:0) (CoA Substrate)	2.3.1.51	R02241	Phosphoglycerolipid metabolism	Predicted protein
9	Phatr3_EG02461	1-5,8,11,14,17-Icosapentaenoyl-sn-glycerol-3-phosphate O-acyltransferase (C18:1(9Z)) (CoA Substrate)	2.3.1.51	R02241	Phosphoglycerolipid metabolism	Predicted protein
9	Phatr3_EG02461	1-5,8,11,14,17-Icosapentaenoyl-sn-glycerol-3-phosphate O-acyltransferase (C20:5(5Z,8Z,11Z,14Z,17Z)) (CoA Substrate)	2.3.1.51	R02241	Phosphoglycerolipid metabolism	Predicted protein
9	Phatr3_EG02461	1-5,8,11,14,17-Icosapentaenoyl-sn-glycerol-3-phosphate O-acyltransferase (C22:6(4Z,7Z,10Z,13Z,16Z,19Z)) (CoA Substrate)	2.3.1.51	R02241	Phosphoglycerolipid metabolism	Predicted protein
9	Phatr3_EG02461	1-4,7,10,13,16,19-Docosahexaenoyl-sn-glycerol-3-phosphate O-acyltransferase (C14:0) (CoA Substrate)	2.3.1.51	R02241	Phosphoglycerolipid metabolism	Predicted protein
9	Phatr3_EG02461	1-4,7,10,13,16,19-Docosahexaenoyl-sn-glycerol-3-phosphate O-acyltransferase (C16:0) (CoA Substrate)	2.3.1.51	R02241	Phosphoglycerolipid metabolism	Predicted protein
9	Phatr3_EG02461	1-4,7,10,13,16,19-Docosahexaenoyl-sn-glycerol-3-phosphate O-acyltransferase (C16:1(9Z)) (CoA Substrate)	2.3.1.51	R02241	Phosphoglycerolipid metabolism	Predicted protein
9	Phatr3_EG02461	1-4,7,10,13,16,19-Docosahexaenoyl-sn-glycerol-3-phosphate O-acyltransferase (C18:0) (CoA Substrate)	2.3.1.51	R02241	Phosphoglycerolipid metabolism	Predicted protein
9	Phatr3_EG02461	1-4,7,10,13,16,19-Docosahexaenoyl-sn-glycerol-3-phosphate O-acyltransferase (C18:1(9Z)) (CoA Substrate)	2.3.1.51	R02241	Phosphoglycerolipid metabolism	Predicted protein
9	Phatr3_EG02461	1-4,7,10,13,16,19-Docosahexaenoyl-sn-glycerol-3-phosphate O-acyltransferase (C20:5(5Z,8Z,11Z,14Z,17Z)) (CoA Substrate)	2.3.1.51	R02241	Phosphoglycerolipid metabolism	Predicted protein
9	Phatr3_EG02461	1-4,7,10,13,16,19-Docosahexaenoyl-sn-glycerol-3-phosphate O-acyltransferase (C22:6(4Z,7Z,10Z,13Z,16Z,19Z)) (CoA Substrate)	2.3.1.51	R02241	Phosphoglycerolipid metabolism	Predicted protein
9	Phatr3_EG02461	1-9-hexadecenoyl-sn-glycerol-3-phosphate O-acyltransferase (24:0) (CoA Substrate)	2.3.1.51	R02241	Phosphoglycerolipid metabolism	Predicted protein
9	Phatr3_EG02461	1-(9Z,12Z)-octadecadienoyl-sn-glycerol-3-phosphate O-acyltransferase (18:2(9Z,12Z)) (CoA Substrate)	2.3.1.51	R02241	Phosphoglycerolipid metabolism	Predicted protein
9	Phatr3_J12172	Riboflavin kinase	2.7.1.26	R00549	Cofactor biosynthesis: Riboflavin biosynthesis	Predicted protein
9	Phatr3_J15140	Trehalose-6-phosphate synthase/phosphatase	2.4.1.15|3.1.3.12	R02737|R02778	Starch and sucrose metabolism	Bifunctional trehalose-6-phosphate synthase
9	Phatr3_J34896	Aminopyrimidine aminohydrolase	3.5.99.2	R09993	Cofactor biosynthesis: Thiamine (B1)	Predicted protein
9	Phatr3_J34898	Uracil phosphoribosyltransferase	2.4.2.9	R00966	Nucleotide metabolism: Pyrimidine metabolism	Predicted protein
9	Phatr3_J41886	3-hydroxy-2-methylbutanoyl-CoA:NAD+ oxidoreductase	1.1.1.35	R04203	Amino acid metabolism: Valine, Leucine and Isoleucine degradation	3-hydroxyacyl-coenzyme A dehydrogenase
9	Phatr3_J41886	3-hydroxacyl-CoA dehydrogenase (18:0)	1.1.1.35|1.1.1.211	R01778	Fatty acid degradation, peroxisome	3-hydroxyacyl-coenzyme A dehydrogenase
9	Phatr3_J41886	3-hydroxacyl-CoA dehydrogenase (16:0)	1.1.1.35|1.1.1.211	R04737	Fatty acid degradation, peroxisome	3-hydroxyacyl-coenzyme A dehydrogenase
9	Phatr3_J41886	3-hydroxacyl-CoA dehydrogenase (14:0)	1.1.1.35|1.1.1.211	R04739	Fatty acid degradation, peroxisome	3-hydroxyacyl-coenzyme A dehydrogenase
9	Phatr3_J41886	3-hydroxacyl-CoA dehydrogenase (12:0)	1.1.1.35|1.1.1.211	R01975	Fatty acid degradation, peroxisome	3-hydroxyacyl-coenzyme A dehydrogenase
9	Phatr3_J41886	3-hydroxacyl-CoA dehydrogenase (10:0)	1.1.1.35|1.1.1.211	R01975	Fatty acid degradation, peroxisome	3-hydroxyacyl-coenzyme A dehydrogenase
9	Phatr3_J41886	3-hydroxacyl-CoA dehydrogenase (8:0)	1.1.1.35|1.1.1.211	R01975	Fatty acid degradation, peroxisome	3-hydroxyacyl-coenzyme A dehydrogenase
9	Phatr3_J41886	3-hydroxacyl-CoA dehydrogenase (6:0)	1.1.1.35|1.1.1.211	R01975	Fatty acid degradation, peroxisome	3-hydroxyacyl-coenzyme A dehydrogenase
9	Phatr3_J41886	3-hydroxbutanoyl-CoA dehydrogenase (4:0)	1.1.1.35	R01975	Fatty acid degradation, mitochondria	3-hydroxyacyl-coenzyme A dehydrogenase
9	Phatr3_J41886	3-hydroxacyl-CoA dehydrogenase (8:1 3-hydroxy-(5Z))	1.1.1.35|1.1.1.211	R01975	Fatty acid degradation, peroxisome	3-hydroxyacyl-coenzyme A dehydrogenase
9	Phatr3_J41886	3-hydroxacyl-CoA dehydrogenase (18:1 3-hydroxy-(9Z))	1.1.1.35|1.1.1.211	R01975	Fatty acid degradation, peroxisome	3-hydroxyacyl-coenzyme A dehydrogenase
9	Phatr3_J41886	3-hydroxacyl-CoA dehydrogenase (16:1 3-hydroxy-(7Z))	1.1.1.35|1.1.1.211	R01975	Fatty acid degradation, peroxisome	3-hydroxyacyl-coenzyme A dehydrogenase
9	Phatr3_J41886	3-hydroxacyl-CoA dehydrogenase (14:1 3-hydroxy-(5Z))	1.1.1.35|1.1.1.211	R01975	Fatty acid degradation, peroxisome	3-hydroxyacyl-coenzyme A dehydrogenase
9	Phatr3_J41886	3-hydroxacyl-CoA dehydrogenase (18:2 3-hydroxy-(9Z,12Z))	1.1.1.35|1.1.1.211	R01975	Fatty acid degradation, peroxisome	3-hydroxyacyl-coenzyme A dehydrogenase
9	Phatr3_J41886	3-hydroxacyl-CoA dehydrogenase (16:2 3-hydroxy-(7Z,10Z))	1.1.1.35|1.1.1.211	R01975	Fatty acid degradation, peroxisome	3-hydroxyacyl-coenzyme A dehydrogenase
9	Phatr3_J41886	3-hydroxacyl-CoA dehydrogenase (14:2 3-hydroxy-(5Z,8Z))	1.1.1.35|1.1.1.211	R01975	Fatty acid degradation, peroxisome	3-hydroxyacyl-coenzyme A dehydrogenase
9	Phatr3_J41886	3-hydroxacyl-CoA dehydrogenase (12:1 3-hydroxy-(6Z))	1.1.1.35|1.1.1.211	R01975	Fatty acid degradation, peroxisome	3-hydroxyacyl-coenzyme A dehydrogenase
9	Phatr3_J41886	3-hydroxacyl-CoA dehydrogenase (18:3 3-hydroxy-(6Z,9Z,12Z))	1.1.1.35|1.1.1.211	R01975	Fatty acid degradation, peroxisome	3-hydroxyacyl-coenzyme A dehydrogenase
9	Phatr3_J41886	3-hydroxacyl-CoA dehydrogenase (18:3 3-hydroxy-(9Z,12Z,15Z))	1.1.1.35|1.1.1.211	R01975	Fatty acid degradation, peroxisome	3-hydroxyacyl-coenzyme A dehydrogenase
9	Phatr3_J41886	3-hydroxacyl-CoA dehydrogenase (16:3 3-hydroxy-(7Z,10Z,13Z))	1.1.1.35|1.1.1.211	R01975	Fatty acid degradation, peroxisome	3-hydroxyacyl-coenzyme A dehydrogenase
9	Phatr3_J41886	3-hydroxacyl-CoA dehydrogenase (14:3 3-hydroxy-(5Z,8Z,11Z))	1.1.1.35|1.1.1.211	R01975	Fatty acid degradation, peroxisome	3-hydroxyacyl-coenzyme A dehydrogenase
9	Phatr3_J41886	3-hydroxacyl-CoA dehydrogenase (12:2 3-hydroxy-(6Z,9Z))	1.1.1.35|1.1.1.211	R01975	Fatty acid degradation, peroxisome	3-hydroxyacyl-coenzyme A dehydrogenase
9	Phatr3_J41886	3-hydroxacyl-CoA dehydrogenase (10:1 3-hydroxy-(7Z))	1.1.1.35|1.1.1.211	R01975	Fatty acid degradation, peroxisome	3-hydroxyacyl-coenzyme A dehydrogenase
9	Phatr3_J41886	3-hydroxacyl-CoA dehydrogenase (16:1 3-hydroxy-(9Z))	1.1.1.35|1.1.1.211	R01975	Fatty acid degradation, peroxisome	3-hydroxyacyl-coenzyme A dehydrogenase
9	Phatr3_J41886	3-hydroxacyl-CoA dehydrogenase (14:1 3-hydroxy-(7Z))	1.1.1.35|1.1.1.211	R01975	Fatty acid degradation, peroxisome	3-hydroxyacyl-coenzyme A dehydrogenase
9	Phatr3_J41886	3-hydroxacyl-CoA dehydrogenase (12:1 3-hydroxy-(5Z))	1.1.1.35|1.1.1.211	R01975	Fatty acid degradation, peroxisome	3-hydroxyacyl-coenzyme A dehydrogenase
9	Phatr3_J41886	3-hydroxacyl-CoA dehydrogenase (16:2 3-hydroxy-(9Z,12Z))	1.1.1.35|1.1.1.211	R01975	Fatty acid degradation, peroxisome	3-hydroxyacyl-coenzyme A dehydrogenase
9	Phatr3_J41886	3-hydroxacyl-CoA dehydrogenase (14:2 3-hydroxy-(7Z,10Z))	1.1.1.35|1.1.1.211	R01975	Fatty acid degradation, peroxisome	3-hydroxyacyl-coenzyme A dehydrogenase
9	Phatr3_J41886	3-hydroxacyl-CoA dehydrogenase (12:2 3-hydroxy-(5Z,8Z))	1.1.1.35|1.1.1.211	R01975	Fatty acid degradation, peroxisome	3-hydroxyacyl-coenzyme A dehydrogenase
9	Phatr3_J41886	3-hydroxacyl-CoA dehydrogenase (10:1 3-hydroxy-(6Z))	1.1.1.35|1.1.1.211	R01975	Fatty acid degradation, peroxisome	3-hydroxyacyl-coenzyme A dehydrogenase
9	Phatr3_J41886	3-hydroxacyl-CoA dehydrogenase (16:3 3-hydroxy-(6Z,9Z,12Z))	1.1.1.35|1.1.1.211	R01975	Fatty acid degradation, peroxisome	3-hydroxyacyl-coenzyme A dehydrogenase
9	Phatr3_J41886	3-hydroxacyl-CoA dehydrogenase (16:4 3-hydroxy-(6Z,9Z,12Z,15Z))	1.1.1.35|1.1.1.211	R01975	Fatty acid degradation, peroxisome	3-hydroxyacyl-coenzyme A dehydrogenase
9	Phatr3_J41886	3-hydroxacyl-CoA dehydrogenase (14:3 3-hydroxy-(7Z,10Z,13Z))	1.1.1.35|1.1.1.211	R01975	Fatty acid degradation, peroxisome	3-hydroxyacyl-coenzyme A dehydrogenase
9	Phatr3_J41886	3-hydroxacyl-CoA dehydrogenase (12:3 3-hydroxy-(5Z,8Z,11Z))	1.1.1.35|1.1.1.211	R01975	Fatty acid degradation, peroxisome	3-hydroxyacyl-coenzyme A dehydrogenase
9	Phatr3_J41886	3-hydroxacyl-CoA dehydrogenase (10:2 3-hydroxy-(6Z,9Z))	1.1.1.35|1.1.1.211	R01975	Fatty acid degradation, peroxisome	3-hydroxyacyl-coenzyme A dehydrogenase
9	Phatr3_J41886	3-hydroxacyl-CoA dehydrogenase (8:1 3-hydroxy-(7Z))	1.1.1.35|1.1.1.211	R01975	Fatty acid degradation, peroxisome	3-hydroxyacyl-coenzyme A dehydrogenase
9	Phatr3_J41886	3-hydroxacyl-CoA dehydrogenase (6:1 3-hydroxy-(5Z))	1.1.1.35|1.1.1.211	R01975	Fatty acid degradation, peroxisome	3-hydroxyacyl-coenzyme A dehydrogenase
9	Phatr3_J41886	3-hydroxy isobutyrate dehydrogenase	1.1.1.31|1.1.1.35	R02047	Amino acid metabolism: Valine, Leucine and Isoleucine degradation	3-hydroxyacyl-coenzyme A dehydrogenase
9	Phatr3_J41886	Beta oxidation (odd chain) C(7:0)	1.3.8.1|4.2.1.17|1.1.1.35|2.3.1.16		Fatty acid degradation, mitochondria	3-hydroxyacyl-coenzyme A dehydrogenase
9	Phatr3_J42129	Thioredoxin-disulfide reductase	1.8.1.9	R02016	Nucleotide metabolism: Pyrimidine metabolism	Predicted protein
9	Phatr3_J44231	Diacylglycerol acylhydrolase (14:0/14:0)	3.1.1.3	R01369	Triacylglycerol degradation	Predicted protein
9	Phatr3_J44231	Diacylglycerol acylhydrolase (14:0/16:0)	3.1.1.3	R01369	Triacylglycerol degradation	Predicted protein
9	Phatr3_J44231	Diacylglycerol acylhydrolase (14:0/16:1(9Z))	3.1.1.3	R01369	Triacylglycerol degradation	Predicted protein
9	Phatr3_J44231	Diacylglycerol acylhydrolase (14:0/18:0)	3.1.1.3	R01369	Triacylglycerol degradation	Predicted protein
9	Phatr3_J44231	Diacylglycerol acylhydrolase (14:0/18:1(9Z))	3.1.1.3	R01369	Triacylglycerol degradation	Predicted protein
9	Phatr3_J44231	Diacylglycerol acylhydrolase (14:0/20:5(5Z,8Z,11Z,14Z,17Z))	3.1.1.3	R01369	Triacylglycerol degradation	Predicted protein
9	Phatr3_J44231	Diacylglycerol acylhydrolase (14:0/22:6(4Z,7Z,10Z,13Z,16Z,19Z))	3.1.1.3	R01369	Triacylglycerol degradation	Predicted protein
9	Phatr3_J44231	Diacylglycerol acylhydrolase (16:0/14:0)	3.1.1.3	R01369	Triacylglycerol degradation	Predicted protein
9	Phatr3_J44231	Diacylglycerol acylhydrolase (16:0/16:0)	3.1.1.3	R01369	Triacylglycerol degradation	Predicted protein
9	Phatr3_J44231	Diacylglycerol acylhydrolase (16:0/16:1(9Z))	3.1.1.3	R01369	Triacylglycerol degradation	Predicted protein
9	Phatr3_J44231	Diacylglycerol acylhydrolase (16:0/18:0)	3.1.1.3	R01369	Triacylglycerol degradation	Predicted protein
9	Phatr3_J44231	Diacylglycerol acylhydrolase (16:0/18:1(9Z))	3.1.1.3	R01369	Triacylglycerol degradation	Predicted protein
9	Phatr3_J44231	Diacylglycerol acylhydrolase (16:0/20:5(5Z,8Z,11Z,14Z,17Z))	3.1.1.3	R01369	Triacylglycerol degradation	Predicted protein
9	Phatr3_J44231	Diacylglycerol acylhydrolase (16:0/22:6(4Z,7Z,10Z,13Z,16Z,19Z))	3.1.1.3	R01369	Triacylglycerol degradation	Predicted protein
9	Phatr3_J44231	Diacylglycerol acylhydrolase (16:1(9Z)/14:0)	3.1.1.3	R01369	Triacylglycerol degradation	Predicted protein
9	Phatr3_J44231	Diacylglycerol acylhydrolase (16:1(9Z)/16:0)	3.1.1.3	R01369	Triacylglycerol degradation	Predicted protein
9	Phatr3_J44231	Diacylglycerol acylhydrolase (16:1(9Z)/16:1(9Z))	3.1.1.3	R01369	Triacylglycerol degradation	Predicted protein
9	Phatr3_J44231	Diacylglycerol acylhydrolase (16:1(9Z)/18:0)	3.1.1.3	R01369	Triacylglycerol degradation	Predicted protein
9	Phatr3_J44231	Diacylglycerol acylhydrolase (16:1(9Z)/18:1(9Z))	3.1.1.3	R01369	Triacylglycerol degradation	Predicted protein
9	Phatr3_J44231	Diacylglycerol acylhydrolase (16:1(9Z)/20:5(5Z,8Z,11Z,14Z,17Z))	3.1.1.3	R01369	Triacylglycerol degradation	Predicted protein
9	Phatr3_J44231	Diacylglycerol acylhydrolase (16:1(9Z)/22:6(4Z,7Z,10Z,13Z,16Z,19Z))	3.1.1.3	R01369	Triacylglycerol degradation	Predicted protein
9	Phatr3_J44231	Diacylglycerol acylhydrolase (18:0/14:0)	3.1.1.3	R01369	Triacylglycerol degradation	Predicted protein
9	Phatr3_J44231	Diacylglycerol acylhydrolase (18:0/16:0)	3.1.1.3	R01369	Triacylglycerol degradation	Predicted protein
9	Phatr3_J44231	Diacylglycerol acylhydrolase (18:0/16:1(9Z))	3.1.1.3	R01369	Triacylglycerol degradation	Predicted protein
9	Phatr3_J44231	Diacylglycerol acylhydrolase (18:0/18:0)	3.1.1.3	R01369	Triacylglycerol degradation	Predicted protein
9	Phatr3_J44231	Diacylglycerol acylhydrolase (18:0/18:1(9Z))	3.1.1.3	R01369	Triacylglycerol degradation	Predicted protein
9	Phatr3_J44231	Diacylglycerol acylhydrolase (18:0/20:5(5Z,8Z,11Z,14Z,17Z))	3.1.1.3	R01369	Triacylglycerol degradation	Predicted protein
9	Phatr3_J44231	Diacylglycerol acylhydrolase (18:0/22:6(4Z,7Z,10Z,13Z,16Z,19Z))	3.1.1.3	R01369	Triacylglycerol degradation	Predicted protein
9	Phatr3_J44231	Diacylglycerol acylhydrolase (18:1(9Z)/14:0)	3.1.1.3	R01369	Triacylglycerol degradation	Predicted protein
9	Phatr3_J44231	Diacylglycerol acylhydrolase (18:1(9Z)/16:0)	3.1.1.3	R01369	Triacylglycerol degradation	Predicted protein
9	Phatr3_J44231	Diacylglycerol acylhydrolase (18:1(9Z)/16:1(9Z))	3.1.1.3	R01369	Triacylglycerol degradation	Predicted protein
9	Phatr3_J44231	Diacylglycerol acylhydrolase (18:1(9Z)/18:0)	3.1.1.3	R01369	Triacylglycerol degradation	Predicted protein
9	Phatr3_J44231	Diacylglycerol acylhydrolase (18:1(9Z)/18:1(9Z))	3.1.1.3	R01369	Triacylglycerol degradation	Predicted protein
9	Phatr3_J44231	Diacylglycerol acylhydrolase (18:1(9Z)/20:5(5Z,8Z,11Z,14Z,17Z))	3.1.1.3	R01369	Triacylglycerol degradation	Predicted protein
9	Phatr3_J44231	Diacylglycerol acylhydrolase (18:1(9Z)/22:6(4Z,7Z,10Z,13Z,16Z,19Z))	3.1.1.3	R01369	Triacylglycerol degradation	Predicted protein
9	Phatr3_J44231	Diacylglycerol acylhydrolase (20:5(5Z,8Z,11Z,14Z,17Z)/14:0)	3.1.1.3	R01369	Triacylglycerol degradation	Predicted protein
9	Phatr3_J44231	Diacylglycerol acylhydrolase (20:5(5Z,8Z,11Z,14Z,17Z)/16:0)	3.1.1.3	R01369	Triacylglycerol degradation	Predicted protein
9	Phatr3_J44231	Diacylglycerol acylhydrolase (20:5(5Z,8Z,11Z,14Z,17Z)/16:1(9Z))	3.1.1.3	R01369	Triacylglycerol degradation	Predicted protein
9	Phatr3_J44231	Diacylglycerol acylhydrolase (20:5(5Z,8Z,11Z,14Z,17Z)/18:0)	3.1.1.3	R01369	Triacylglycerol degradation	Predicted protein
9	Phatr3_J44231	Diacylglycerol acylhydrolase (20:5(5Z,8Z,11Z,14Z,17Z)/18:1(9Z))	3.1.1.3	R01369	Triacylglycerol degradation	Predicted protein
9	Phatr3_J44231	Diacylglycerol acylhydrolase (20:5(5Z,8Z,11Z,14Z,17Z)/20:5(5Z,8Z,11Z,14Z,17Z))	3.1.1.3	R01369	Triacylglycerol degradation	Predicted protein
9	Phatr3_J44231	Diacylglycerol acylhydrolase (20:5(5Z,8Z,11Z,14Z,17Z)/22:6(4Z,7Z,10Z,13Z,16Z,19Z))	3.1.1.3	R01369	Triacylglycerol degradation	Predicted protein
9	Phatr3_J44231	Diacylglycerol acylhydrolase (22:6(4Z,7Z,10Z,13Z,16Z,19Z)/14:0)	3.1.1.3	R01369	Triacylglycerol degradation	Predicted protein
9	Phatr3_J44231	Diacylglycerol acylhydrolase (22:6(4Z,7Z,10Z,13Z,16Z,19Z)/16:0)	3.1.1.3	R01369	Triacylglycerol degradation	Predicted protein
9	Phatr3_J44231	Diacylglycerol acylhydrolase (22:6(4Z,7Z,10Z,13Z,16Z,19Z)/16:1(9Z))	3.1.1.3	R01369	Triacylglycerol degradation	Predicted protein
9	Phatr3_J44231	Diacylglycerol acylhydrolase (22:6(4Z,7Z,10Z,13Z,16Z,19Z)/18:0)	3.1.1.3	R01369	Triacylglycerol degradation	Predicted protein
9	Phatr3_J44231	Diacylglycerol acylhydrolase (22:6(4Z,7Z,10Z,13Z,16Z,19Z)/18:1(9Z))	3.1.1.3	R01369	Triacylglycerol degradation	Predicted protein
9	Phatr3_J44231	Diacylglycerol acylhydrolase (22:6(4Z,7Z,10Z,13Z,16Z,19Z)/20:5(5Z,8Z,11Z,14Z,17Z))	3.1.1.3	R01369	Triacylglycerol degradation	Predicted protein
9	Phatr3_J44231	Diacylglycerol acylhydrolase (22:6(4Z,7Z,10Z,13Z,16Z,19Z)/22:6(4Z,7Z,10Z,13Z,16Z,19Z))	3.1.1.3	R01369	Triacylglycerol degradation	Predicted protein
9	Phatr3_J44231	Diacylglycerol acylhydrolase (14:0/18:2(9Z,12Z))	3.1.1.3	R01369	Triacylglycerol degradation	Predicted protein
9	Phatr3_J44231	Diacylglycerol acylhydrolase (16:0/18:2(9Z,12Z))	3.1.1.3	R01369	Triacylglycerol degradation	Predicted protein
9	Phatr3_J44231	Diacylglycerol acylhydrolase (16:1(9Z)/18:2(9Z,12Z))	3.1.1.3	R01369	Triacylglycerol degradation	Predicted protein
9	Phatr3_J44231	Diacylglycerol acylhydrolase (18:0/18:2(9Z,12Z))	3.1.1.3	R01369	Triacylglycerol degradation	Predicted protein
9	Phatr3_J44231	Diacylglycerol acylhydrolase (18:2(9Z,12Z)/14:0)	3.1.1.3	R01369	Triacylglycerol degradation	Predicted protein
9	Phatr3_J44231	Diacylglycerol acylhydrolase (18:2(9Z,12Z)/16:0)	3.1.1.3	R01369	Triacylglycerol degradation	Predicted protein
9	Phatr3_J44231	Diacylglycerol acylhydrolase (18:2(9Z,12Z)/16:1(9Z))	3.1.1.3	R01369	Triacylglycerol degradation	Predicted protein
9	Phatr3_J44231	Diacylglycerol acylhydrolase (18:2(9Z,12Z)/18:0)	3.1.1.3	R01369	Triacylglycerol degradation	Predicted protein
9	Phatr3_J44231	Diacylglycerol acylhydrolase (18:2(9Z,12Z)/18:1(9Z))	3.1.1.3	R01369	Triacylglycerol degradation	Predicted protein
9	Phatr3_J44231	Diacylglycerol acylhydrolase (18:2(9Z,12Z)/18:2(9Z,12Z))	3.1.1.3	R01369	Triacylglycerol degradation	Predicted protein
9	Phatr3_J44231	Diacylglycerol acylhydrolase (18:1(9Z)/18:2(9Z,12Z))	3.1.1.3	R01369	Triacylglycerol degradation	Predicted protein
9	Phatr3_J44231	Diacylglycerol acylhydrolase (18:2(9Z,12Z)/20:5(5Z,8Z,11Z,14Z,17Z))	3.1.1.3	R01369	Triacylglycerol degradation	Predicted protein
9	Phatr3_J44231	Diacylglycerol acylhydrolase (18:2(9Z,12Z)/22:6(4Z,7Z,10Z,13Z,16Z,19Z))	3.1.1.3	R01369	Triacylglycerol degradation	Predicted protein
9	Phatr3_J44231	Diacylglycerol acylhydrolase (20:5(5Z,8Z,11Z,14Z,17Z)/18:2(9Z,12Z))	3.1.1.3	R01369	Triacylglycerol degradation	Predicted protein
9	Phatr3_J44231	Diacylglycerol acylhydrolase (22:6(4Z,7Z,10Z,13Z,16Z,19Z)/18:2(9Z,12Z))	3.1.1.3	R01369	Triacylglycerol degradation	Predicted protein
9	Phatr3_J44231	Diacylglycerol acylhydrolase (14:0/18:3(6Z,9Z,12Z))	3.1.1.3	R01369	Triacylglycerol degradation	Predicted protein
9	Phatr3_J44231	Diacylglycerol acylhydrolase (16:0/18:3(6Z,9Z,12Z))	3.1.1.3	R01369	Triacylglycerol degradation	Predicted protein
9	Phatr3_J44231	Diacylglycerol acylhydrolase (16:1(9Z)/18:3(6Z,9Z,12Z))	3.1.1.3	R01369	Triacylglycerol degradation	Predicted protein
9	Phatr3_J44231	Diacylglycerol acylhydrolase (18:0/18:3(6Z,9Z,12Z))	3.1.1.3	R01369	Triacylglycerol degradation	Predicted protein
9	Phatr3_J44231	Diacylglycerol acylhydrolase (18:2(9Z,12Z)/18:3(6Z,9Z,12Z))	3.1.1.3	R01369	Triacylglycerol degradation	Predicted protein
9	Phatr3_J44231	Diacylglycerol acylhydrolase (18:1(9Z)/18:3(6Z,9Z,12Z))	3.1.1.3	R01369	Triacylglycerol degradation	Predicted protein
9	Phatr3_J44231	Diacylglycerol acylhydrolase (20:5(5Z,8Z,11Z,14Z,17Z)/18:3(6Z,9Z,12Z))	3.1.1.3	R01369	Triacylglycerol degradation	Predicted protein
9	Phatr3_J44231	Diacylglycerol acylhydrolase (22:6(4Z,7Z,10Z,13Z,16Z,19Z)/18:3(6Z,9Z,12Z))	3.1.1.3	R01369	Triacylglycerol degradation	Predicted protein
9	Phatr3_J44231	Diacylglycerol acylhydrolase (14:0/18:3(9Z,12Z,15Z))	3.1.1.3	R01369	Triacylglycerol degradation	Predicted protein
9	Phatr3_J44231	Diacylglycerol acylhydrolase (16:0/18:3(9Z,12Z,15Z))	3.1.1.3	R01369	Triacylglycerol degradation	Predicted protein
9	Phatr3_J44231	Diacylglycerol acylhydrolase (16:1(9Z)/18:3(9Z,12Z,15Z))	3.1.1.3	R01369	Triacylglycerol degradation	Predicted protein
9	Phatr3_J44231	Diacylglycerol acylhydrolase (18:0/18:3(9Z,12Z,15Z))	3.1.1.3	R01369	Triacylglycerol degradation	Predicted protein
9	Phatr3_J44231	Diacylglycerol acylhydrolase (18:2(9Z,12Z)/18:3(9Z,12Z,15Z))	3.1.1.3	R01369	Triacylglycerol degradation	Predicted protein
9	Phatr3_J44231	Diacylglycerol acylhydrolase (18:1(9Z)/18:3(9Z,12Z,15Z))	3.1.1.3	R01369	Triacylglycerol degradation	Predicted protein
9	Phatr3_J44231	Diacylglycerol acylhydrolase (20:5(5Z,8Z,11Z,14Z,17Z)/18:3(9Z,12Z,15Z))	3.1.1.3	R01369	Triacylglycerol degradation	Predicted protein
9	Phatr3_J44231	Diacylglycerol acylhydrolase (22:6(4Z,7Z,10Z,13Z,16Z,19Z)/18:3(9Z,12Z,15Z))	3.1.1.3	R01369	Triacylglycerol degradation	Predicted protein
9	Phatr3_J44231	Diacylglycerol acylhydrolase (14:0/20:4(5Z,8Z,11Z,14Z))	3.1.1.3	R01369	Triacylglycerol degradation	Predicted protein
9	Phatr3_J44231	Diacylglycerol acylhydrolase (16:0/20:4(5Z,8Z,11Z,14Z))	3.1.1.3	R01369	Triacylglycerol degradation	Predicted protein
9	Phatr3_J44231	Diacylglycerol acylhydrolase (16:1(9Z)/20:4(5Z,8Z,11Z,14Z))	3.1.1.3	R01369	Triacylglycerol degradation	Predicted protein
9	Phatr3_J44231	Diacylglycerol acylhydrolase (18:0/20:4(5Z,8Z,11Z,14Z))	3.1.1.3	R01369	Triacylglycerol degradation	Predicted protein
9	Phatr3_J44231	Diacylglycerol acylhydrolase (18:2(9Z,12Z)/20:4(5Z,8Z,11Z,14Z))	3.1.1.3	R01369	Triacylglycerol degradation	Predicted protein
9	Phatr3_J44231	Diacylglycerol acylhydrolase (18:1(9Z)/20:4(5Z,8Z,11Z,14Z))	3.1.1.3	R01369	Triacylglycerol degradation	Predicted protein
9	Phatr3_J44231	Diacylglycerol acylhydrolase (20:5(5Z,8Z,11Z,14Z,17Z)/20:4(5Z,8Z,11Z,14Z))	3.1.1.3	R01369	Triacylglycerol degradation	Predicted protein
9	Phatr3_J44231	Diacylglycerol acylhydrolase (22:6(4Z,7Z,10Z,13Z,16Z,19Z)/20:4(5Z,8Z,11Z,14Z))	3.1.1.3	R01369	Triacylglycerol degradation	Predicted protein
9	Phatr3_J46706	Biotin-[acetyl-CoA-carboxylase] ligase	6.3.4.15	R01074	Cofactor biosynthesis: Biotin biosynthesis	Predicted protein
9	Phatr3_J46706	Holocarboxylase synthestase (biotin protein ligase)	6.3.4.15	R05145	Cofactor biosynthesis: Biotin biosynthesis	Predicted protein
9	Phatr3_J46706	Biotin-acetyl-CoA carboxy ligase	6.3.4.15	R01074|R05145	Cofactor biosynthesis: Biotin biosynthesis	Predicted protein
9	Phatr3_J46753	Triacylglycerol acylhydrolase (16:1(9Z)/20:4(5Z,8Z,11Z,14Z)/20:4(5Z,8Z,11Z,14Z))	3.1.1.3	R01369	Triacylglycerol degradation	Predicted protein
9	Phatr3_J46753	Triacylglycerol acylhydrolase (16:1(9Z)/14:0/18:3(6Z,9Z,12Z))	3.1.1.3	R01369	Triacylglycerol degradation	Predicted protein
9	Phatr3_J46753	Triacylglycerol acylhydrolase (16:0/16:0/18:3(6Z,9Z,12Z))	3.1.1.3	R01369	Triacylglycerol degradation	Predicted protein
9	Phatr3_J46753	Triacylglycerol acylhydrolase (14:0/20:4(5Z,8Z,11Z,14Z)/16:1(9Z))	3.1.1.3	R01369	Triacylglycerol degradation	Predicted protein
9	Phatr3_J46753	Triacylglycerol acylhydrolase (18:1(9Z)/16:1(9Z)/18:1(9Z))	3.1.1.3	R01369	Triacylglycerol degradation	Predicted protein
9	Phatr3_J46753	Triacylglycerol acylhydrolase (18:1(9Z)/16:0/16:0)	3.1.1.3	R01369	Triacylglycerol degradation	Predicted protein
9	Phatr3_J46753	Triacylglycerol acylhydrolase (16:0/20:4(5Z,8Z,11Z,14Z)/16:0)	3.1.1.3	R01369	Triacylglycerol degradation	Predicted protein
9	Phatr3_J46753	Triacylglycerol acylhydrolase (16:1(9Z)/14:0/18:2(9Z,12Z))	3.1.1.3	R01369	Triacylglycerol degradation	Predicted protein
9	Phatr3_J46753	Triacylglycerol acylhydrolase (16:0/16:0/18:2(9Z,12Z))	3.1.1.3	R01369	Triacylglycerol degradation	Predicted protein
9	Phatr3_J46753	Triacylglycerol acylhydrolase (18:2(9Z,12Z)/20:5(5Z,8Z,11Z,14Z,17Z)/20:4(5Z,8Z,11Z,14Z))	3.1.1.3	R01369	Triacylglycerol degradation	Predicted protein
9	Phatr3_J46753	Triacylglycerol acylhydrolase (18:2(9Z,12Z)/20:5(5Z,8Z,11Z,14Z,17Z)/18:2(9Z,12Z))	3.1.1.3	R01369	Triacylglycerol degradation	Predicted protein
9	Phatr3_J46753	Triacylglycerol acylhydrolase (18:2(9Z,12Z)/20:5(5Z,8Z,11Z,14Z,17Z)/18:3(6Z,9Z,12Z))	3.1.1.3	R01369	Triacylglycerol degradation	Predicted protein
9	Phatr3_J46753	Triacylglycerol acylhydrolase (14:0/14:0/16:1(9Z))	3.1.1.3	R01369	Triacylglycerol degradation	Predicted protein
9	Phatr3_J46753	Triacylglycerol acylhydrolase (16:0/14:0/16:0)	3.1.1.3	R01369	Triacylglycerol degradation	Predicted protein
9	Phatr3_J46753	Triacylglycerol acylhydrolase (22:6(4Z,7Z,10Z,13Z,16Z,19Z)/20:5(5Z,8Z,11Z,14Z,17Z)/20:4(5Z,8Z,11Z,14Z))	3.1.1.3	R01369	Triacylglycerol degradation	Predicted protein
9	Phatr3_J46753	Triacylglycerol acylhydrolase (22:6(4Z,7Z,10Z,13Z,16Z,19Z)/20:5(5Z,8Z,11Z,14Z,17Z)/22:6(4Z,7Z,10Z,13Z,16Z,19Z))	3.1.1.3	R01369	Triacylglycerol degradation	Predicted protein
9	Phatr3_J46753	Triacylglycerol acylhydrolase (14:0/20:5(5Z,8Z,11Z,14Z,17Z)/18:3(6Z,9Z,12Z))	3.1.1.3	R01369	Triacylglycerol degradation	Predicted protein
9	Phatr3_J46753	Triacylglycerol acylhydrolase (16:0/16:1(9Z)/18:3(6Z,9Z,12Z))	3.1.1.3	R01369	Triacylglycerol degradation	Predicted protein
9	Phatr3_J46753	Triacylglycerol acylhydrolase (18:2(9Z,12Z)/16:0/16:1(9Z))	3.1.1.3	R01369	Triacylglycerol degradation	Predicted protein
9	Phatr3_J46753	Triacylglycerol acylhydrolase (14:0/20:5(5Z,8Z,11Z,14Z,17Z)/22:6(4Z,7Z,10Z,13Z,16Z,19Z))	3.1.1.3	R01369	Triacylglycerol degradation	Predicted protein
9	Phatr3_J46753	Triacylglycerol acylhydrolase (14:0/20:5(5Z,8Z,11Z,14Z,17Z)/18:2(9Z,12Z))	3.1.1.3	R01369	Triacylglycerol degradation	Predicted protein
9	Phatr3_J46753	Triacylglycerol acylhydrolase (18:1(9Z)/20:5(5Z,8Z,11Z,14Z,17Z)/22:6(4Z,7Z,10Z,13Z,16Z,19Z))	3.1.1.3	R01369	Triacylglycerol degradation	Predicted protein
9	Phatr3_J46753	Triacylglycerol acylhydrolase (16:1(9Z)/16:0/18:2(9Z,12Z))	3.1.1.3	R01369	Triacylglycerol degradation	Predicted protein
9	Phatr3_J46753	Triacylglycerol acylhydrolase (14:0/20:5(5Z,8Z,11Z,14Z,17Z)/20:4(5Z,8Z,11Z,14Z))	3.1.1.3	R01369	Triacylglycerol degradation	Predicted protein
9	Phatr3_J46753	Triacylglycerol acylhydrolase (14:0/20:5(5Z,8Z,11Z,14Z,17Z)/14:0)	3.1.1.3	R01369	Triacylglycerol degradation	Predicted protein
9	Phatr3_J46753	Triacylglycerol acylhydrolase (18:1(9Z)/16:0/16:1(9Z))	3.1.1.3	R01369	Triacylglycerol degradation	Predicted protein
9	Phatr3_J46753	Triacylglycerol acylhydrolase (16:1(9Z)/20:4(5Z,8Z,11Z,14Z)/16:0)	3.1.1.3	R01369	Triacylglycerol degradation	Predicted protein
9	Phatr3_J46753	Triacylglycerol acylhydrolase (16:1(9Z)/14:0/16:0)	3.1.1.3	R01369	Triacylglycerol degradation	Predicted protein
9	Phatr3_J46753	Triacylglycerol acylhydrolase (16:0/16:0/16:0)	3.1.1.3	R01369	Triacylglycerol degradation	Predicted protein
9	Phatr3_J46753	Triacylglycerol acylhydrolase (16:0/20:5(5Z,8Z,11Z,14Z,17Z)/20:4(5Z,8Z,11Z,14Z))	3.1.1.3	R01369	Triacylglycerol degradation	Predicted protein
9	Phatr3_J46753	Triacylglycerol acylhydrolase (16:0/20:5(5Z,8Z,11Z,14Z,17Z)/18:3(6Z,9Z,12Z))	3.1.1.3	R01369	Triacylglycerol degradation	Predicted protein
9	Phatr3_J46753	Triacylglycerol acylhydrolase (16:1(9Z)/16:1(9Z)/18:3(6Z,9Z,12Z))	3.1.1.3	R01369	Triacylglycerol degradation	Predicted protein
9	Phatr3_J46753	Triacylglycerol acylhydrolase (16:0/20:5(5Z,8Z,11Z,14Z,17Z)/22:6(4Z,7Z,10Z,13Z,16Z,19Z))	3.1.1.3	R01369	Triacylglycerol degradation	Predicted protein
9	Phatr3_J46753	Triacylglycerol acylhydrolase (16:0/20:5(5Z,8Z,11Z,14Z,17Z)/18:2(9Z,12Z))	3.1.1.3	R01369	Triacylglycerol degradation	Predicted protein
9	Phatr3_J46753	Triacylglycerol acylhydrolase (16:1(9Z)/16:1(9Z)/18:2(9Z,12Z))	3.1.1.3	R01369	Triacylglycerol degradation	Predicted protein
9	Phatr3_J46753	Triacylglycerol acylhydrolase (14:0/20:5(5Z,8Z,11Z,14Z,17Z)/16:0)	3.1.1.3	R01369	Triacylglycerol degradation	Predicted protein
9	Phatr3_J46753	Triacylglycerol acylhydrolase (18:1(9Z)/16:1(9Z)/16:1(9Z))	3.1.1.3	R01369	Triacylglycerol degradation	Predicted protein
9	Phatr3_J46753	Triacylglycerol acylhydrolase (16:1(9Z)/20:4(5Z,8Z,11Z,14Z)/16:1(9Z))	3.1.1.3	R01369	Triacylglycerol degradation	Predicted protein
9	Phatr3_J46753	Triacylglycerol acylhydrolase (16:0/16:1(9Z)/16:0)	3.1.1.3	R01369	Triacylglycerol degradation	Predicted protein
9	Phatr3_J46753	Triacylglycerol acylhydrolase (16:1(9Z)/14:0/16:1(9Z))	3.1.1.3	R01369	Triacylglycerol degradation	Predicted protein
9	Phatr3_J46753	Triacylglycerol acylhydrolase (16:1(9Z)/20:5(5Z,8Z,11Z,14Z,17Z)/18:3(6Z,9Z,12Z))	3.1.1.3	R01369	Triacylglycerol degradation	Predicted protein
9	Phatr3_J46753	Triacylglycerol acylhydrolase (16:1(9Z)/20:5(5Z,8Z,11Z,14Z,17Z)/20:4(5Z,8Z,11Z,14Z))	3.1.1.3	R01369	Triacylglycerol degradation	Predicted protein
9	Phatr3_J46753	Triacylglycerol acylhydrolase (16:1(9Z)/20:5(5Z,8Z,11Z,14Z,17Z)/22:6(4Z,7Z,10Z,13Z,16Z,19Z))	3.1.1.3	R01369	Triacylglycerol degradation	Predicted protein
9	Phatr3_J46753	Triacylglycerol acylhydrolase (16:1(9Z)/20:5(5Z,8Z,11Z,14Z,17Z)/18:2(9Z,12Z))	3.1.1.3	R01369	Triacylglycerol degradation	Predicted protein
9	Phatr3_J46753	Triacylglycerol acylhydrolase (16:1(9Z)/20:5(5Z,8Z,11Z,14Z,17Z)/18:1(9Z))	3.1.1.3	R01369	Triacylglycerol degradation	Predicted protein
9	Phatr3_J46753	Triacylglycerol acylhydrolase (14:0/20:5(5Z,8Z,11Z,14Z,17Z)/16:1(9Z))	3.1.1.3	R01369	Triacylglycerol degradation	Predicted protein
9	Phatr3_J46753	Triacylglycerol acylhydrolase (16:0/20:5(5Z,8Z,11Z,14Z,17Z)/16:0)	3.1.1.3	R01369	Triacylglycerol degradation	Predicted protein
9	Phatr3_J46753	Triacylglycerol acylhydrolase (16:0/16:1(9Z)/16:1(9Z))	3.1.1.3	R01369	Triacylglycerol degradation	Predicted protein
9	Phatr3_J46753	Triacylglycerol acylhydrolase (20:5(5Z,8Z,11Z,14Z,17Z)/20:5(5Z,8Z,11Z,14Z,17Z)/18:2(9Z,12Z))	3.1.1.3	R01369	Triacylglycerol degradation	Predicted protein
9	Phatr3_J46753	Triacylglycerol acylhydrolase (20:5(5Z,8Z,11Z,14Z,17Z)/20:5(5Z,8Z,11Z,14Z,17Z)/18:3(6Z,9Z,12Z))	3.1.1.3	R01369	Triacylglycerol degradation	Predicted protein
9	Phatr3_J46753	Triacylglycerol acylhydrolase (20:5(5Z,8Z,11Z,14Z,17Z)/20:5(5Z,8Z,11Z,14Z,17Z)/22:6(4Z,7Z,10Z,13Z,16Z,19Z))	3.1.1.3	R01369	Triacylglycerol degradation	Predicted protein
9	Phatr3_J46753	Triacylglycerol acylhydrolase (14:0/20:5(5Z,8Z,11Z,14Z,17Z)/20:5(5Z,8Z,11Z,14Z,17Z))	3.1.1.3	R01369	Triacylglycerol degradation	Predicted protein
9	Phatr3_J46753	Triacylglycerol acylhydrolase (18:1(9Z)/20:5(5Z,8Z,11Z,14Z,17Z)/20:5(5Z,8Z,11Z,14Z,17Z))	3.1.1.3	R01369	Triacylglycerol degradation	Predicted protein
9	Phatr3_J46753	Triacylglycerol acylhydrolase (16:1(9Z)/20:5(5Z,8Z,11Z,14Z,17Z)/16:0)	3.1.1.3	R01369	Triacylglycerol degradation	Predicted protein
9	Phatr3_J46753	Triacylglycerol acylhydrolase (20:5(5Z,8Z,11Z,14Z,17Z)/20:5(5Z,8Z,11Z,14Z,17Z)/16:0)	3.1.1.3	R01369	Triacylglycerol degradation	Predicted protein
9	Phatr3_J46753	Triacylglycerol acylhydrolase (16:0/20:5(5Z,8Z,11Z,14Z,17Z)/20:5(5Z,8Z,11Z,14Z,17Z))	3.1.1.3	R01369	Triacylglycerol degradation	Predicted protein
9	Phatr3_J46753	Triacylglycerol acylhydrolase (16:1(9Z)/20:5(5Z,8Z,11Z,14Z,17Z)/16:1(9Z))	3.1.1.3	R01369	Triacylglycerol degradation	Predicted protein
9	Phatr3_J46753	Triacylglycerol acylhydrolase (16:1(9Z)/16:1(9Z)/16:1(9Z))	3.1.1.3	R01369	Triacylglycerol degradation	Predicted protein
9	Phatr3_J46753	Triacylglycerol acylhydrolase (16:1(9Z)/20:5(5Z,8Z,11Z,14Z,17Z)/20:5(5Z,8Z,11Z,14Z,17Z))	3.1.1.3	R01369	Triacylglycerol degradation	Predicted protein
9	Phatr3_J46753	Triacylglycerol acylhydrolase (20:5(5Z,8Z,11Z,14Z,17Z)/20:5(5Z,8Z,11Z,14Z,17Z)/20:4(5Z,8Z,11Z,14Z))	3.1.1.3	R01369	Triacylglycerol degradation	Predicted protein
9	Phatr3_J46753	Triacylglycerol acylhydrolase (20:5(5Z,8Z,11Z,14Z,17Z)/20:5(5Z,8Z,11Z,14Z,17Z)/20:5(5Z,8Z,11Z,14Z,17Z))	3.1.1.3	R01369	Triacylglycerol degradation	Predicted protein
9	Phatr3_J46753	Diacylglycerol acylhydrolase (14:0/14:0)	3.1.1.3	R01369	Triacylglycerol degradation	Predicted protein
9	Phatr3_J46753	Diacylglycerol acylhydrolase (14:0/16:0)	3.1.1.3	R01369	Triacylglycerol degradation	Predicted protein
9	Phatr3_J46753	Diacylglycerol acylhydrolase (14:0/16:1(9Z))	3.1.1.3	R01369	Triacylglycerol degradation	Predicted protein
9	Phatr3_J46753	Diacylglycerol acylhydrolase (14:0/18:0)	3.1.1.3	R01369	Triacylglycerol degradation	Predicted protein
9	Phatr3_J46753	Diacylglycerol acylhydrolase (14:0/18:1(9Z))	3.1.1.3	R01369	Triacylglycerol degradation	Predicted protein
9	Phatr3_J46753	Diacylglycerol acylhydrolase (14:0/20:5(5Z,8Z,11Z,14Z,17Z))	3.1.1.3	R01369	Triacylglycerol degradation	Predicted protein
9	Phatr3_J46753	Diacylglycerol acylhydrolase (14:0/22:6(4Z,7Z,10Z,13Z,16Z,19Z))	3.1.1.3	R01369	Triacylglycerol degradation	Predicted protein
9	Phatr3_J46753	Diacylglycerol acylhydrolase (16:0/14:0)	3.1.1.3	R01369	Triacylglycerol degradation	Predicted protein
9	Phatr3_J46753	Diacylglycerol acylhydrolase (16:0/16:0)	3.1.1.3	R01369	Triacylglycerol degradation	Predicted protein
9	Phatr3_J46753	Diacylglycerol acylhydrolase (16:0/16:1(9Z))	3.1.1.3	R01369	Triacylglycerol degradation	Predicted protein
9	Phatr3_J46753	Diacylglycerol acylhydrolase (16:0/18:0)	3.1.1.3	R01369	Triacylglycerol degradation	Predicted protein
9	Phatr3_J46753	Diacylglycerol acylhydrolase (16:0/18:1(9Z))	3.1.1.3	R01369	Triacylglycerol degradation	Predicted protein
9	Phatr3_J46753	Diacylglycerol acylhydrolase (16:0/20:5(5Z,8Z,11Z,14Z,17Z))	3.1.1.3	R01369	Triacylglycerol degradation	Predicted protein
9	Phatr3_J46753	Diacylglycerol acylhydrolase (16:0/22:6(4Z,7Z,10Z,13Z,16Z,19Z))	3.1.1.3	R01369	Triacylglycerol degradation	Predicted protein
9	Phatr3_J46753	Diacylglycerol acylhydrolase (16:1(9Z)/14:0)	3.1.1.3	R01369	Triacylglycerol degradation	Predicted protein
9	Phatr3_J46753	Diacylglycerol acylhydrolase (16:1(9Z)/16:0)	3.1.1.3	R01369	Triacylglycerol degradation	Predicted protein
9	Phatr3_J46753	Diacylglycerol acylhydrolase (16:1(9Z)/16:1(9Z))	3.1.1.3	R01369	Triacylglycerol degradation	Predicted protein
9	Phatr3_J46753	Diacylglycerol acylhydrolase (16:1(9Z)/18:0)	3.1.1.3	R01369	Triacylglycerol degradation	Predicted protein
9	Phatr3_J46753	Diacylglycerol acylhydrolase (16:1(9Z)/18:1(9Z))	3.1.1.3	R01369	Triacylglycerol degradation	Predicted protein
9	Phatr3_J46753	Diacylglycerol acylhydrolase (16:1(9Z)/20:5(5Z,8Z,11Z,14Z,17Z))	3.1.1.3	R01369	Triacylglycerol degradation	Predicted protein
9	Phatr3_J46753	Diacylglycerol acylhydrolase (16:1(9Z)/22:6(4Z,7Z,10Z,13Z,16Z,19Z))	3.1.1.3	R01369	Triacylglycerol degradation	Predicted protein
9	Phatr3_J46753	Diacylglycerol acylhydrolase (18:0/14:0)	3.1.1.3	R01369	Triacylglycerol degradation	Predicted protein
9	Phatr3_J46753	Diacylglycerol acylhydrolase (18:0/16:0)	3.1.1.3	R01369	Triacylglycerol degradation	Predicted protein
9	Phatr3_J46753	Diacylglycerol acylhydrolase (18:0/16:1(9Z))	3.1.1.3	R01369	Triacylglycerol degradation	Predicted protein
9	Phatr3_J46753	Diacylglycerol acylhydrolase (18:0/18:0)	3.1.1.3	R01369	Triacylglycerol degradation	Predicted protein
9	Phatr3_J46753	Diacylglycerol acylhydrolase (18:0/18:1(9Z))	3.1.1.3	R01369	Triacylglycerol degradation	Predicted protein
9	Phatr3_J46753	Diacylglycerol acylhydrolase (18:0/20:5(5Z,8Z,11Z,14Z,17Z))	3.1.1.3	R01369	Triacylglycerol degradation	Predicted protein
9	Phatr3_J46753	Diacylglycerol acylhydrolase (18:0/22:6(4Z,7Z,10Z,13Z,16Z,19Z))	3.1.1.3	R01369	Triacylglycerol degradation	Predicted protein
9	Phatr3_J46753	Diacylglycerol acylhydrolase (18:1(9Z)/14:0)	3.1.1.3	R01369	Triacylglycerol degradation	Predicted protein
9	Phatr3_J46753	Diacylglycerol acylhydrolase (18:1(9Z)/16:0)	3.1.1.3	R01369	Triacylglycerol degradation	Predicted protein
9	Phatr3_J46753	Diacylglycerol acylhydrolase (18:1(9Z)/16:1(9Z))	3.1.1.3	R01369	Triacylglycerol degradation	Predicted protein
9	Phatr3_J46753	Diacylglycerol acylhydrolase (18:1(9Z)/18:0)	3.1.1.3	R01369	Triacylglycerol degradation	Predicted protein
9	Phatr3_J46753	Diacylglycerol acylhydrolase (18:1(9Z)/18:1(9Z))	3.1.1.3	R01369	Triacylglycerol degradation	Predicted protein
9	Phatr3_J46753	Diacylglycerol acylhydrolase (18:1(9Z)/20:5(5Z,8Z,11Z,14Z,17Z))	3.1.1.3	R01369	Triacylglycerol degradation	Predicted protein
9	Phatr3_J46753	Diacylglycerol acylhydrolase (18:1(9Z)/22:6(4Z,7Z,10Z,13Z,16Z,19Z))	3.1.1.3	R01369	Triacylglycerol degradation	Predicted protein
9	Phatr3_J46753	Diacylglycerol acylhydrolase (20:5(5Z,8Z,11Z,14Z,17Z)/14:0)	3.1.1.3	R01369	Triacylglycerol degradation	Predicted protein
9	Phatr3_J46753	Diacylglycerol acylhydrolase (20:5(5Z,8Z,11Z,14Z,17Z)/16:0)	3.1.1.3	R01369	Triacylglycerol degradation	Predicted protein
9	Phatr3_J46753	Diacylglycerol acylhydrolase (20:5(5Z,8Z,11Z,14Z,17Z)/16:1(9Z))	3.1.1.3	R01369	Triacylglycerol degradation	Predicted protein
9	Phatr3_J46753	Diacylglycerol acylhydrolase (20:5(5Z,8Z,11Z,14Z,17Z)/18:0)	3.1.1.3	R01369	Triacylglycerol degradation	Predicted protein
9	Phatr3_J46753	Diacylglycerol acylhydrolase (20:5(5Z,8Z,11Z,14Z,17Z)/18:1(9Z))	3.1.1.3	R01369	Triacylglycerol degradation	Predicted protein
9	Phatr3_J46753	Diacylglycerol acylhydrolase (20:5(5Z,8Z,11Z,14Z,17Z)/20:5(5Z,8Z,11Z,14Z,17Z))	3.1.1.3	R01369	Triacylglycerol degradation	Predicted protein
9	Phatr3_J46753	Diacylglycerol acylhydrolase (20:5(5Z,8Z,11Z,14Z,17Z)/22:6(4Z,7Z,10Z,13Z,16Z,19Z))	3.1.1.3	R01369	Triacylglycerol degradation	Predicted protein
9	Phatr3_J46753	Diacylglycerol acylhydrolase (22:6(4Z,7Z,10Z,13Z,16Z,19Z)/14:0)	3.1.1.3	R01369	Triacylglycerol degradation	Predicted protein
9	Phatr3_J46753	Diacylglycerol acylhydrolase (22:6(4Z,7Z,10Z,13Z,16Z,19Z)/16:0)	3.1.1.3	R01369	Triacylglycerol degradation	Predicted protein
9	Phatr3_J46753	Diacylglycerol acylhydrolase (22:6(4Z,7Z,10Z,13Z,16Z,19Z)/16:1(9Z))	3.1.1.3	R01369	Triacylglycerol degradation	Predicted protein
9	Phatr3_J46753	Diacylglycerol acylhydrolase (22:6(4Z,7Z,10Z,13Z,16Z,19Z)/18:0)	3.1.1.3	R01369	Triacylglycerol degradation	Predicted protein
9	Phatr3_J46753	Diacylglycerol acylhydrolase (22:6(4Z,7Z,10Z,13Z,16Z,19Z)/18:1(9Z))	3.1.1.3	R01369	Triacylglycerol degradation	Predicted protein
9	Phatr3_J46753	Diacylglycerol acylhydrolase (22:6(4Z,7Z,10Z,13Z,16Z,19Z)/20:5(5Z,8Z,11Z,14Z,17Z))	3.1.1.3	R01369	Triacylglycerol degradation	Predicted protein
9	Phatr3_J46753	Diacylglycerol acylhydrolase (22:6(4Z,7Z,10Z,13Z,16Z,19Z)/22:6(4Z,7Z,10Z,13Z,16Z,19Z))	3.1.1.3	R01369	Triacylglycerol degradation	Predicted protein
9	Phatr3_J46753	Diacylglycerol acylhydrolase (14:0/18:2(9Z,12Z))	3.1.1.3	R01369	Triacylglycerol degradation	Predicted protein
9	Phatr3_J46753	Diacylglycerol acylhydrolase (16:0/18:2(9Z,12Z))	3.1.1.3	R01369	Triacylglycerol degradation	Predicted protein
9	Phatr3_J46753	Diacylglycerol acylhydrolase (16:1(9Z)/18:2(9Z,12Z))	3.1.1.3	R01369	Triacylglycerol degradation	Predicted protein
9	Phatr3_J46753	Diacylglycerol acylhydrolase (18:0/18:2(9Z,12Z))	3.1.1.3	R01369	Triacylglycerol degradation	Predicted protein
9	Phatr3_J46753	Diacylglycerol acylhydrolase (18:2(9Z,12Z)/14:0)	3.1.1.3	R01369	Triacylglycerol degradation	Predicted protein
9	Phatr3_J46753	Diacylglycerol acylhydrolase (18:2(9Z,12Z)/16:0)	3.1.1.3	R01369	Triacylglycerol degradation	Predicted protein
9	Phatr3_J46753	Diacylglycerol acylhydrolase (18:2(9Z,12Z)/16:1(9Z))	3.1.1.3	R01369	Triacylglycerol degradation	Predicted protein
9	Phatr3_J46753	Diacylglycerol acylhydrolase (18:2(9Z,12Z)/18:0)	3.1.1.3	R01369	Triacylglycerol degradation	Predicted protein
9	Phatr3_J46753	Diacylglycerol acylhydrolase (18:2(9Z,12Z)/18:1(9Z))	3.1.1.3	R01369	Triacylglycerol degradation	Predicted protein
9	Phatr3_J46753	Diacylglycerol acylhydrolase (18:2(9Z,12Z)/18:2(9Z,12Z))	3.1.1.3	R01369	Triacylglycerol degradation	Predicted protein
9	Phatr3_J46753	Diacylglycerol acylhydrolase (18:1(9Z)/18:2(9Z,12Z))	3.1.1.3	R01369	Triacylglycerol degradation	Predicted protein
9	Phatr3_J46753	Diacylglycerol acylhydrolase (18:2(9Z,12Z)/20:5(5Z,8Z,11Z,14Z,17Z))	3.1.1.3	R01369	Triacylglycerol degradation	Predicted protein
9	Phatr3_J46753	Diacylglycerol acylhydrolase (18:2(9Z,12Z)/22:6(4Z,7Z,10Z,13Z,16Z,19Z))	3.1.1.3	R01369	Triacylglycerol degradation	Predicted protein
9	Phatr3_J46753	Diacylglycerol acylhydrolase (20:5(5Z,8Z,11Z,14Z,17Z)/18:2(9Z,12Z))	3.1.1.3	R01369	Triacylglycerol degradation	Predicted protein
9	Phatr3_J46753	Diacylglycerol acylhydrolase (22:6(4Z,7Z,10Z,13Z,16Z,19Z)/18:2(9Z,12Z))	3.1.1.3	R01369	Triacylglycerol degradation	Predicted protein
9	Phatr3_J46753	Diacylglycerol acylhydrolase (14:0/18:3(6Z,9Z,12Z))	3.1.1.3	R01369	Triacylglycerol degradation	Predicted protein
9	Phatr3_J46753	Diacylglycerol acylhydrolase (16:0/18:3(6Z,9Z,12Z))	3.1.1.3	R01369	Triacylglycerol degradation	Predicted protein
9	Phatr3_J46753	Diacylglycerol acylhydrolase (16:1(9Z)/18:3(6Z,9Z,12Z))	3.1.1.3	R01369	Triacylglycerol degradation	Predicted protein
9	Phatr3_J46753	Diacylglycerol acylhydrolase (18:0/18:3(6Z,9Z,12Z))	3.1.1.3	R01369	Triacylglycerol degradation	Predicted protein
9	Phatr3_J46753	Diacylglycerol acylhydrolase (18:2(9Z,12Z)/18:3(6Z,9Z,12Z))	3.1.1.3	R01369	Triacylglycerol degradation	Predicted protein
9	Phatr3_J46753	Diacylglycerol acylhydrolase (18:1(9Z)/18:3(6Z,9Z,12Z))	3.1.1.3	R01369	Triacylglycerol degradation	Predicted protein
9	Phatr3_J46753	Diacylglycerol acylhydrolase (20:5(5Z,8Z,11Z,14Z,17Z)/18:3(6Z,9Z,12Z))	3.1.1.3	R01369	Triacylglycerol degradation	Predicted protein
9	Phatr3_J46753	Diacylglycerol acylhydrolase (22:6(4Z,7Z,10Z,13Z,16Z,19Z)/18:3(6Z,9Z,12Z))	3.1.1.3	R01369	Triacylglycerol degradation	Predicted protein
9	Phatr3_J46753	Diacylglycerol acylhydrolase (14:0/18:3(9Z,12Z,15Z))	3.1.1.3	R01369	Triacylglycerol degradation	Predicted protein
9	Phatr3_J46753	Diacylglycerol acylhydrolase (16:0/18:3(9Z,12Z,15Z))	3.1.1.3	R01369	Triacylglycerol degradation	Predicted protein
9	Phatr3_J46753	Diacylglycerol acylhydrolase (16:1(9Z)/18:3(9Z,12Z,15Z))	3.1.1.3	R01369	Triacylglycerol degradation	Predicted protein
9	Phatr3_J46753	Diacylglycerol acylhydrolase (18:0/18:3(9Z,12Z,15Z))	3.1.1.3	R01369	Triacylglycerol degradation	Predicted protein
9	Phatr3_J46753	Diacylglycerol acylhydrolase (18:2(9Z,12Z)/18:3(9Z,12Z,15Z))	3.1.1.3	R01369	Triacylglycerol degradation	Predicted protein
9	Phatr3_J46753	Diacylglycerol acylhydrolase (18:1(9Z)/18:3(9Z,12Z,15Z))	3.1.1.3	R01369	Triacylglycerol degradation	Predicted protein
9	Phatr3_J46753	Diacylglycerol acylhydrolase (20:5(5Z,8Z,11Z,14Z,17Z)/18:3(9Z,12Z,15Z))	3.1.1.3	R01369	Triacylglycerol degradation	Predicted protein
9	Phatr3_J46753	Diacylglycerol acylhydrolase (22:6(4Z,7Z,10Z,13Z,16Z,19Z)/18:3(9Z,12Z,15Z))	3.1.1.3	R01369	Triacylglycerol degradation	Predicted protein
9	Phatr3_J46753	Diacylglycerol acylhydrolase (14:0/20:4(5Z,8Z,11Z,14Z))	3.1.1.3	R01369	Triacylglycerol degradation	Predicted protein
9	Phatr3_J46753	Diacylglycerol acylhydrolase (16:0/20:4(5Z,8Z,11Z,14Z))	3.1.1.3	R01369	Triacylglycerol degradation	Predicted protein
9	Phatr3_J46753	Diacylglycerol acylhydrolase (16:1(9Z)/20:4(5Z,8Z,11Z,14Z))	3.1.1.3	R01369	Triacylglycerol degradation	Predicted protein
9	Phatr3_J46753	Diacylglycerol acylhydrolase (18:0/20:4(5Z,8Z,11Z,14Z))	3.1.1.3	R01369	Triacylglycerol degradation	Predicted protein
9	Phatr3_J46753	Diacylglycerol acylhydrolase (18:2(9Z,12Z)/20:4(5Z,8Z,11Z,14Z))	3.1.1.3	R01369	Triacylglycerol degradation	Predicted protein
9	Phatr3_J46753	Diacylglycerol acylhydrolase (18:1(9Z)/20:4(5Z,8Z,11Z,14Z))	3.1.1.3	R01369	Triacylglycerol degradation	Predicted protein
9	Phatr3_J46753	Diacylglycerol acylhydrolase (20:5(5Z,8Z,11Z,14Z,17Z)/20:4(5Z,8Z,11Z,14Z))	3.1.1.3	R01369	Triacylglycerol degradation	Predicted protein
9	Phatr3_J46753	Diacylglycerol acylhydrolase (22:6(4Z,7Z,10Z,13Z,16Z,19Z)/20:4(5Z,8Z,11Z,14Z))	3.1.1.3	R01369	Triacylglycerol degradation	Predicted protein
9	Phatr3_J46753	1-acylglycerol acylhydrolase (14:0)	3.1.1.23	R01351	Triacylglycerol degradation	Predicted protein
9	Phatr3_J46753	1-acylglycerol acylhydrolase (16:0)	3.1.1.23	R01351	Triacylglycerol degradation	Predicted protein
9	Phatr3_J46753	1-acylglycerol acylhydrolase (16:1(9Z))	3.1.1.23	R01351	Triacylglycerol degradation	Predicted protein
9	Phatr3_J46753	1-acylglycerol acylhydrolase (18:0)	3.1.1.23	R01351	Triacylglycerol degradation	Predicted protein
9	Phatr3_J46753	1-acylglycerol acylhydrolase (18:1(9Z))	3.1.1.23	R01351	Triacylglycerol degradation	Predicted protein
9	Phatr3_J46753	1-acylglycerol acylhydrolase (20:5(5Z,8Z,11Z,14Z,17Z))	3.1.1.23	R01351	Triacylglycerol degradation	Predicted protein
9	Phatr3_J46753	1-acylglycerol acylhydrolase (22:6(4Z,7Z,10Z,13Z,16Z,19Z))	3.1.1.23	R01351	Triacylglycerol degradation	Predicted protein
9	Phatr3_J46753	1-acylglycerol acylhydrolase (18:2(9Z,12Z))	3.1.1.23	R01351	Triacylglycerol degradation	Predicted protein
9	Phatr3_J46753	Triacylglycerol acylhydrolase (22:6(4Z,7Z,10Z,13Z,16Z,19Z)/20:5(5Z,8Z,11Z,14Z,17Z)/16:4(6Z,9Z,12Z,15Z))	3.1.1.3	R01369	Triacylglycerol degradation	Predicted protein
9	Phatr3_J46753	Triacylglycerol acylhydrolase (20:5(5Z,8Z,11Z,14Z,17Z)/20:5(5Z,8Z,11Z,14Z,17Z)/16:3(6Z,9Z,12Z))	3.1.1.3	R01369	Triacylglycerol degradation	Predicted protein
9	Phatr3_J46753	Triacylglycerol acylhydrolase (20:5(5Z,8Z,11Z,14Z,17Z)/20:5(5Z,8Z,11Z,14Z,17Z)/16:4(6Z,9Z,12Z,15Z))	3.1.1.3	R01369	Triacylglycerol degradation	Predicted protein
9	Phatr3_J46753	Triacylglycerol acylhydrolase (16:1(9Z)/22:6(4Z,7Z,10Z,13Z,16Z,19Z)/16:4(6Z,9Z,12Z,15Z))	3.1.1.3	R01369	Triacylglycerol degradation	Predicted protein
9	Phatr3_J46753	Triacylglycerol acylhydrolase (16:1(9Z)/20:5(5Z,8Z,11Z,14Z,17Z)/16:4(6Z,9Z,12Z,15Z))	3.1.1.3	R01369	Triacylglycerol degradation	Predicted protein
9	Phatr3_J46753	Triacylglycerol acylhydrolase (14:0/20:5(5Z,8Z,11Z,14Z,17Z)/16:4(6Z,9Z,12Z,15Z))	3.1.1.3	R01369	Triacylglycerol degradation	Predicted protein
9	Phatr3_J46753	Triacylglycerol acylhydrolase (16:1(9Z)/16:1(9Z)/18:1(9Z))	3.1.1.3	R01369	Triacylglycerol degradation	Predicted protein
9	Phatr3_J46753	Triacylglycerol acylhydrolase (16:1(9Z)/16:1(9Z)/16:0)	3.1.1.3	R01369	Triacylglycerol degradation	Predicted protein
9	Phatr3_J46753	Triacylglycerol acylhydrolase (16:1(9Z)/16:0/18:1(9Z))	3.1.1.3	R01369	Triacylglycerol degradation	Predicted protein
9	Phatr3_J46753	Triacylglycerol acylhydrolase (16:1(9Z)/16:0/16:0)	3.1.1.3	R01369	Triacylglycerol degradation	Predicted protein
9	Phatr3_J46753	Triacylglycerol acylhydrolase (14:0/16:1(9Z)/16:1(9Z))	3.1.1.3	R01369	Triacylglycerol degradation	Predicted protein
9	Phatr3_J46753	Triacylglycerol acylhydrolase (14:0/16:1(9Z)/16:0)	3.1.1.3	R01369	Triacylglycerol degradation	Predicted protein
9	Phatr3_J46753	Triacylglycerol acylhydrolase (16:1(9Z)/16:0/20:5(5Z,8Z,11Z,14Z,17Z))	3.1.1.3	R01369	Triacylglycerol degradation	Predicted protein
9	Phatr3_J46753	Triacylglycerol acylhydrolase (16:1(9Z)/20:5(5Z,8Z,11Z,14Z,17Z)/16:3(6Z,9Z,12Z))	3.1.1.3	R01369	Triacylglycerol degradation	Predicted protein
9	Phatr3_J47271	Farnesyl pyrophosphate synthase	2.5.1.10	R02003	Biosynthesis of steroids: Terpenoid backbone synthesis	Predicted protein
9	Phatr3_J47271	Geranyl pyrophosphate synthase	2.5.1.1	R01658	Biosynthesis of steroids: Terpenoid backbone synthesis	Predicted protein
9	Phatr3_J47271	Geranylgeranyl diphosphate synthase	2.5.1.29	R02061	Biosynthesis of steroids: Terpenoid backbone synthesis	Predicted protein
9	Phatr3_J47271	Farnesyl pyrophosphate synthase	2.5.1.10	R02003	Biosynthesis of steroids: Terpenoid backbone synthesis	Predicted protein
9	Phatr3_J47271	Geranyl pyrophosphate synthase	2.5.1.1	R01658	Biosynthesis of steroids: Terpenoid backbone synthesis	Predicted protein
9	Phatr3_J47271	Geranylgeranyl diphosphate synthase	2.5.1.29	R02061	Biosynthesis of steroids: Terpenoid backbone synthesis	Predicted protein
9	Phatr3_J48302	Pantetheine-phosphate adenylyltransferase	2.7.7.3	R03035	Cofactor biosynthesis: Pantothenate and CoA biosynthesis	Predicted protein
9	Phatr3_J49480	Trimethyl lysine dioxygenase	1.14.11.8	R03451	Cofactor biosynthesis: Carnitine biosynthesis	Predicted protein
9	Phatr3_J50971	Glutamine dehydrogenase (NADP+), mitochondria	1.4.1.4	R00248	Nitrogen metabolism
9	Phatr3_J54477	ATP citrate synthase	2.3.3.8	R00352	TCA cycle	Atp-citrate synthase
9	Phatr3_J55069	Enoyl-CoA hydratase (24:1(2E))	4.2.1.17	R02685	Fatty acid degradation, mitochondria	Peroxisomal bifunctional enzyme
9	Phatr3_J55069	3-hydroxacyl-CoA dehydrogenase (24:0)	1.1.1.35	R01778	Fatty acid degradation, mitochondria	Peroxisomal bifunctional enzyme
9	Phatr3_J55069	Enoyl-CoA hydratase (22:1(2E))	4.2.1.17	R02685	Fatty acid degradation, mitochondria	Peroxisomal bifunctional enzyme
9	Phatr3_J55069	3-hydroxacyl-CoA dehydrogenase (22:0)	1.1.1.35	R01778	Fatty acid degradation, mitochondria	Peroxisomal bifunctional enzyme
9	Phatr3_J55069	Enoyl-CoA hydratase (20:1(2E))	4.2.1.17	R02685	Fatty acid degradation, mitochondria	Peroxisomal bifunctional enzyme
9	Phatr3_J55069	3-hydroxacyl-CoA dehydrogenase (20:0)	1.1.1.35	R01778	Fatty acid degradation, mitochondria	Peroxisomal bifunctional enzyme
9	Phatr3_J55069	Enoyl-CoA hydratase (18:1(2E))	4.2.1.17	R02685	Fatty acid degradation, mitochondria	Peroxisomal bifunctional enzyme
9	Phatr3_J55069	3-hydroxacyl-CoA dehydrogenase (18:0)	1.1.1.35	R01778	Fatty acid degradation, mitochondria	Peroxisomal bifunctional enzyme
9	Phatr3_J55069	Enoyl-CoA hydratase (16:1(2E))	4.2.1.17	R02685	Fatty acid degradation, mitochondria	Peroxisomal bifunctional enzyme
9	Phatr3_J55069	3-hydroxacyl-CoA dehydrogenase (16:0)	1.1.1.35	R04737	Fatty acid degradation, mitochondria	Peroxisomal bifunctional enzyme
9	Phatr3_J55069	Enoyl-CoA hydratase (14:1(2E))	4.2.1.17	R04740	Fatty acid degradation, mitochondria	Peroxisomal bifunctional enzyme
9	Phatr3_J55069	3-hydroxacyl-CoA dehydrogenase (14:0)	1.1.1.35	R04739	Fatty acid degradation, mitochondria	Peroxisomal bifunctional enzyme
9	Phatr3_J55069	Enoyl-CoA hydratase (12:1(2E))	4.2.1.17	R04170	Fatty acid degradation, mitochondria	Peroxisomal bifunctional enzyme
9	Phatr3_J55069	3-hydroxacyl-CoA dehydrogenase (12:0)	1.1.1.35	R04741	Fatty acid degradation, mitochondria	Peroxisomal bifunctional enzyme
9	Phatr3_J55069	Enoyl-CoA hydratase (10:1(2E))	4.2.1.17	R02685	Fatty acid degradation, mitochondria	Peroxisomal bifunctional enzyme
9	Phatr3_J55069	3-hydroxacyl-CoA dehydrogenase (10:0)	1.1.1.35	R04743	Fatty acid degradation, mitochondria	Peroxisomal bifunctional enzyme
9	Phatr3_J55069	Enoyl-CoA hydratase (20:5(2E,5Z,8Z,11Z,14Z))	4.2.1.17	R02685	Fatty acid degradation, mitochondria	Peroxisomal bifunctional enzyme
9	Phatr3_J55069	3-hydroxacyl-CoA dehydrogenase (20:4 3-hydroxy-(5Z,8Z,11Z,14Z))	1.1.1.35	R04743	Fatty acid degradation, mitochondria	Peroxisomal bifunctional enzyme
9	Phatr3_J55069	Delta-3(Z)-Delta-2(E)-enoyl-CoA isomerase (18:4(3Z,6Z,9Z,12Z))	5.3.3.8		Fatty acid degradation, mitochondria	Peroxisomal bifunctional enzyme
9	Phatr3_J55069	Enoyl-CoA hydratase (18:4(2E,6Z,9Z,12Z))	4.2.1.17	R02685	Fatty acid degradation, mitochondria	Peroxisomal bifunctional enzyme
9	Phatr3_J55069	3-hydroxacyl-CoA dehydrogenase (18:3 3-hydroxy-(6Z,9Z,12Z))	1.1.1.35	R04743	Fatty acid degradation, mitochondria	Peroxisomal bifunctional enzyme
9	Phatr3_J55069	Delta-3(Z)-Delta-2(E)-enoyl-CoA isomerase (16:3(3E,7Z,10Z))	5.3.3.8		Fatty acid degradation, mitochondria	Peroxisomal bifunctional enzyme
9	Phatr3_J55069	Enoyl-CoA hydratase (16:3(2E,7Z,10Z))	4.2.1.17	R02685	Fatty acid degradation, mitochondria	Peroxisomal bifunctional enzyme
9	Phatr3_J55069	3-hydroxacyl-CoA dehydrogenase (16:2 3-hydroxy-(7Z,10Z))	1.1.1.35	R04743	Fatty acid degradation, mitochondria	Peroxisomal bifunctional enzyme
9	Phatr3_J55069	Enoyl-CoA hydratase (14:3(2E,5Z,8Z))	4.2.1.17	R02685	Fatty acid degradation, mitochondria	Peroxisomal bifunctional enzyme
9	Phatr3_J55069	3-hydroxacyl-CoA dehydrogenase (14:2 3-hydroxy-(5Z,8Z))	1.1.1.35	R04743	Fatty acid degradation, mitochondria	Peroxisomal bifunctional enzyme
9	Phatr3_J55069	Delta-3(Z)-Delta-2(E)-enoyl-CoA isomerase (12:2(3Z,6Z))	5.3.3.8		Fatty acid degradation, mitochondria	Peroxisomal bifunctional enzyme
9	Phatr3_J55069	Enoyl-CoA hydratase (12:2(2E,6Z))	4.2.1.17	R02685	Fatty acid degradation, mitochondria	Peroxisomal bifunctional enzyme
9	Phatr3_J55069	3-hydroxacyl-CoA dehydrogenase (12:1 3-hydroxy-(6Z))	1.1.1.35	R04743	Fatty acid degradation, mitochondria	Peroxisomal bifunctional enzyme
9	Phatr3_J55069	Delta-3(Z)-Delta-2(E)-enoyl-CoA isomerase (10:1(3E))	5.3.3.8		Fatty acid degradation, mitochondria	Peroxisomal bifunctional enzyme
9	Phatr3_J55069	Enoyl-CoA hydratase (20:6(2E,5Z,8Z,11Z,14Z,17Z))	4.2.1.17	R02685	Fatty acid degradation, mitochondria	Peroxisomal bifunctional enzyme
9	Phatr3_J55069	3-hydroxacyl-CoA dehydrogenase (20:5 3-hydroxy-(5Z,8Z,11Z,14Z,17Z))	1.1.1.35	R04743	Fatty acid degradation, mitochondria	Peroxisomal bifunctional enzyme
9	Phatr3_J55069	Delta-3(Z)-Delta-2(E)-enoyl-CoA isomerase (18:5(3Z,6Z,9Z,12Z,15Z))	5.3.3.8		Fatty acid degradation, mitochondria	Peroxisomal bifunctional enzyme
9	Phatr3_J55069	Enoyl-CoA hydratase (18:5(2E,6Z,9Z,12Z,15Z))	4.2.1.17	R02685	Fatty acid degradation, mitochondria	Peroxisomal bifunctional enzyme
9	Phatr3_J55069	3-hydroxacyl-CoA dehydrogenase (18:4 3-hydroxy-(6Z,9Z,12Z,15Z))	1.1.1.35	R04743	Fatty acid degradation, mitochondria	Peroxisomal bifunctional enzyme
9	Phatr3_J55069	Delta-3(Z)-Delta-2(E)-enoyl-CoA isomerase (16:4(3E,7Z,10Z,13Z))	5.3.3.8		Fatty acid degradation, mitochondria	Peroxisomal bifunctional enzyme
9	Phatr3_J55069	Enoyl-CoA hydratase (16:4(2E,7Z,10Z,13Z))	4.2.1.17	R02685	Fatty acid degradation, mitochondria	Peroxisomal bifunctional enzyme
9	Phatr3_J55069	3-hydroxacyl-CoA dehydrogenase (16:3 3-hydroxy-(7Z,10Z,13Z))	1.1.1.35	R04743	Fatty acid degradation, mitochondria	Peroxisomal bifunctional enzyme
9	Phatr3_J55069	Enoyl-CoA hydratase (14:4(2E,5Z,8Z,11Z))	4.2.1.17	R02685	Fatty acid degradation, mitochondria	Peroxisomal bifunctional enzyme
9	Phatr3_J55069	3-hydroxacyl-CoA dehydrogenase (14:3 3-hydroxy-(5Z,8Z,11Z))	1.1.1.35	R04743	Fatty acid degradation, mitochondria	Peroxisomal bifunctional enzyme
9	Phatr3_J55069	Delta-3(Z)-Delta-2(E)-enoyl-CoA isomerase (12:3(3Z,6Z,9Z))	5.3.3.8		Fatty acid degradation, mitochondria	Peroxisomal bifunctional enzyme
9	Phatr3_J55069	Enoyl-CoA hydratase (12:3(2E,6Z,9Z))	4.2.1.17	R02685	Fatty acid degradation, mitochondria	Peroxisomal bifunctional enzyme
9	Phatr3_J55069	3-hydroxacyl-CoA dehydrogenase (12:2 3-hydroxy-(6Z,9Z))	1.1.1.35	R04743	Fatty acid degradation, mitochondria	Peroxisomal bifunctional enzyme
9	Phatr3_J55069	Delta-3(Z)-Delta-2(E)-enoyl-CoA isomerase (10:2(3E,7Z))	5.3.3.8		Fatty acid degradation, mitochondria	Peroxisomal bifunctional enzyme
9	Phatr3_J55069	Enoyl-CoA hydratase (10:2(2E,7Z))	4.2.1.17	R02685	Fatty acid degradation, mitochondria	Peroxisomal bifunctional enzyme
9	Phatr3_J55069	3-hydroxacyl-CoA dehydrogenase (10:1 3-hydroxy-(7Z))	1.1.1.35	R04743	Fatty acid degradation, mitochondria	Peroxisomal bifunctional enzyme
9	Phatr3_J55069	Delta-3(Z)-Delta-2(E)-enoyl-CoA isomerase (22:6(3E,7Z,10Z,13Z,16Z,19Z))	5.3.3.8		Fatty acid degradation, mitochondria	Peroxisomal bifunctional enzyme
9	Phatr3_J55069	Enoyl-CoA hydratase (22:6(2E,7Z,10Z,13Z,16Z,19Z))	4.2.1.17	R02685	Fatty acid degradation, mitochondria	Peroxisomal bifunctional enzyme
9	Phatr3_J55069	3-hydroxacyl-CoA dehydrogenase (22:5 3-hydroxy-(7Z,10Z,13Z,16Z,19Z))	1.1.1.35	R04743	Fatty acid degradation, mitochondria	Peroxisomal bifunctional enzyme
9	Phatr3_Jdraft1023	Cytochrome c peroxidase, mitochondrial	1.11.1.5	R00017	Oxidative phosphorylation	Predicted protein
10	Phatr3_EG02281	Phosphate transport, mitochondria			Transport, mitochondria	Predicted protein
10	Phatr3_J11099	ATP:GTP 3"-diphosphotransferase	2.7.6.5	R00429	Nucleotide metabolism: Purine metabolism	Predicted protein
10	Phatr3_J11373	NADH-ubiquinone oxidoreductase	1.6.5.3;1.6.99.3	R02163	Oxidative phosphorylation	Predicted protein
10	Phatr3_J16499	homoserine acetyltransferase	2.3.1.31	R01776	Amino acid metabolism: Cysteine and Methionine metabolism	Predicted protein
10	Phatr3_J28056	5-Methyltetrahydrofolate:L-homocysteine S-methyltransferase	2.1.1.13|2.1.1.14	R00946	Amino acid metabolism: Cysteine and Methionine metabolism	Predicted protein
10	Phatr3_J31465	F0F1-ATP synthase Complex V	3.6.3.14	R00086	Oxidative phosphorylation	Predicted protein
10	Phatr3_J40433	Phosphate/Na+ symport			Transport, extracellular	Predicted protein
10	Phatr3_J43320	Triose Phosphate: Pi antiporter, chloroplast	2.A.7.9.1		Transport, chloroplast	Predicted protein
10	Phatr3_J43320	Phosphoglycerate: Pi antiporter, chloroplast	2.A.7.9		Transport, chloroplast	Predicted protein
10	Phatr3_J43552	Na+/H+ antiport	2.A.36.7.-		Transport, extracellular	Sodium/hydrogen exchanger
10	Phatr3_J43826	Guanylate cyclase	4.6.1.2	R00434	Nucleotide metabolism: Purine metabolism
10	Phatr3_J47614	Diacylglycerol acylhydrolase (14:0/14:0)	3.1.1.3	R01369	Triacylglycerol degradation	Predicted protein
10	Phatr3_J47614	Diacylglycerol acylhydrolase (14:0/16:0)	3.1.1.3	R01369	Triacylglycerol degradation	Predicted protein
10	Phatr3_J47614	Diacylglycerol acylhydrolase (14:0/16:1(9Z))	3.1.1.3	R01369	Triacylglycerol degradation	Predicted protein
10	Phatr3_J47614	Diacylglycerol acylhydrolase (14:0/18:0)	3.1.1.3	R01369	Triacylglycerol degradation	Predicted protein
10	Phatr3_J47614	Diacylglycerol acylhydrolase (14:0/18:1(9Z))	3.1.1.3	R01369	Triacylglycerol degradation	Predicted protein
10	Phatr3_J47614	Diacylglycerol acylhydrolase (14:0/20:5(5Z,8Z,11Z,14Z,17Z))	3.1.1.3	R01369	Triacylglycerol degradation	Predicted protein
10	Phatr3_J47614	Diacylglycerol acylhydrolase (14:0/22:6(4Z,7Z,10Z,13Z,16Z,19Z))	3.1.1.3	R01369	Triacylglycerol degradation	Predicted protein
10	Phatr3_J47614	Diacylglycerol acylhydrolase (16:0/14:0)	3.1.1.3	R01369	Triacylglycerol degradation	Predicted protein
10	Phatr3_J47614	Diacylglycerol acylhydrolase (16:0/16:0)	3.1.1.3	R01369	Triacylglycerol degradation	Predicted protein
10	Phatr3_J47614	Diacylglycerol acylhydrolase (16:0/16:1(9Z))	3.1.1.3	R01369	Triacylglycerol degradation	Predicted protein
10	Phatr3_J47614	Diacylglycerol acylhydrolase (16:0/18:0)	3.1.1.3	R01369	Triacylglycerol degradation	Predicted protein
10	Phatr3_J47614	Diacylglycerol acylhydrolase (16:0/18:1(9Z))	3.1.1.3	R01369	Triacylglycerol degradation	Predicted protein
10	Phatr3_J47614	Diacylglycerol acylhydrolase (16:0/20:5(5Z,8Z,11Z,14Z,17Z))	3.1.1.3	R01369	Triacylglycerol degradation	Predicted protein
10	Phatr3_J47614	Diacylglycerol acylhydrolase (16:0/22:6(4Z,7Z,10Z,13Z,16Z,19Z))	3.1.1.3	R01369	Triacylglycerol degradation	Predicted protein
10	Phatr3_J47614	Diacylglycerol acylhydrolase (16:1(9Z)/14:0)	3.1.1.3	R01369	Triacylglycerol degradation	Predicted protein
10	Phatr3_J47614	Diacylglycerol acylhydrolase (16:1(9Z)/16:0)	3.1.1.3	R01369	Triacylglycerol degradation	Predicted protein
10	Phatr3_J47614	Diacylglycerol acylhydrolase (16:1(9Z)/16:1(9Z))	3.1.1.3	R01369	Triacylglycerol degradation	Predicted protein
10	Phatr3_J47614	Diacylglycerol acylhydrolase (16:1(9Z)/18:0)	3.1.1.3	R01369	Triacylglycerol degradation	Predicted protein
10	Phatr3_J47614	Diacylglycerol acylhydrolase (16:1(9Z)/18:1(9Z))	3.1.1.3	R01369	Triacylglycerol degradation	Predicted protein
10	Phatr3_J47614	Diacylglycerol acylhydrolase (16:1(9Z)/20:5(5Z,8Z,11Z,14Z,17Z))	3.1.1.3	R01369	Triacylglycerol degradation	Predicted protein
10	Phatr3_J47614	Diacylglycerol acylhydrolase (16:1(9Z)/22:6(4Z,7Z,10Z,13Z,16Z,19Z))	3.1.1.3	R01369	Triacylglycerol degradation	Predicted protein
10	Phatr3_J47614	Diacylglycerol acylhydrolase (18:0/14:0)	3.1.1.3	R01369	Triacylglycerol degradation	Predicted protein
10	Phatr3_J47614	Diacylglycerol acylhydrolase (18:0/16:0)	3.1.1.3	R01369	Triacylglycerol degradation	Predicted protein
10	Phatr3_J47614	Diacylglycerol acylhydrolase (18:0/16:1(9Z))	3.1.1.3	R01369	Triacylglycerol degradation	Predicted protein
10	Phatr3_J47614	Diacylglycerol acylhydrolase (18:0/18:0)	3.1.1.3	R01369	Triacylglycerol degradation	Predicted protein
10	Phatr3_J47614	Diacylglycerol acylhydrolase (18:0/18:1(9Z))	3.1.1.3	R01369	Triacylglycerol degradation	Predicted protein
10	Phatr3_J47614	Diacylglycerol acylhydrolase (18:0/20:5(5Z,8Z,11Z,14Z,17Z))	3.1.1.3	R01369	Triacylglycerol degradation	Predicted protein
10	Phatr3_J47614	Diacylglycerol acylhydrolase (18:0/22:6(4Z,7Z,10Z,13Z,16Z,19Z))	3.1.1.3	R01369	Triacylglycerol degradation	Predicted protein
10	Phatr3_J47614	Diacylglycerol acylhydrolase (18:1(9Z)/14:0)	3.1.1.3	R01369	Triacylglycerol degradation	Predicted protein
10	Phatr3_J47614	Diacylglycerol acylhydrolase (18:1(9Z)/16:0)	3.1.1.3	R01369	Triacylglycerol degradation	Predicted protein
10	Phatr3_J47614	Diacylglycerol acylhydrolase (18:1(9Z)/16:1(9Z))	3.1.1.3	R01369	Triacylglycerol degradation	Predicted protein
10	Phatr3_J47614	Diacylglycerol acylhydrolase (18:1(9Z)/18:0)	3.1.1.3	R01369	Triacylglycerol degradation	Predicted protein
10	Phatr3_J47614	Diacylglycerol acylhydrolase (18:1(9Z)/18:1(9Z))	3.1.1.3	R01369	Triacylglycerol degradation	Predicted protein
10	Phatr3_J47614	Diacylglycerol acylhydrolase (18:1(9Z)/20:5(5Z,8Z,11Z,14Z,17Z))	3.1.1.3	R01369	Triacylglycerol degradation	Predicted protein
10	Phatr3_J47614	Diacylglycerol acylhydrolase (18:1(9Z)/22:6(4Z,7Z,10Z,13Z,16Z,19Z))	3.1.1.3	R01369	Triacylglycerol degradation	Predicted protein
10	Phatr3_J47614	Diacylglycerol acylhydrolase (20:5(5Z,8Z,11Z,14Z,17Z)/14:0)	3.1.1.3	R01369	Triacylglycerol degradation	Predicted protein
10	Phatr3_J47614	Diacylglycerol acylhydrolase (20:5(5Z,8Z,11Z,14Z,17Z)/16:0)	3.1.1.3	R01369	Triacylglycerol degradation	Predicted protein
10	Phatr3_J47614	Diacylglycerol acylhydrolase (20:5(5Z,8Z,11Z,14Z,17Z)/16:1(9Z))	3.1.1.3	R01369	Triacylglycerol degradation	Predicted protein
10	Phatr3_J47614	Diacylglycerol acylhydrolase (20:5(5Z,8Z,11Z,14Z,17Z)/18:0)	3.1.1.3	R01369	Triacylglycerol degradation	Predicted protein
10	Phatr3_J47614	Diacylglycerol acylhydrolase (20:5(5Z,8Z,11Z,14Z,17Z)/18:1(9Z))	3.1.1.3	R01369	Triacylglycerol degradation	Predicted protein
10	Phatr3_J47614	Diacylglycerol acylhydrolase (20:5(5Z,8Z,11Z,14Z,17Z)/20:5(5Z,8Z,11Z,14Z,17Z))	3.1.1.3	R01369	Triacylglycerol degradation	Predicted protein
10	Phatr3_J47614	Diacylglycerol acylhydrolase (20:5(5Z,8Z,11Z,14Z,17Z)/22:6(4Z,7Z,10Z,13Z,16Z,19Z))	3.1.1.3	R01369	Triacylglycerol degradation	Predicted protein
10	Phatr3_J47614	Diacylglycerol acylhydrolase (22:6(4Z,7Z,10Z,13Z,16Z,19Z)/14:0)	3.1.1.3	R01369	Triacylglycerol degradation	Predicted protein
10	Phatr3_J47614	Diacylglycerol acylhydrolase (22:6(4Z,7Z,10Z,13Z,16Z,19Z)/16:0)	3.1.1.3	R01369	Triacylglycerol degradation	Predicted protein
10	Phatr3_J47614	Diacylglycerol acylhydrolase (22:6(4Z,7Z,10Z,13Z,16Z,19Z)/16:1(9Z))	3.1.1.3	R01369	Triacylglycerol degradation	Predicted protein
10	Phatr3_J47614	Diacylglycerol acylhydrolase (22:6(4Z,7Z,10Z,13Z,16Z,19Z)/18:0)	3.1.1.3	R01369	Triacylglycerol degradation	Predicted protein
10	Phatr3_J47614	Diacylglycerol acylhydrolase (22:6(4Z,7Z,10Z,13Z,16Z,19Z)/18:1(9Z))	3.1.1.3	R01369	Triacylglycerol degradation	Predicted protein
10	Phatr3_J47614	Diacylglycerol acylhydrolase (22:6(4Z,7Z,10Z,13Z,16Z,19Z)/20:5(5Z,8Z,11Z,14Z,17Z))	3.1.1.3	R01369	Triacylglycerol degradation	Predicted protein
10	Phatr3_J47614	Diacylglycerol acylhydrolase (22:6(4Z,7Z,10Z,13Z,16Z,19Z)/22:6(4Z,7Z,10Z,13Z,16Z,19Z))	3.1.1.3	R01369	Triacylglycerol degradation	Predicted protein
10	Phatr3_J47614	Diacylglycerol acylhydrolase (14:0/18:2(9Z,12Z))	3.1.1.3	R01369	Triacylglycerol degradation	Predicted protein
10	Phatr3_J47614	Diacylglycerol acylhydrolase (16:0/18:2(9Z,12Z))	3.1.1.3	R01369	Triacylglycerol degradation	Predicted protein
10	Phatr3_J47614	Diacylglycerol acylhydrolase (16:1(9Z)/18:2(9Z,12Z))	3.1.1.3	R01369	Triacylglycerol degradation	Predicted protein
10	Phatr3_J47614	Diacylglycerol acylhydrolase (18:0/18:2(9Z,12Z))	3.1.1.3	R01369	Triacylglycerol degradation	Predicted protein
10	Phatr3_J47614	Diacylglycerol acylhydrolase (18:2(9Z,12Z)/14:0)	3.1.1.3	R01369	Triacylglycerol degradation	Predicted protein
10	Phatr3_J47614	Diacylglycerol acylhydrolase (18:2(9Z,12Z)/16:0)	3.1.1.3	R01369	Triacylglycerol degradation	Predicted protein
10	Phatr3_J47614	Diacylglycerol acylhydrolase (18:2(9Z,12Z)/16:1(9Z))	3.1.1.3	R01369	Triacylglycerol degradation	Predicted protein
10	Phatr3_J47614	Diacylglycerol acylhydrolase (18:2(9Z,12Z)/18:0)	3.1.1.3	R01369	Triacylglycerol degradation	Predicted protein
10	Phatr3_J47614	Diacylglycerol acylhydrolase (18:2(9Z,12Z)/18:1(9Z))	3.1.1.3	R01369	Triacylglycerol degradation	Predicted protein
10	Phatr3_J47614	Diacylglycerol acylhydrolase (18:2(9Z,12Z)/18:2(9Z,12Z))	3.1.1.3	R01369	Triacylglycerol degradation	Predicted protein
10	Phatr3_J47614	Diacylglycerol acylhydrolase (18:1(9Z)/18:2(9Z,12Z))	3.1.1.3	R01369	Triacylglycerol degradation	Predicted protein
10	Phatr3_J47614	Diacylglycerol acylhydrolase (18:2(9Z,12Z)/20:5(5Z,8Z,11Z,14Z,17Z))	3.1.1.3	R01369	Triacylglycerol degradation	Predicted protein
10	Phatr3_J47614	Diacylglycerol acylhydrolase (18:2(9Z,12Z)/22:6(4Z,7Z,10Z,13Z,16Z,19Z))	3.1.1.3	R01369	Triacylglycerol degradation	Predicted protein
10	Phatr3_J47614	Diacylglycerol acylhydrolase (20:5(5Z,8Z,11Z,14Z,17Z)/18:2(9Z,12Z))	3.1.1.3	R01369	Triacylglycerol degradation	Predicted protein
10	Phatr3_J47614	Diacylglycerol acylhydrolase (22:6(4Z,7Z,10Z,13Z,16Z,19Z)/18:2(9Z,12Z))	3.1.1.3	R01369	Triacylglycerol degradation	Predicted protein
10	Phatr3_J47614	Diacylglycerol acylhydrolase (14:0/18:3(6Z,9Z,12Z))	3.1.1.3	R01369	Triacylglycerol degradation	Predicted protein
10	Phatr3_J47614	Diacylglycerol acylhydrolase (16:0/18:3(6Z,9Z,12Z))	3.1.1.3	R01369	Triacylglycerol degradation	Predicted protein
10	Phatr3_J47614	Diacylglycerol acylhydrolase (16:1(9Z)/18:3(6Z,9Z,12Z))	3.1.1.3	R01369	Triacylglycerol degradation	Predicted protein
10	Phatr3_J47614	Diacylglycerol acylhydrolase (18:0/18:3(6Z,9Z,12Z))	3.1.1.3	R01369	Triacylglycerol degradation	Predicted protein
10	Phatr3_J47614	Diacylglycerol acylhydrolase (18:2(9Z,12Z)/18:3(6Z,9Z,12Z))	3.1.1.3	R01369	Triacylglycerol degradation	Predicted protein
10	Phatr3_J47614	Diacylglycerol acylhydrolase (18:1(9Z)/18:3(6Z,9Z,12Z))	3.1.1.3	R01369	Triacylglycerol degradation	Predicted protein
10	Phatr3_J47614	Diacylglycerol acylhydrolase (20:5(5Z,8Z,11Z,14Z,17Z)/18:3(6Z,9Z,12Z))	3.1.1.3	R01369	Triacylglycerol degradation	Predicted protein
10	Phatr3_J47614	Diacylglycerol acylhydrolase (22:6(4Z,7Z,10Z,13Z,16Z,19Z)/18:3(6Z,9Z,12Z))	3.1.1.3	R01369	Triacylglycerol degradation	Predicted protein
10	Phatr3_J47614	Diacylglycerol acylhydrolase (14:0/18:3(9Z,12Z,15Z))	3.1.1.3	R01369	Triacylglycerol degradation	Predicted protein
10	Phatr3_J47614	Diacylglycerol acylhydrolase (16:0/18:3(9Z,12Z,15Z))	3.1.1.3	R01369	Triacylglycerol degradation	Predicted protein
10	Phatr3_J47614	Diacylglycerol acylhydrolase (16:1(9Z)/18:3(9Z,12Z,15Z))	3.1.1.3	R01369	Triacylglycerol degradation	Predicted protein
10	Phatr3_J47614	Diacylglycerol acylhydrolase (18:0/18:3(9Z,12Z,15Z))	3.1.1.3	R01369	Triacylglycerol degradation	Predicted protein
10	Phatr3_J47614	Diacylglycerol acylhydrolase (18:2(9Z,12Z)/18:3(9Z,12Z,15Z))	3.1.1.3	R01369	Triacylglycerol degradation	Predicted protein
10	Phatr3_J47614	Diacylglycerol acylhydrolase (18:1(9Z)/18:3(9Z,12Z,15Z))	3.1.1.3	R01369	Triacylglycerol degradation	Predicted protein
10	Phatr3_J47614	Diacylglycerol acylhydrolase (20:5(5Z,8Z,11Z,14Z,17Z)/18:3(9Z,12Z,15Z))	3.1.1.3	R01369	Triacylglycerol degradation	Predicted protein
10	Phatr3_J47614	Diacylglycerol acylhydrolase (22:6(4Z,7Z,10Z,13Z,16Z,19Z)/18:3(9Z,12Z,15Z))	3.1.1.3	R01369	Triacylglycerol degradation	Predicted protein
10	Phatr3_J47614	Diacylglycerol acylhydrolase (14:0/20:4(5Z,8Z,11Z,14Z))	3.1.1.3	R01369	Triacylglycerol degradation	Predicted protein
10	Phatr3_J47614	Diacylglycerol acylhydrolase (16:0/20:4(5Z,8Z,11Z,14Z))	3.1.1.3	R01369	Triacylglycerol degradation	Predicted protein
10	Phatr3_J47614	Diacylglycerol acylhydrolase (16:1(9Z)/20:4(5Z,8Z,11Z,14Z))	3.1.1.3	R01369	Triacylglycerol degradation	Predicted protein
10	Phatr3_J47614	Diacylglycerol acylhydrolase (18:0/20:4(5Z,8Z,11Z,14Z))	3.1.1.3	R01369	Triacylglycerol degradation	Predicted protein
10	Phatr3_J47614	Diacylglycerol acylhydrolase (18:2(9Z,12Z)/20:4(5Z,8Z,11Z,14Z))	3.1.1.3	R01369	Triacylglycerol degradation	Predicted protein
10	Phatr3_J47614	Diacylglycerol acylhydrolase (18:1(9Z)/20:4(5Z,8Z,11Z,14Z))	3.1.1.3	R01369	Triacylglycerol degradation	Predicted protein
10	Phatr3_J47614	Diacylglycerol acylhydrolase (20:5(5Z,8Z,11Z,14Z,17Z)/20:4(5Z,8Z,11Z,14Z))	3.1.1.3	R01369	Triacylglycerol degradation	Predicted protein
10	Phatr3_J47614	Diacylglycerol acylhydrolase (22:6(4Z,7Z,10Z,13Z,16Z,19Z)/20:4(5Z,8Z,11Z,14Z))	3.1.1.3	R01369	Triacylglycerol degradation	Predicted protein
10	Phatr3_J4823	Adenylate cyclase	4.6.1.1	R00089	Nucleotide metabolism: Purine metabolism	Predicted protein
10	Phatr3_J50084	Glutathione:hydrogen-peroxide oxidoreductase	1.11.1.9	R00274	Metabolism of other amino acids: Glutathione metabolism	Predicted protein
10	Phatr3_J768	Urea transporter, extracellular	2.A.21.6.-		Transport, extracellular
10	Phatr3_J800	AMP deaminase	3.5.4.6	R00181	Nucleotide metabolism: Purine metabolism	Predicted protein
10	Phatr3_J8945	4-aminobutyrate--pyruvate transaminase	2.6.1.96	R10178	Amino acid metabolism: Alanine, Aspartate and Glutamate metabolism	Aminotransferase
10	Phatr3_J8945	4-aminobutyrate--glyoxylate transaminase	2.6.1.96	R10179	Amino acid metabolism: Alanine, Aspartate and Glutamate metabolism	Aminotransferase
10	Phatr3_J9348	dCMP aminohydrolase	3.5.4.12	R01663	Nucleotide metabolism: Pyrimidine metabolism	Predicted protein
10	Phatr3_Jdraft1806	Sodium-driven chloride bicarbonate exchanger			Transport, extracellular	Solute carrier protein 4 family
10	Phatr3_Jdraft559	CDP-diacylglycerol synthase(16:0/16:0)	2.7.7.41	R01799	Phosphoglycerolipid metabolism
10	Phatr3_Jdraft559	CDP-diacylglycerol synthase(16:0/16:1(9Z))	2.7.7.41	R01799	Phosphoglycerolipid metabolism
10	Phatr3_Jdraft559	CDP-diacylglycerol synthase(16:0/20:5(5Z,8Z,11Z,14Z,17Z))	2.7.7.41	R01799	Phosphoglycerolipid metabolism
10	Phatr3_Jdraft559	CDP-diacylglycerol synthase(16:1(9Z)/16:0)	2.7.7.41	R01799	Phosphoglycerolipid metabolism
10	Phatr3_Jdraft559	CDP-diacylglycerol synthase(16:1(9Z)/16:1(9Z))	2.7.7.41	R01799	Phosphoglycerolipid metabolism
10	Phatr3_Jdraft559	CDP-diacylglycerol synthase(16:1(9Z)/20:5(5Z,8Z,11Z,14Z,17Z))	2.7.7.41	R01799	Phosphoglycerolipid metabolism
10	Phatr3_Jdraft559	CDP-diacylglycerol synthase(20:5(5Z,8Z,11Z,14Z,17Z)/16:0)	2.7.7.41	R01799	Phosphoglycerolipid metabolism
10	Phatr3_Jdraft559	CDP-diacylglycerol synthase(20:5(5Z,8Z,11Z,14Z,17Z)/16:1(9Z))	2.7.7.41	R01799	Phosphoglycerolipid metabolism
10	Phatr3_Jdraft559	CDP-diacylglycerol synthase(20:5(5Z,8Z,11Z,14Z,17Z)/20:5(5Z,8Z,11Z,14Z,17Z))	2.7.7.41	R01799	Phosphoglycerolipid metabolism
10	Phatr3_Jdraft559	CDP-diacylglycerol synthase(16:0/18:2(9Z,12Z))	2.7.7.41	R01799	Phosphoglycerolipid metabolism
10	Phatr3_Jdraft559	CDP-diacylglycerol synthase(16:1(9Z)/18:2(9Z,12Z))	2.7.7.41	R01799	Phosphoglycerolipid metabolism
10	Phatr3_Jdraft559	CDP-diacylglycerol synthase(18:2(9Z,12Z)/16:0)	2.7.7.41	R01799	Phosphoglycerolipid metabolism
10	Phatr3_Jdraft559	CDP-diacylglycerol synthase(18:2(9Z,12Z)/16:1(9Z))	2.7.7.41	R01799	Phosphoglycerolipid metabolism
10	Phatr3_Jdraft559	CDP-diacylglycerol synthase(18:2(9Z,12Z)/18:2(9Z,12Z))	2.7.7.41	R01799	Phosphoglycerolipid metabolism
10	Phatr3_Jdraft559	CDP-diacylglycerol synthase(18:2(9Z,12Z)/20:5(5Z,8Z,11Z,14Z,17Z))	2.7.7.41	R01799	Phosphoglycerolipid metabolism
10	Phatr3_Jdraft559	CDP-diacylglycerol synthase(20:5(5Z,8Z,11Z,14Z,17Z)/18:2(9Z,12Z))	2.7.7.41	R01799	Phosphoglycerolipid metabolism
11	Phatr3_J10824	Cycloartenol	2.1.1.41	R07481	Biosynthesis of steroids: Steroid synthesis	Predicted protein
11	Phatr3_J10852	Methylenecycloartenol oxidase	1.14.13.72	R07482	Biosynthesis of steroids: Steroid synthesis	Predicted protein
11	Phatr3_J10852	Fecosterol synthesis	1.14.13.72|1.1.1.170|1.3.1.-		Biosynthesis of steroids: Ubiquinone/Terpenoid-quinone biosynthesis	Predicted protein
11	Phatr3_J10976	Dolichyl-phosphate-mannose-glycolipid alpha-mannosyltransferase (m5mpdol)	2.4.1.130	R06258	N-Glycan biosynthesis
11	Phatr3_J14002	Chitobiosyldiphosphodolichol beta-mannosyltransferase	2.4.1.142	R05972	N-Glycan biosynthesis
11	Phatr3_J14208	Episterol desaturase	1.14.21.6	R07491	Biosynthesis of steroids: Steroid synthesis	Predicted protein
11	Phatr3_J16649	Hydroxymethylglutaryl CoA synthase	2.3.3.10	R01978	Biosynthesis of steroids: Terpenoid backbone synthesis	Predicted protein
11	Phatr3_J16870	HMG CoA Reductase	1.1.1.34	R02082	Biosynthesis of steroids: Terpenoid backbone synthesis	3-hydroxy-3-methylglutaryl coenzyme A reductase
11	Phatr3_J19699	Aminocyclopropanecarboxylate synthase	4.4.1.14	R00179	Amino acid metabolism: Cysteine and Methionine metabolism	1-aminocyclopropane-1-carboxylate synthase
11	Phatr3_J2087	Dihydrofolate reductase (NAD+)	1.5.1.3	R00936	Cofactor biosynthesis: Folate biosynthesis	Predicted protein
11	Phatr3_J2087	Dihydrofolate reductase (NADP+)	1.5.1.3	R00939	Cofactor biosynthesis: Folate biosynthesis	Predicted protein
11	Phatr3_J2087	5,10-Methylenetetrahydrofolate:dUMP C-methyltransferase	2.1.1.45	R02101	Nucleotide metabolism: Pyrimidine metabolism	Predicted protein
11	Phatr3_J2087	Dihydrofolate:NAD+ oxidoreductase	1.5.1.3	R02235	Cofactor biosynthesis: Folate biosynthesis	Predicted protein
11	Phatr3_J2087	5,6,7,8-Tetrahydrofolate:NAD+ oxidoreductase	1.5.1.3	R00937	Cofactor biosynthesis: Folate biosynthesis	Predicted protein
11	Phatr3_J2087	5,6,7,8-Tetrahydrofolate:NADP+ oxidoreductase	1.5.1.3	R00940	Cofactor biosynthesis: Folate biosynthesis	Predicted protein
11	Phatr3_J2087	Folate reductase	1.5.1.3	R02236	Cofactor biosynthesis: Folate biosynthesis	Predicted protein
11	Phatr3_J26432	Pyruvate dehydrogenase E3 reaction	1.8.1.4	R07618	Pyruvate metabolism	Dihydrolipoyl dehydrogenase
11	Phatr3_J26432	Branched chain keto acid dehydrogenase; 2-methyl butanoyl-CoA forming	1.2.4.4|2.3.1.168|1.8.1.4	R07603;R07604;R03174;R07618	Amino acid metabolism: Valine, Leucine and Isoleucine degradation	Dihydrolipoyl dehydrogenase
11	Phatr3_J26432	Branched chain keto acid dehydrogenase; 2-methyl propanoyl-CoA forming	1.2.4.4|2.3.1.168|1.8.1.4	R07599;R07600;R02662;R07618	Amino acid metabolism: Valine, Leucine and Isoleucine degradation	Dihydrolipoyl dehydrogenase
11	Phatr3_J26432	Branched chain keto acid dehydrogenase; 3-methyl butanoyl-CoA forming	1.2.4.4|2.3.1.168|1.8.1.4	R07601;R07602;R04097;R07618	Amino acid metabolism: Valine, Leucine and Isoleucine degradation	Dihydrolipoyl dehydrogenase
11	Phatr3_J26432	Glycine cleavage system--Glycine synthase	2.1.2.10|1.4.4.2|1.8.1.4	R01221	Amino acid metabolism: Glycine, Serine and Threonine metabolism	Dihydrolipoyl dehydrogenase
11	Phatr3_J28009	very-long-chain enoyl-CoA reductase (20:0 forming)	1.3.1.93	R09449	Fatty acid biosynthesis	Predicted protein
11	Phatr3_J28009	very-long-chain enoyl-CoA reductase (22:0 forming)	1.3.1.93	R09449	Fatty acid biosynthesis	Predicted protein
11	Phatr3_J28009	very-long-chain enoyl-CoA reductase (24:0 forming)	1.3.1.93	R09449	Fatty acid biosynthesis	Predicted protein
11	Phatr3_J29660	NADH:ferricytochrome-b5 oxidoreductase	1.6.2.2	R00100	Cofactor biosynthesis: Regeneration	Predicted protein
11	Phatr3_J30461	Brassicasterol synthesis	1.3.1.21|1.14.-.-		Biosynthesis of steroids: Steroid synthesis	Predicted protein
11	Phatr3_J31906	1-pyrroline-5-carboxylate dehydrogenase	1.2.1.88	R00707	Amino acid metabolism: Alanine, Aspartate and Glutamate metabolism	Aldehyde dehydrogenase
11	Phatr3_J31906	Trimethylammoniobutanal dehydrogenase	1.2.3.1	R03283	Cofactor biosynthesis: Carnitine biosynthesis	Aldehyde dehydrogenase
11	Phatr3_J41686	4-aminobutyrate--2-oxoglutarate transaminase	2.6.1.19	R01648	Amino acid metabolism: Alanine, Aspartate and Glutamate metabolism	Predicted protein
11	Phatr3_J43785	Chloride:proton antiporter (2:1)	2.A.49.-.-		Transport, chloroplast	Predicted protein
11	Phatr3_J44526	Carbonic anhydrase, chloroplast	4.2.1.1	R00132	Carbon fixation	Predicted protein
11	Phatr3_J44574	Alpha-1,2-mannosyltransferase (m6mpdol)	2.4.1.259	R06259	N-Glycan biosynthesis	Predicted protein
11	Phatr3_J44574	Alpha-1,2-mannosyltransferase (m8mpdol)	2.4.1.261	R06261	N-Glycan biosynthesis	Predicted protein
11	Phatr3_J44670	1,4-dihydroxy-2-naphthoate phytyltransferase	2.5.1.-	R06858	Phylloquinone biosynthesis	Predicted protein
11	Phatr3_J44806	Sphingolipid long chain base kinase (sphinganine)	2.7.1.91	R02976	Sphingolipid metabolism	Predicted protein
11	Phatr3_J44806	Sphingolipid long chain base kinase (sphingosine)	2.7.1.91	R01926	Sphingolipid metabolism	Predicted protein
11	Phatr3_J45510	long-chain acyl-CoA synthetase (18:1(9Z))	6.2.1.3	R00390	Fatty acid biosynthesis	Long chain acyl-coa synthetase
11	Phatr3_J45510	long-chain acyl-CoA synthetase (16:0)	6.2.1.3	R00390	Fatty acid biosynthesis	Long chain acyl-coa synthetase
11	Phatr3_J45510	long-chain acyl-CoA synthetase (18:0)	6.2.1.3	R00390	Fatty acid biosynthesis	Long chain acyl-coa synthetase
11	Phatr3_J45510	long-chain acyl-CoA synthetase (18:2(9Z)(12Z))	6.2.1.3	R00390	Fatty acid biosynthesis	Long chain acyl-coa synthetase
11	Phatr3_J45510	long-chain acyl-CoA synthetase (18:3(6Z)(9Z)(12Z))	6.2.1.3	R00390	Fatty acid biosynthesis	Long chain acyl-coa synthetase
11	Phatr3_J45510	long-chain acyl-CoA synthetase (18:3(9Z,12Z,15Z))	6.2.1.3	R00390	Fatty acid biosynthesis	Long chain acyl-coa synthetase
11	Phatr3_J45510	long-chain acyl-CoA synthetase (14:0)	6.2.1.3	R00390	Fatty acid biosynthesis	Long chain acyl-coa synthetase
11	Phatr3_J45510	long-chain acyl-CoA synthetase (16:1(9Z))	6.2.1.3	R00390	Fatty acid biosynthesis	Long chain acyl-coa synthetase
11	Phatr3_J45510	long-chain acyl-CoA synthetase (16:2(9Z,12Z))	6.2.1.3	R00390	Fatty acid biosynthesis	Long chain acyl-coa synthetase
11	Phatr3_J45510	long-chain acyl-CoA synthetase (16:3(6Z,9Z,12Z))	6.2.1.3	R00390	Fatty acid biosynthesis	Long chain acyl-coa synthetase
11	Phatr3_J45510	long-chain acyl-CoA synthetase (20:5(5Z,8Z,11Z,14Z,17Z))	6.2.1.3	R00390	Fatty acid biosynthesis	Long chain acyl-coa synthetase
11	Phatr3_J45510	long-chain acyl-CoA synthetase (22:6(4Z,7Z,10Z,13Z,16Z,19Z))	6.2.1.3	R00390	Fatty acid biosynthesis	Long chain acyl-coa synthetase
11	Phatr3_J45510	long-chain acyl-CoA synthetase (18:4(6Z,9Z,12Z,15Z))	6.2.1.3	R00390	Fatty acid biosynthesis: Long chain omega-3 synthesis	Long chain acyl-coa synthetase
11	Phatr3_J45510	very long-chain acyl-CoA synthetase (20:0)	6.2.1.3	R00390	Fatty acid biosynthesis	Long chain acyl-coa synthetase
11	Phatr3_J45510	very long-chain acyl-CoA synthetase (22:0)	6.2.1.3	R00390	Fatty acid biosynthesis	Long chain acyl-coa synthetase
11	Phatr3_J45510	very long-chain acyl-CoA synthetase (24:0)	6.2.1.3	R00390	Fatty acid biosynthesis	Long chain acyl-coa synthetase
11	Phatr3_J45510	long-chain acyl-CoA synthetase (20:4(5Z,8Z,11Z,14Z))	6.2.1.3	R00390	Fatty acid biosynthesis	Long chain acyl-coa synthetase
11	Phatr3_J45510	Acyl-CoA synthetase (7:0)	6.2.1.3		Aldehyde degradation	Long chain acyl-coa synthetase
11	Phatr3_J45510	Acyl-CoA synthetase (16:1(2E))	6.2.1.3		Aldehyde degradation	Long chain acyl-coa synthetase
11	Phatr3_J46830	Delta 5 desaturase (14:0/20:4(5z,8Z,11Z,14Z))(PC sn-2)	1.14.19.-		Fatty acid biosynthesis: Long chain omega-3 synthesis	Delta 5 fatty acid desaturase
11	Phatr3_J46830	Delta 5 desaturase (16:0/20:4(5z,8Z,11Z,14Z))(PC sn-2)	1.14.19.-		Fatty acid biosynthesis: Long chain omega-3 synthesis	Delta 5 fatty acid desaturase
11	Phatr3_J46830	Delta 5 desaturase (16:1(9Z)/20:4(5z,8Z,11Z,14Z))(PC sn-2)	1.14.19.-		Fatty acid biosynthesis: Long chain omega-3 synthesis	Delta 5 fatty acid desaturase
11	Phatr3_J46830	Delta 5 desaturase (18:0/20:4(5z,8Z,11Z,14Z))(PC sn-2)	1.14.19.-		Fatty acid biosynthesis: Long chain omega-3 synthesis	Delta 5 fatty acid desaturase
11	Phatr3_J46830	Delta 5 desaturase (18:2(9Z,12Z)/20:4(5z,8Z,11Z,14Z))(PC sn-2)	1.14.19.-		Fatty acid biosynthesis: Long chain omega-3 synthesis	Delta 5 fatty acid desaturase
11	Phatr3_J46830	Delta 5 desaturase (18:1(9Z)/20:4(5z,8Z,11Z,14Z))(PC sn-2)	1.14.19.-		Fatty acid biosynthesis: Long chain omega-3 synthesis	Delta 5 fatty acid desaturase
11	Phatr3_J46830	Delta 5 desaturase (20:5(5Z,8Z,11Z,14Z,17Z)/20:4(5z,8Z,11Z,14Z))(PC sn-2)	1.14.19.-		Fatty acid biosynthesis: Long chain omega-3 synthesis	Delta 5 fatty acid desaturase
11	Phatr3_J46830	Delta 5 desaturase (22:6(4Z,7Z,10Z,13Z,16Z,19Z)/20:4(5z,8Z,11Z,14Z))(PC sn-2)	1.14.19.-		Fatty acid biosynthesis: Long chain omega-3 synthesis	Delta 5 fatty acid desaturase
11	Phatr3_J47152	UDP-beta-L-rhamnose synthase	4.2.1.76|5.1.3.-|1.1.1.-	R00293|R08704|R08705	Nucleotide sugar metabolism	Predicted protein
11	Phatr3_J48864	Methylenecycloartenol oxidase	1.14.13.72	R07482	Biosynthesis of steroids: Steroid synthesis	Reductase with NAD or NADP as acceptor
11	Phatr3_J48864	Fecosterol synthesis	1.14.13.72|1.1.1.170|1.3.1.-		Biosynthesis of steroids: Ubiquinone/Terpenoid-quinone biosynthesis	Reductase with NAD or NADP as acceptor
11	Phatr3_J54842	Prolycopene isomerase	5.2.1.13	R07512	Carotenoid biosynthesis	Carotenoid isomerase
11	Phatr3_J8772	3-dehydroquinate synthase	4.2.3.4	R03083	Amino acid metabolism: Phenylalanine, Tyrosine, Tryptophan biosynthesis	Predicted protein
12	Phatr3_EG00041	UDP-D-glucuronate decarboxylase	4.1.1.35	R01384	Nucleotide sugar metabolism	Nad-dependent epimerase/dehydratase
12	Phatr3_J10073	Asparagine-oxo-acid transaminase	2.6.1.14	R01346	Amino acid metabolism: Asparagine metabolism	Predicted protein
12	Phatr3_J10073	Glutamine-oxo-acid transaminase	2.6.1.15	R00576	Amino acid metabolism: Alanine, Aspartate and Glutamate metabolism	Predicted protein
12	Phatr3_J10073	Aspartate aminotransferase	2.6.1.1	R00355	Amino acid metabolism: Alanine, Aspartate and Glutamate metabolism	Predicted protein
12	Phatr3_J15180	all-trans-nonaprenyl-diphosphate synthase [geranyl-diphosphate specific]	2.5.1.84	R09250	Biosynthesis of steroids: Terpenoid backbone synthesis
12	Phatr3_J16693	Octanoyl-[acp]:sulfur sulfurtransferase	2.8.1.8	R07768	Cofactor biosynthesis: Lipoate biosynthesis	Predicted protein
12	Phatr3_J16693	Octanoyl-[acp]:sulfur sulfurtransferase	2.8.1.8	R07768	Cofactor biosynthesis: Lipoate biosynthesis	Predicted protein
12	Phatr3_J16693	Biotin synthase	2.8.1.6	R01078	Cofactor biosynthesis: Biotin biosynthesis	Predicted protein
12	Phatr3_J18029	Octanoyl-[acp]:sulfur sulfurtransferase	2.8.1.8	R07768	Cofactor biosynthesis: Lipoate biosynthesis	Lipoyl synthase 1%2C mitochondrial
12	Phatr3_J18029	Octanoyl-[acp]:sulfur sulfurtransferase	2.8.1.8	R07768	Cofactor biosynthesis: Lipoate biosynthesis	Lipoyl synthase 1%2C mitochondrial
12	Phatr3_J21354	heme a synthase (mitochondria)	1.-.-.-	R07412	Porphyrin and chlorophyll metabolism	Predicted protein
12	Phatr3_J32823	5-formethyltetrahydrofolate cyclo-ligase	6.3.3.2	R02301	Cofactor biosynthesis: Folate biosynthesis	Predicted protein
12	Phatr3_J34489	1-acylglycerol acylhydrolase (14:0)	3.1.1.23	R01351	Triacylglycerol degradation	Predicted protein
12	Phatr3_J34489	1-acylglycerol acylhydrolase (16:0)	3.1.1.23	R01351	Triacylglycerol degradation	Predicted protein
12	Phatr3_J34489	1-acylglycerol acylhydrolase (16:1(9Z))	3.1.1.23	R01351	Triacylglycerol degradation	Predicted protein
12	Phatr3_J34489	1-acylglycerol acylhydrolase (18:0)	3.1.1.23	R01351	Triacylglycerol degradation	Predicted protein
12	Phatr3_J34489	1-acylglycerol acylhydrolase (18:1(9Z))	3.1.1.23	R01351	Triacylglycerol degradation	Predicted protein
12	Phatr3_J34489	1-acylglycerol acylhydrolase (20:5(5Z,8Z,11Z,14Z,17Z))	3.1.1.23	R01351	Triacylglycerol degradation	Predicted protein
12	Phatr3_J34489	1-acylglycerol acylhydrolase (22:6(4Z,7Z,10Z,13Z,16Z,19Z))	3.1.1.23	R01351	Triacylglycerol degradation	Predicted protein
12	Phatr3_J34489	1-acylglycerol acylhydrolase (18:2(9Z,12Z))	3.1.1.23	R01351	Triacylglycerol degradation	Predicted protein
12	Phatr3_J36976	Amino acid transporter (Tyr-L), chloroplast	2.A.18.5.2		Transport, chloroplast	Predicted protein
12	Phatr3_J36976	Amino acid transporter (Tyr-L), mitochondrial	2.A.18.5.2		Transport, mitochondria	Predicted protein
12	Phatr3_J41645	NADH-ubiquinone oxidoreductase	1.6.5.3;1.6.99.3	R02163	Oxidative phosphorylation	Predicted protein
12	Phatr3_J48523	Dolichol kinase	2.7.1.108	R01018	N-Glycan biosynthesis	Predicted protein
12	Phatr3_J54974	1-Tetradecanoyl-sn-glycerol-3-phosphate O-acyltransferase (C14:0) (CoA Substrate)	2.3.1.51	R02241	Phosphoglycerolipid metabolism	Hydrolase
12	Phatr3_J54974	1-Tetradecanoyl-sn-glycerol-3-phosphate O-acyltransferase (C16:0) (CoA Substrate)	2.3.1.51	R02241	Phosphoglycerolipid metabolism	Hydrolase
12	Phatr3_J54974	1-Tetradecanoyl-sn-glycerol-3-phosphate O-acyltransferase (C16:1(9Z)) (CoA Substrate)	2.3.1.51	R02241	Phosphoglycerolipid metabolism	Hydrolase
12	Phatr3_J54974	1-Tetradecanoyl-sn-glycerol-3-phosphate O-acyltransferase (C18:0) (CoA Substrate)	2.3.1.51	R02241	Phosphoglycerolipid metabolism	Hydrolase
12	Phatr3_J54974	1-Tetradecanoyl-sn-glycerol-3-phosphate O-acyltransferase (C18:1(9Z)) (CoA Substrate)	2.3.1.51	R02241	Phosphoglycerolipid metabolism	Hydrolase
12	Phatr3_J54974	1-Tetradecanoyl-sn-glycerol-3-phosphate O-acyltransferase (C20:5(5Z,8Z,11Z,14Z,17Z)) (CoA Substrate)	2.3.1.51	R02241	Phosphoglycerolipid metabolism	Hydrolase
12	Phatr3_J54974	1-Tetradecanoyl-sn-glycerol-3-phosphate O-acyltransferase (C22:6(4Z,7Z,10Z,13Z,16Z,19Z)) (CoA Substrate)	2.3.1.51	R02241	Phosphoglycerolipid metabolism	Hydrolase
12	Phatr3_J54974	1-Hexadecanoyl-sn-glycerol-3-phosphate O-acyltransferase (C14:0) (CoA Substrate)	2.3.1.51	R02241	Phosphoglycerolipid metabolism	Hydrolase
12	Phatr3_J54974	1-Hexadecanoyl-sn-glycerol-3-phosphate O-acyltransferase (C16:0) (CoA Substrate)	2.3.1.51	R02241	Phosphoglycerolipid metabolism	Hydrolase
12	Phatr3_J54974	1-Hexadecanoyl-sn-glycerol-3-phosphate O-acyltransferase (C16:1(9Z)) (CoA Substrate)	2.3.1.51	R02241	Phosphoglycerolipid metabolism	Hydrolase
12	Phatr3_J54974	1-Hexadecanoyl-sn-glycerol-3-phosphate O-acyltransferase (C18:0) (CoA Substrate)	2.3.1.51	R02241	Phosphoglycerolipid metabolism	Hydrolase
12	Phatr3_J54974	1-Hexadecanoyl-sn-glycerol-3-phosphate O-acyltransferase (C18:1(9Z)) (CoA Substrate)	2.3.1.51	R02241	Phosphoglycerolipid metabolism	Hydrolase
12	Phatr3_J54974	1-Hexadecanoyl-sn-glycerol-3-phosphate O-acyltransferase (C20:5(5Z,8Z,11Z,14Z,17Z)) (CoA Substrate)	2.3.1.51	R02241	Phosphoglycerolipid metabolism	Hydrolase
12	Phatr3_J54974	1-Hexadecanoyl-sn-glycerol-3-phosphate O-acyltransferase (C22:6(4Z,7Z,10Z,13Z,16Z,19Z)) (CoA Substrate)	2.3.1.51	R02241	Phosphoglycerolipid metabolism	Hydrolase
12	Phatr3_J54974	1-9-Hexadecenoyl-sn-glycerol-3-phosphate O-acyltransferase (C14:0) (CoA Substrate)	2.3.1.51	R02241	Phosphoglycerolipid metabolism	Hydrolase
12	Phatr3_J54974	1-9-Hexadecenoyl-sn-glycerol-3-phosphate O-acyltransferase (C16:0) (CoA Substrate)	2.3.1.51	R02241	Phosphoglycerolipid metabolism	Hydrolase
12	Phatr3_J54974	1-9-Hexadecenoyl-sn-glycerol-3-phosphate O-acyltransferase (C16:1(9Z)) (CoA Substrate)	2.3.1.51	R02241	Phosphoglycerolipid metabolism	Hydrolase
12	Phatr3_J54974	1-9-Hexadecenoyl-sn-glycerol-3-phosphate O-acyltransferase (C18:0) (CoA Substrate)	2.3.1.51	R02241	Phosphoglycerolipid metabolism	Hydrolase
12	Phatr3_J54974	1-9-Hexadecenoyl-sn-glycerol-3-phosphate O-acyltransferase (C18:1(9Z)) (CoA Substrate)	2.3.1.51	R02241	Phosphoglycerolipid metabolism	Hydrolase
12	Phatr3_J54974	1-9-Hexadecenoyl-sn-glycerol-3-phosphate O-acyltransferase (C20:5(5Z,8Z,11Z,14Z,17Z)) (CoA Substrate)	2.3.1.51	R02241	Phosphoglycerolipid metabolism	Hydrolase
12	Phatr3_J54974	1-9-Hexadecenoyl-sn-glycerol-3-phosphate O-acyltransferase (C22:6(4Z,7Z,10Z,13Z,16Z,19Z)) (CoA Substrate)	2.3.1.51	R02241	Phosphoglycerolipid metabolism	Hydrolase
12	Phatr3_J54974	1-Octadecanoyl-sn-glycerol-3-phosphate O-acyltransferase (C14:0) (CoA Substrate)	2.3.1.51	R02241	Phosphoglycerolipid metabolism	Hydrolase
12	Phatr3_J54974	1-Octadecanoyl-sn-glycerol-3-phosphate O-acyltransferase (C16:0) (CoA Substrate)	2.3.1.51	R02241	Phosphoglycerolipid metabolism	Hydrolase
12	Phatr3_J54974	1-Octadecanoyl-sn-glycerol-3-phosphate O-acyltransferase (C16:1(9Z)) (CoA Substrate)	2.3.1.51	R02241	Phosphoglycerolipid metabolism	Hydrolase
12	Phatr3_J54974	1-Octadecanoyl-sn-glycerol-3-phosphate O-acyltransferase (C18:0) (CoA Substrate)	2.3.1.51	R02241	Phosphoglycerolipid metabolism	Hydrolase
12	Phatr3_J54974	1-Octadecanoyl-sn-glycerol-3-phosphate O-acyltransferase (C18:1(9Z)) (CoA Substrate)	2.3.1.51	R02241	Phosphoglycerolipid metabolism	Hydrolase
12	Phatr3_J54974	1-Octadecanoyl-sn-glycerol-3-phosphate O-acyltransferase (C20:5(5Z,8Z,11Z,14Z,17Z)) (CoA Substrate)	2.3.1.51	R02241	Phosphoglycerolipid metabolism	Hydrolase
12	Phatr3_J54974	1-Octadecanoyl-sn-glycerol-3-phosphate O-acyltransferase (C22:6(4Z,7Z,10Z,13Z,16Z,19Z)) (CoA Substrate)	2.3.1.51	R02241	Phosphoglycerolipid metabolism	Hydrolase
12	Phatr3_J54974	1-9-Octadecenoyl-sn-glycerol-3-phosphate O-acyltransferase (C14:0) (CoA Substrate)	2.3.1.51	R02241	Phosphoglycerolipid metabolism	Hydrolase
12	Phatr3_J54974	1-9-Octadecenoyl-sn-glycerol-3-phosphate O-acyltransferase (C16:0) (CoA Substrate)	2.3.1.51	R02241	Phosphoglycerolipid metabolism	Hydrolase
12	Phatr3_J54974	1-9-Octadecenoyl-sn-glycerol-3-phosphate O-acyltransferase (C16:1(9Z)) (CoA Substrate)	2.3.1.51	R02241	Phosphoglycerolipid metabolism	Hydrolase
12	Phatr3_J54974	1-9-Octadecenoyl-sn-glycerol-3-phosphate O-acyltransferase (C18:0) (CoA Substrate)	2.3.1.51	R02241	Phosphoglycerolipid metabolism	Hydrolase
12	Phatr3_J54974	1-9-Octadecenoyl-sn-glycerol-3-phosphate O-acyltransferase (C18:1(9Z)) (CoA Substrate)	2.3.1.51	R02241	Phosphoglycerolipid metabolism	Hydrolase
12	Phatr3_J54974	1-9-Octadecenoyl-sn-glycerol-3-phosphate O-acyltransferase (C20:5(5Z,8Z,11Z,14Z,17Z)) (CoA Substrate)	2.3.1.51	R02241	Phosphoglycerolipid metabolism	Hydrolase
12	Phatr3_J54974	1-9-Octadecenoyl-sn-glycerol-3-phosphate O-acyltransferase (C22:6(4Z,7Z,10Z,13Z,16Z,19Z)) (CoA Substrate)	2.3.1.51	R02241	Phosphoglycerolipid metabolism	Hydrolase
12	Phatr3_J54974	1-5,8,11,14,17-Icosapentaenoyl-sn-glycerol-3-phosphate O-acyltransferase (C14:0) (CoA Substrate)	2.3.1.51	R02241	Phosphoglycerolipid metabolism	Hydrolase
12	Phatr3_J54974	1-5,8,11,14,17-Icosapentaenoyl-sn-glycerol-3-phosphate O-acyltransferase (C16:0) (CoA Substrate)	2.3.1.51	R02241	Phosphoglycerolipid metabolism	Hydrolase
12	Phatr3_J54974	1-5,8,11,14,17-Icosapentaenoyl-sn-glycerol-3-phosphate O-acyltransferase (C16:1(9Z)) (CoA Substrate)	2.3.1.51	R02241	Phosphoglycerolipid metabolism	Hydrolase
12	Phatr3_J54974	1-5,8,11,14,17-Icosapentaenoyl-sn-glycerol-3-phosphate O-acyltransferase (C18:0) (CoA Substrate)	2.3.1.51	R02241	Phosphoglycerolipid metabolism	Hydrolase
12	Phatr3_J54974	1-5,8,11,14,17-Icosapentaenoyl-sn-glycerol-3-phosphate O-acyltransferase (C18:1(9Z)) (CoA Substrate)	2.3.1.51	R02241	Phosphoglycerolipid metabolism	Hydrolase
12	Phatr3_J54974	1-5,8,11,14,17-Icosapentaenoyl-sn-glycerol-3-phosphate O-acyltransferase (C20:5(5Z,8Z,11Z,14Z,17Z)) (CoA Substrate)	2.3.1.51	R02241	Phosphoglycerolipid metabolism	Hydrolase
12	Phatr3_J54974	1-5,8,11,14,17-Icosapentaenoyl-sn-glycerol-3-phosphate O-acyltransferase (C22:6(4Z,7Z,10Z,13Z,16Z,19Z)) (CoA Substrate)	2.3.1.51	R02241	Phosphoglycerolipid metabolism	Hydrolase
12	Phatr3_J54974	1-4,7,10,13,16,19-Docosahexaenoyl-sn-glycerol-3-phosphate O-acyltransferase (C14:0) (CoA Substrate)	2.3.1.51	R02241	Phosphoglycerolipid metabolism	Hydrolase
12	Phatr3_J54974	1-4,7,10,13,16,19-Docosahexaenoyl-sn-glycerol-3-phosphate O-acyltransferase (C16:0) (CoA Substrate)	2.3.1.51	R02241	Phosphoglycerolipid metabolism	Hydrolase
12	Phatr3_J54974	1-4,7,10,13,16,19-Docosahexaenoyl-sn-glycerol-3-phosphate O-acyltransferase (C16:1(9Z)) (CoA Substrate)	2.3.1.51	R02241	Phosphoglycerolipid metabolism	Hydrolase
12	Phatr3_J54974	1-4,7,10,13,16,19-Docosahexaenoyl-sn-glycerol-3-phosphate O-acyltransferase (C18:0) (CoA Substrate)	2.3.1.51	R02241	Phosphoglycerolipid metabolism	Hydrolase
12	Phatr3_J54974	1-4,7,10,13,16,19-Docosahexaenoyl-sn-glycerol-3-phosphate O-acyltransferase (C18:1(9Z)) (CoA Substrate)	2.3.1.51	R02241	Phosphoglycerolipid metabolism	Hydrolase
12	Phatr3_J54974	1-4,7,10,13,16,19-Docosahexaenoyl-sn-glycerol-3-phosphate O-acyltransferase (C20:5(5Z,8Z,11Z,14Z,17Z)) (CoA Substrate)	2.3.1.51	R02241	Phosphoglycerolipid metabolism	Hydrolase
12	Phatr3_J54974	1-4,7,10,13,16,19-Docosahexaenoyl-sn-glycerol-3-phosphate O-acyltransferase (C22:6(4Z,7Z,10Z,13Z,16Z,19Z)) (CoA Substrate)	2.3.1.51	R02241	Phosphoglycerolipid metabolism	Hydrolase
12	Phatr3_J54974	Phospholipase A2 (14:0/18:4(6Z,9Z,12Z,15Z)) (phosphatidylcholine)	3.1.1.4	R01313	Fatty acid biosynthesis: Long chain omega-3 synthesis	Hydrolase
12	Phatr3_J54974	Phospholipase A2 (16:0/18:4(6Z,9Z,12Z,15Z)) (phosphatidylcholine)	3.1.1.4	R01313	Fatty acid biosynthesis: Long chain omega-3 synthesis	Hydrolase
12	Phatr3_J54974	Phospholipase A2 (16:1(9Z)/18:4(6Z,9Z,12Z,15Z)) (phosphatidylcholine)	3.1.1.4	R01313	Fatty acid biosynthesis: Long chain omega-3 synthesis	Hydrolase
12	Phatr3_J54974	Phospholipase A2 (18:0/18:4(6Z,9Z,12Z,15Z)) (phosphatidylcholine)	3.1.1.4	R01313	Fatty acid biosynthesis: Long chain omega-3 synthesis	Hydrolase
12	Phatr3_J54974	Phospholipase A2 (18:2(9Z,12Z)/18:4(6Z,9Z,12Z,15Z)) (phosphatidylcholine)	3.1.1.4	R01313	Fatty acid biosynthesis: Long chain omega-3 synthesis	Hydrolase
12	Phatr3_J54974	Phospholipase A2 (18:1(9Z)/18:4(6Z,9Z,12Z,15Z)) (phosphatidylcholine)	3.1.1.4	R01313	Fatty acid biosynthesis: Long chain omega-3 synthesis	Hydrolase
12	Phatr3_J54974	Phospholipase A2 (20:5(5Z,8Z,11Z,14Z,17Z)/18:4(6Z,9Z,12Z,15Z)) (phosphatidylcholine)	3.1.1.4	R01313	Fatty acid biosynthesis: Long chain omega-3 synthesis	Hydrolase
12	Phatr3_J54974	Phospholipase A2 (22:6(4Z,7Z,10Z,13Z,16Z,19Z)/18:4(6Z,9Z,12Z,15Z)) (phosphatidylcholine)	3.1.1.4	R01313	Fatty acid biosynthesis: Long chain omega-3 synthesis	Hydrolase
12	Phatr3_J54974	Phospholipase A2 (14:0/20:5(5Z,8Z,11Z,14Z,17Z)) (phosphatidylcholine)	3.1.1.4	R01313	Fatty acid biosynthesis	Hydrolase
12	Phatr3_J54974	Phospholipase A2 (16:0/20:5(5Z,8Z,11Z,14Z,17Z)) (phosphatidylcholine)	3.1.1.4	R01313	Fatty acid biosynthesis	Hydrolase
12	Phatr3_J54974	Phospholipase A2 (16:1(9Z)/20:5(5Z,8Z,11Z,14Z,17Z)) (phosphatidylcholine)	3.1.1.4	R01313	Fatty acid biosynthesis	Hydrolase
12	Phatr3_J54974	Phospholipase A2 (18:0/20:5(5Z,8Z,11Z,14Z,17Z)) (phosphatidylcholine)	3.1.1.4	R01313	Fatty acid biosynthesis	Hydrolase
12	Phatr3_J54974	Phospholipase A2 (18:1(9Z)/20:5(5Z,8Z,11Z,14Z,17Z)) (phosphatidylcholine)	3.1.1.4	R01313	Fatty acid biosynthesis	Hydrolase
12	Phatr3_J54974	Phospholipase A2 (20:5(5Z,8Z,11Z,14Z,17Z)/20:5(5Z,8Z,11Z,14Z,17Z)) (phosphatidylcholine)	3.1.1.4	R01313	Fatty acid biosynthesis	Hydrolase
12	Phatr3_J54974	Phospholipase A2 (22:6(4Z,7Z,10Z,13Z,16Z,19Z)/20:5(5Z,8Z,11Z,14Z,17Z)) (phosphatidylcholine)	3.1.1.4	R01313	Fatty acid biosynthesis	Hydrolase
12	Phatr3_J54974	Phospholipase A2 (18:2(9Z,12Z)/20:5(5Z,8Z,11Z,14Z,17Z)) (phosphatidylcholine)	3.1.1.4	R01313	Fatty acid biosynthesis	Hydrolase
12	Phatr3_J54974	Phospholipase A2 (14:0/14:0) (phosphatidylcholine)	3.1.1.4	R01313	Fatty acid biosynthesis	Hydrolase
12	Phatr3_J54974	Phospholipase A2 (14:0/16:0) (phosphatidylcholine)	3.1.1.4	R01313	Fatty acid biosynthesis	Hydrolase
12	Phatr3_J54974	Phospholipase A2 (14:0/16:1(9Z)) (phosphatidylcholine)	3.1.1.4	R01313	Fatty acid biosynthesis	Hydrolase
12	Phatr3_J54974	Phospholipase A2 (14:0/18:0) (phosphatidylcholine)	3.1.1.4	R01313	Fatty acid biosynthesis	Hydrolase
12	Phatr3_J54974	Phospholipase A2 (14:0/18:1(9Z)) (phosphatidylcholine)	3.1.1.4	R01313	Fatty acid biosynthesis	Hydrolase
12	Phatr3_J54974	Phospholipase A2 (14:0/22:6(4Z,7Z,10Z,13Z,16Z,19Z)) (phosphatidylcholine)	3.1.1.4	R01313	Fatty acid biosynthesis	Hydrolase
12	Phatr3_J54974	Phospholipase A2 (16:0/14:0) (phosphatidylcholine)	3.1.1.4	R01313	Fatty acid biosynthesis	Hydrolase
12	Phatr3_J54974	Phospholipase A2 (16:0/16:0) (phosphatidylcholine)	3.1.1.4	R01313	Fatty acid biosynthesis	Hydrolase
12	Phatr3_J54974	Phospholipase A2 (16:0/16:1(9Z)) (phosphatidylcholine)	3.1.1.4	R01313	Fatty acid biosynthesis	Hydrolase
12	Phatr3_J54974	Phospholipase A2 (16:0/18:0) (phosphatidylcholine)	3.1.1.4	R01313	Fatty acid biosynthesis	Hydrolase
12	Phatr3_J54974	Phospholipase A2 (16:0/18:1(9Z)) (phosphatidylcholine)	3.1.1.4	R01313	Fatty acid biosynthesis	Hydrolase
12	Phatr3_J54974	Phospholipase A2 (16:0/22:6(4Z,7Z,10Z,13Z,16Z,19Z)) (phosphatidylcholine)	3.1.1.4	R01313	Fatty acid biosynthesis	Hydrolase
12	Phatr3_J54974	Phospholipase A2 (16:1(9Z)/14:0) (phosphatidylcholine)	3.1.1.4	R01313	Fatty acid biosynthesis	Hydrolase
12	Phatr3_J54974	Phospholipase A2 (16:1(9Z)/16:0) (phosphatidylcholine)	3.1.1.4	R01313	Fatty acid biosynthesis	Hydrolase
12	Phatr3_J54974	Phospholipase A2 (16:1(9Z)/16:1(9Z)) (phosphatidylcholine)	3.1.1.4	R01313	Fatty acid biosynthesis	Hydrolase
12	Phatr3_J54974	Phospholipase A2 (16:1(9Z)/18:0) (phosphatidylcholine)	3.1.1.4	R01313	Fatty acid biosynthesis	Hydrolase
12	Phatr3_J54974	Phospholipase A2 (16:1(9Z)/18:1(9Z)) (phosphatidylcholine)	3.1.1.4	R01313	Fatty acid biosynthesis	Hydrolase
12	Phatr3_J54974	Phospholipase A2 (16:1(9Z)/22:6(4Z,7Z,10Z,13Z,16Z,19Z)) (phosphatidylcholine)	3.1.1.4	R01313	Fatty acid biosynthesis	Hydrolase
12	Phatr3_J54974	Phospholipase A2 (18:0/14:0) (phosphatidylcholine)	3.1.1.4	R01313	Fatty acid biosynthesis	Hydrolase
12	Phatr3_J54974	Phospholipase A2 (18:0/16:0) (phosphatidylcholine)	3.1.1.4	R01313	Fatty acid biosynthesis	Hydrolase
12	Phatr3_J54974	Phospholipase A2 (18:0/16:1(9Z)) (phosphatidylcholine)	3.1.1.4	R01313	Fatty acid biosynthesis	Hydrolase
12	Phatr3_J54974	Phospholipase A2 (18:0/18:0) (phosphatidylcholine)	3.1.1.4	R01313	Fatty acid biosynthesis	Hydrolase
12	Phatr3_J54974	Phospholipase A2 (18:0/18:1(9Z)) (phosphatidylcholine)	3.1.1.4	R01313	Fatty acid biosynthesis	Hydrolase
12	Phatr3_J54974	Phospholipase A2 (18:0/22:6(4Z,7Z,10Z,13Z,16Z,19Z)) (phosphatidylcholine)	3.1.1.4	R01313	Fatty acid biosynthesis	Hydrolase
12	Phatr3_J54974	Phospholipase A2 (18:1(9Z)/14:0) (phosphatidylcholine)	3.1.1.4	R01313	Fatty acid biosynthesis	Hydrolase
12	Phatr3_J54974	Phospholipase A2 (18:1(9Z)/16:0) (phosphatidylcholine)	3.1.1.4	R01313	Fatty acid biosynthesis	Hydrolase
12	Phatr3_J54974	Phospholipase A2 (18:1(9Z)/16:1(9Z)) (phosphatidylcholine)	3.1.1.4	R01313	Fatty acid biosynthesis	Hydrolase
12	Phatr3_J54974	Phospholipase A2 (18:1(9Z)/18:0) (phosphatidylcholine)	3.1.1.4	R01313	Fatty acid biosynthesis	Hydrolase
12	Phatr3_J54974	Phospholipase A2 (18:1(9Z)/18:1(9Z)) (phosphatidylcholine)	3.1.1.4	R01313	Fatty acid biosynthesis	Hydrolase
12	Phatr3_J54974	Phospholipase A2 (18:1(9Z)/22:6(4Z,7Z,10Z,13Z,16Z,19Z)) (phosphatidylcholine)	3.1.1.4	R01313	Fatty acid biosynthesis	Hydrolase
12	Phatr3_J54974	Phospholipase A2 (20:5(5Z,8Z,11Z,14Z,17Z)/14:0) (phosphatidylcholine)	3.1.1.4	R01313	Fatty acid biosynthesis	Hydrolase
12	Phatr3_J54974	Phospholipase A2 (20:5(5Z,8Z,11Z,14Z,17Z)/16:0) (phosphatidylcholine)	3.1.1.4	R01313	Fatty acid biosynthesis	Hydrolase
12	Phatr3_J54974	Phospholipase A2 (20:5(5Z,8Z,11Z,14Z,17Z)/16:1(9Z)) (phosphatidylcholine)	3.1.1.4	R01313	Fatty acid biosynthesis	Hydrolase
12	Phatr3_J54974	Phospholipase A2 (20:5(5Z,8Z,11Z,14Z,17Z)/18:0) (phosphatidylcholine)	3.1.1.4	R01313	Fatty acid biosynthesis	Hydrolase
12	Phatr3_J54974	Phospholipase A2 (20:5(5Z,8Z,11Z,14Z,17Z)/18:1(9Z)) (phosphatidylcholine)	3.1.1.4	R01313	Fatty acid biosynthesis	Hydrolase
12	Phatr3_J54974	Phospholipase A2 (20:5(5Z,8Z,11Z,14Z,17Z)/22:6(4Z,7Z,10Z,13Z,16Z,19Z)) (phosphatidylcholine)	3.1.1.4	R01313	Fatty acid biosynthesis	Hydrolase
12	Phatr3_J54974	Phospholipase A2 (22:6(4Z,7Z,10Z,13Z,16Z,19Z)/14:0) (phosphatidylcholine)	3.1.1.4	R01313	Fatty acid biosynthesis	Hydrolase
12	Phatr3_J54974	Phospholipase A2 (22:6(4Z,7Z,10Z,13Z,16Z,19Z)/16:0) (phosphatidylcholine)	3.1.1.4	R01313	Fatty acid biosynthesis	Hydrolase
12	Phatr3_J54974	Phospholipase A2 (22:6(4Z,7Z,10Z,13Z,16Z,19Z)/16:1(9Z)) (phosphatidylcholine)	3.1.1.4	R01313	Fatty acid biosynthesis	Hydrolase
12	Phatr3_J54974	Phospholipase A2 (22:6(4Z,7Z,10Z,13Z,16Z,19Z)/18:0) (phosphatidylcholine)	3.1.1.4	R01313	Fatty acid biosynthesis	Hydrolase
12	Phatr3_J54974	Phospholipase A2 (22:6(4Z,7Z,10Z,13Z,16Z,19Z)/18:1(9Z)) (phosphatidylcholine)	3.1.1.4	R01313	Fatty acid biosynthesis	Hydrolase
12	Phatr3_J54974	Phospholipase A2 (22:6(4Z,7Z,10Z,13Z,16Z,19Z)/22:6(4Z,7Z,10Z,13Z,16Z,19Z)) (phosphatidylcholine)	3.1.1.4	R01313	Fatty acid biosynthesis	Hydrolase
12	Phatr3_J54974	Phospholipase A2 (14:0/18:2(9Z,12Z)) (phosphatidylcholine)	3.1.1.4	R01313	Fatty acid biosynthesis	Hydrolase
12	Phatr3_J54974	Phospholipase A2 (16:0/18:2(9Z,12Z)) (phosphatidylcholine)	3.1.1.4	R01313	Fatty acid biosynthesis	Hydrolase
12	Phatr3_J54974	Phospholipase A2 (16:1(9Z)/18:2(9Z,12Z)) (phosphatidylcholine)	3.1.1.4	R01313	Fatty acid biosynthesis	Hydrolase
12	Phatr3_J54974	Phospholipase A2 (18:0/18:2(9Z,12Z)) (phosphatidylcholine)	3.1.1.4	R01313	Fatty acid biosynthesis	Hydrolase
12	Phatr3_J54974	Phospholipase A2 (18:2(9Z,12Z)/14:0) (phosphatidylcholine)	3.1.1.4	R01313	Fatty acid biosynthesis	Hydrolase
12	Phatr3_J54974	Phospholipase A2 (18:2(9Z,12Z)/16:0) (phosphatidylcholine)	3.1.1.4	R01313	Fatty acid biosynthesis	Hydrolase
12	Phatr3_J54974	Phospholipase A2 (18:2(9Z,12Z)/16:1(9Z)) (phosphatidylcholine)	3.1.1.4	R01313	Fatty acid biosynthesis	Hydrolase
12	Phatr3_J54974	Phospholipase A2 (18:2(9Z,12Z)/18:0) (phosphatidylcholine)	3.1.1.4	R01313	Fatty acid biosynthesis	Hydrolase
12	Phatr3_J54974	Phospholipase A2 (18:2(9Z,12Z)/18:1(9Z)) (phosphatidylcholine)	3.1.1.4	R01313	Fatty acid biosynthesis	Hydrolase
12	Phatr3_J54974	Phospholipase A2 (18:2(9Z,12Z)/18:2(9Z,12Z) (phosphatidylcholine)	3.1.1.4	R01313	Fatty acid biosynthesis	Hydrolase
12	Phatr3_J54974	Phospholipase A2 (18:1(9Z)/18:2(9Z,12Z)) (phosphatidylcholine)	3.1.1.4	R01313	Fatty acid biosynthesis	Hydrolase
12	Phatr3_J54974	Phospholipase A2 (18:2(9Z,12Z)/22:6(4Z,7Z,10Z,13Z,16Z,19Z)) (phosphatidylcholine)	3.1.1.4	R01313	Fatty acid biosynthesis	Hydrolase
12	Phatr3_J54974	Phospholipase A2 (20:5(5Z,8Z,11Z,14Z,17Z)/18:2(9Z,12Z)) (phosphatidylcholine)	3.1.1.4	R01313	Fatty acid biosynthesis	Hydrolase
12	Phatr3_J54974	Phospholipase A2 (22:6(4Z,7Z,10Z,13Z,16Z,19Z)/18:2(9Z,12Z)) (phosphatidylcholine)	3.1.1.4	R01313	Fatty acid biosynthesis	Hydrolase
12	Phatr3_J54974	Phospholipase A2 (14:0/18:3(9Z,12Z,15Z)) (phosphatidylcholine)	3.1.1.4	R01313	Fatty acid biosynthesis	Hydrolase
12	Phatr3_J54974	Phospholipase A2 (16:0/18:3(9Z,12Z,15Z)) (phosphatidylcholine)	3.1.1.4	R01313	Fatty acid biosynthesis	Hydrolase
12	Phatr3_J54974	Phospholipase A2 (16:1(9Z)/18:3(9Z,12Z,15Z)) (phosphatidylcholine)	3.1.1.4	R01313	Fatty acid biosynthesis	Hydrolase
12	Phatr3_J54974	Phospholipase A2 (18:0/18:3(9Z,12Z,15Z)) (phosphatidylcholine)	3.1.1.4	R01313	Fatty acid biosynthesis	Hydrolase
12	Phatr3_J54974	Phospholipase A2 (18:2(9Z,12Z)/18:3(9Z,12Z,15Z)) (phosphatidylcholine)	3.1.1.4	R01313	Fatty acid biosynthesis	Hydrolase
12	Phatr3_J54974	Phospholipase A2 (18:1(9Z)/18:3(9Z,12Z,15Z)) (phosphatidylcholine)	3.1.1.4	R01313	Fatty acid biosynthesis	Hydrolase
12	Phatr3_J54974	Phospholipase A2 (20:5(5Z,8Z,11Z,14Z,17Z)/18:3(9Z,12Z,15Z)) (phosphatidylcholine)	3.1.1.4	R01313	Fatty acid biosynthesis	Hydrolase
12	Phatr3_J54974	Phospholipase A2 (22:6(4Z,7Z,10Z,13Z,16Z,19Z)/18:3(9Z,12Z,15Z)) (phosphatidylcholine)	3.1.1.4	R01313	Fatty acid biosynthesis	Hydrolase
12	Phatr3_J54974	Phospholipase A2 (14:0/20:4(5Z,8Z,11Z,14Z)) (phosphatidylcholine)	3.1.1.4	R01313	Fatty acid biosynthesis	Hydrolase
12	Phatr3_J54974	Phospholipase A2 (16:0/20:4(5Z,8Z,11Z,14Z)) (phosphatidylcholine)	3.1.1.4	R01313	Fatty acid biosynthesis	Hydrolase
12	Phatr3_J54974	Phospholipase A2 (16:1(9Z)/20:4(5Z,8Z,11Z,14Z)) (phosphatidylcholine)	3.1.1.4	R01313	Fatty acid biosynthesis	Hydrolase
12	Phatr3_J54974	Phospholipase A2 (18:0/20:4(5Z,8Z,11Z,14Z)) (phosphatidylcholine)	3.1.1.4	R01313	Fatty acid biosynthesis	Hydrolase
12	Phatr3_J54974	Phospholipase A2 (18:2(9Z,12Z)/20:4(5Z,8Z,11Z,14Z)) (phosphatidylcholine)	3.1.1.4	R01313	Fatty acid biosynthesis	Hydrolase
12	Phatr3_J54974	Phospholipase A2 (18:1(9Z)/20:4(5Z,8Z,11Z,14Z)) (phosphatidylcholine)	3.1.1.4	R01313	Fatty acid biosynthesis	Hydrolase
12	Phatr3_J54974	Phospholipase A2 (20:5(5Z,8Z,11Z,14Z,17Z)/20:4(5Z,8Z,11Z,14Z)) (phosphatidylcholine)	3.1.1.4	R01313	Fatty acid biosynthesis	Hydrolase
12	Phatr3_J54974	Phospholipase A2 (22:6(4Z,7Z,10Z,13Z,16Z,19Z)/20:4(5Z,8Z,11Z,14Z)) (phosphatidylcholine)	3.1.1.4	R01313	Fatty acid biosynthesis	Hydrolase
12	Phatr3_J54974	Phospholipase A2 (14:0/14:0) (phosphatidylethanolamine)	3.1.1.4	R02053	Fatty acid biosynthesis	Hydrolase
12	Phatr3_J54974	Phospholipase A2 (14:0/16:0) (phosphatidylethanolamine)	3.1.1.4	R02053	Fatty acid biosynthesis	Hydrolase
12	Phatr3_J54974	Phospholipase A2 (14:0/16:1(9Z)) (phosphatidylethanolamine)	3.1.1.4	R02053	Fatty acid biosynthesis	Hydrolase
12	Phatr3_J54974	Phospholipase A2 (14:0/18:0) (phosphatidylethanolamine)	3.1.1.4	R02053	Fatty acid biosynthesis	Hydrolase
[truncated: 12,544 more rows]
