# Supplementary material for: Integrated Regulatory and Metabolic Networks of the Marine Diatom Phaeodactylum tricornutum Predict the Response to Rising CO2 Levels
Source: mSystems. 2017 Feb 14;2(1):e00142-16. doi: 10.1128/mSystems.00142-16 (PMC5309336; doi:10.1128/mSystems.00142-16)
Supplement: TABLE S3 [file sys001172087st3.xlsx]

## Sheet: Sheet1
Table S3. Abbreviations used for experimental conditions in Table S1.
Abbreviation	Experiment
T0_GABA_control	GABA/DD
T0_GABA1	GABA/DD
T0_GABA2	GABA/DD
T3_GABA_control	GABA/DD
T3_GABA1	GABA/DD
T3_GABA2	GABA/DD
T6_GABA_control	GABA/DD
T6_GABA1	GABA/DD
T6_GABA2	GABA/DD
T24_GABA_control	GABA/DD
T24_GABA1	GABA/DD
T24_GABA2	GABA/DD
T0_DD_control	GABA/DD
T0_DD1	GABA/DD
T0_DD2	GABA/DD
T3_DD_control	GABA/DD
T3_DD1	GABA/DD
T3_DD2	GABA/DD
T6_DD_control	GABA/DD
T6_DD1	GABA/DD
T6_DD2	GABA/DD
T24_DD_control	GABA/DD
T24_DD1	GABA/DD
T24_DD2	GABA/DD
CO2_high	CO2
CO2_low	CO2
NH4	N short term
woN_90min	N short term
NO3_2hrs	N short term
NH4_15min	N short term
NH4_45min	N short term
NH4_18hrs	N short term
NO2_15min	N short term
NO2_45min	N short term
NO2_18hrs	N short term
NO3_15min	N short term
NO3_45min	N short term
NO3_18hrs	N short term
woN_15min	N short term
woN_45min	N short term
woN_18hrs	N short term
Urea_N14	Pulse chase
Urea_N15	Pulse chase
NO3_N14	Pulse chase
NO3_N15	Pulse chase
NaNO3_880_uM	N sources
NaNO3_75_uM	N sources
NH4Cl_880_uM	N sources
NH4Cl_75_uM	N sources
Urea_440_uM	N sources
Urea_37.5_uM	N sources
B12_Fe_colimited	B12
B12_limited	B12
Fe_limited	B12
B12_control	B12
Fe_300_10	Fe diel
Fe_300_14	Fe diel
Fe_300_18	Fe diel
Fe_300_22	Fe diel
Fe_300_02	Fe diel
Fe_300_06	Fe diel
Fe_15_14	Fe diel
Fe_15_18	Fe diel
Fe_15_22	Fe diel
Fe_15_02	Fe diel
Fe_15_06	Fe diel
Fe_15_10	Fe diel
Fe_30_14	Fe diel
Fe_30_18	Fe diel
Fe_30_22	Fe diel
Fe_30_02	Fe diel
Fe_30_06	Fe diel
Fe_30_10	Fe diel
Control	GSA/MSX/Rapa
GSA	GSA/MSX/Rapa
MSX	GSA/MSX/Rapa
RAP	GSA/MSX/Rapa
CO2_high_dark	CO2 dark/light
CO2_high_light	CO2 dark/light
CO2_low_dark	CO2 dark/light
CO2_low_light	CO2 dark/light
CO2_normal_dark	CO2 dark/light
CO2_normal_light	CO2 dark/light
