# Supplementary material for: Integrated Regulatory and Metabolic Networks of the Marine Diatom Phaeodactylum tricornutum Predict the Response to Rising CO2 Levels
Source: mSystems. 2017 Feb 14;2(1):e00142-16. doi: 10.1128/mSystems.00142-16 (PMC5309336; doi:10.1128/mSystems.00142-16)
Supplement: TABLE S5 [file sys001172087st5.xlsx]

## Sheet: Sheet1
Table S5. Raw counts duplicate cultures at 1000 ppm and 150 ppm CO2.
ID	High CO2 replicate 1	High CO2 replicate 2	Low CO2 replicate 1	Low CO2 replicate 2
Phatr3_EG02074	0	0	0	0
Phatr3_Jdraft1048	34	22	22	31
Phatr3_Jdraft1166	37	38	44	45
Phatr3_Jdraft1571	28	16	16	32
Phatr3_Jdraft1168	2	0	4	2
Phatr3_Jdraft1572	4	2	10	10
Phatr3_Jdraft825	190	308	285	362
Phatr3_Jdraft223	43	33	34	38
Phatr3_Jdraft645	78	70	57	53
Phatr3_EG02344	412	516	372	493
Phatr3_Jdraft371	40	56	66	56
Phatr3_Jdraft1579	122	145	109	125
Phatr3_Jdraft1580	50	56	83	58
Phatr3_Jdraft1180	65	50	68	57
Phatr3_Jdraft1581	147	157	135	195
Phatr3_Jdraft1182	67	78	46	104
Phatr3_Jdraft1583	8	8	21	26
Phatr3_Jdraft1185	24	17	17	35
Phatr3_Jdraft1186	164	188	190	259
Phatr3_Jdraft1189	58	61	66	48
Phatr3_Jdraft1587	20	10	18	14
Phatr3_Jdraft1191	3	0	6	2
Phatr3_Jdraft1192	4	4	4	4
Phatr3_Jdraft375	27	30	29	27
Phatr3_Jdraft1590	54	81	74	133
Phatr3_Jdraft1197	0	0	0	0
Phatr3_Jdraft1591	127	97	86	144
Phatr3_Jdraft18	360	246	276	295
Phatr3_Jdraft1200	3	0	0	2
Phatr3_Jdraft383	36	26	36	26
Phatr3_Jdraft1202	0	0	0	0
Phatr3_Jdraft391	85	75	40	74
Phatr3_EG02342	59	56	62	85
Phatr3_Jdraft1210	0	0	0	0
Phatr3_Jdraft1211	0	0	0	0
Phatr3_Jdraft1212	2	4	4	0
Phatr3_Jdraft1600	0	0	0	0
Phatr3_Jdraft1601	0	0	0	0
Phatr3_Jdraft402	0	0	0	0
Phatr3_Jdraft1216	0	0	0	0
Phatr3_EG02542	0	0	0	0
Phatr3_Jdraft853	0	0	0	0
Phatr3_Jdraft152	0	0	0	0
Phatr3_EG02340	0	0	0	0
Phatr3_Jdraft1610	0	0	0	0
Phatr3_Jdraft1611	0	0	0	0
Phatr3_Jdraft392	0	0	0	0
Phatr3_Jdraft1613	582	264	330	359
Phatr3_Jdraft866	168	183	175	187
Phatr3_Jdraft1616	34	19	36	46
Phatr3_Jdraft1233	80	78	78	77
Phatr3_Jdraft297	297	348	382	249
Phatr3_Jdraft977	94	100	134	94
Phatr3_Jdraft1111	0	0	0	0
Phatr3_Jdraft800	40	27	16	18
Phatr3_Jdraft263	8	8	2	16
Phatr3_Jdraft315	4	2	8	6
Phatr3_Jdraft1548	16	20	44	52
Phatr3_Jdraft289	99	130	113	135
Phatr3_Jdraft206	12	8	7	20
Phatr3_Jdraft1042	458	458	538	313
Phatr3_Jdraft1121	0	0	0	0
Phatr3_Jdraft1234	2	10	2	9
Phatr3_Jdraft417	37	34	22	22
Phatr3_Jdraft1617	18	42	33	30
Phatr3_Jdraft1239	2	0	0	0
Phatr3_Jdraft1240	217	204	248	197
Phatr3_Jdraft1241	0	8	2	0
Phatr3_Jdraft1618	100	128	118	108
Phatr3_Jdraft1619	0	0	0	0
Phatr3_Jdraft1245	14	12	6	12
Phatr3_Jdraft1621	34	41	55	41
Phatr3_Jdraft1622	0	0	0	3
Phatr3_Jdraft1248	0	4	10	7
Phatr3_Jdraft1249	0	0	0	0
Phatr3_Jdraft439	0	0	0	0
Phatr3_Jdraft1251	0	0	0	0
Phatr3_Jdraft1252	0	0	0	0
Phatr3_Jdraft998	0	0	0	0
Phatr3_Jdraft165	0	0	0	0
Phatr3_EG02341	0	0	0	0
Phatr3_Jdraft1259	0	0	0	0
Phatr3_Jdraft1000	0	0	0	0
Phatr3_Jdraft436	40	20	30	35
Phatr3_Jdraft430	18	36	22	18
Phatr3_Jdraft1265	52	36	35	33
Phatr3_Jdraft1623	2	6	6	2
Phatr3_Jdraft1624	32	34	17	27
Phatr3_Jdraft870	58	54	82	18
Phatr3_Jdraft1626	208	214	285	263
Phatr3_Jdraft218	50	23	24	8
Phatr3_Jdraft453	22	28	18	30
Phatr3_Jdraft1628	46	52	32	38
Phatr3_Jdraft1274	14	2	0	0
Phatr3_Jdraft877	72	52	73	85
Phatr3_Jdraft1277	23	12	9	21
Phatr3_Jdraft1631	105	110	80	76
Phatr3_Jdraft1280	0	0	0	0
Phatr3_Jdraft1281	0	0	0	0
Phatr3_Jdraft1633	189	168	241	250
Phatr3_Jdraft462	87	62	61	85
Phatr3_Jdraft1284	28	37	40	32
Phatr3_EG02339	168	136	126	131
Phatr3_Jdraft1287	50	51	54	50
Phatr3_Jdraft1637	4	6	14	12
Phatr3_Jdraft1638	230	186	212	188
Phatr3_Jdraft1639	348	322	369	440
Phatr3_Jdraft1291	0	0	0	0
Phatr3_Jdraft1292	0	0	0	0
Phatr3_Jdraft1294	0	0	0	0
Phatr3_Jdraft1640	13	11	5	17
Phatr3_EG02338	0	0	0	0
Phatr3_EG02337	0	0	0	0
Phatr3_Jdraft1298	0	0	0	0
Phatr3_Jdraft1641	15	13	23	30
Phatr3_Jdraft1642	37	28	36	22
Phatr3_Jdraft1643	92	70	62	70
Phatr3_Jdraft1302	0	0	0	0
Phatr3_Jdraft1303	36	24	28	38
Phatr3_Jdraft1304	0	0	0	0
Phatr3_Jdraft1645	777	873	786	861
Phatr3_Jdraft1646	101	80	56	118
Phatr3_Jdraft1647	9	12	4	0
Phatr3_Jdraft1648	322	420	228	310
Phatr3_Jdraft1649	318	346	290	353
Phatr3_Jdraft1311	40	28	23	37
Phatr3_Jdraft1650	187	161	254	306
Phatr3_EG02358	42	35	48	57
Phatr3_Jdraft1652	190	164	173	200
Phatr3_Jdraft1315	27	8	16	10
Phatr3_Jdraft1316	92	98	98	54
Phatr3_Jdraft1317	16	22	32	12
Phatr3_Jdraft497	30	34	32	32
Phatr3_Jdraft477	70	100	135	126
Phatr3_Jdraft1654	147	96	79	107
Phatr3_Jdraft1655	217	218	211	179
Phatr3_Jdraft1656	157	199	159	217
Phatr3_EG02362	60	72	74	95
Phatr3_EG02359	1961	2047	3430	1701
Phatr3_Jdraft1329	16	34	21	20
Phatr3_Jdraft1660	2	2	12	8
Phatr3_Jdraft1331	34	48	34	28
Phatr3_Jdraft1662	92	74	78	62
Phatr3_Jdraft706	97	74	96	94
Phatr3_EG01350	109	107	89	133
Phatr3_Jdraft1667	16	18	10	6
Phatr3_Jdraft1668	14	1	12	4
Phatr3_EG02361	189	233	257	286
Phatr3_Jdraft116	76	93	64	78
Phatr3_Jdraft1806	184	182	145	176
Phatr3_EG02360	192	181	184	202
Phatr3_Jdraft474	312	300	325	377
Phatr3_Jdraft719	218	182	198	157
Phatr3_Jdraft1350	44	65	58	90
Phatr3_Jdraft1680	22	11	19	16
Phatr3_EG02363	142	121	128	145
Phatr3_Jdraft1354	0	2	0	0
Phatr3_Jdraft465	15	17	9	21
Phatr3_Jdraft1682	22	9	20	32
Phatr3_Jdraft1684	28	30	20	18
Phatr3_Jdraft559	150	177	176	185
Phatr3_Jdraft1686	95	106	122	132
Phatr3_Jdraft521	73	78	121	136
Phatr3_Jdraft1689	1426	1507	1251	1666
Phatr3_Jdraft1366	18	24	29	19
Phatr3_Jdraft1367	213	193	200	232
Phatr3_Jdraft79	129	197	145	194
Phatr3_Jdraft1691	338	361	358	386
Phatr3_Jdraft1692	133	83	124	105
Phatr3_Jdraft509	30	22	22	38
Phatr3_Jdraft1372	22	8	32	22
Phatr3_Jdraft1373	25	24	27	25
Phatr3_Jdraft1374	33	26	24	29
Phatr3_Jdraft1693	496	345	371	394
Phatr3_Jdraft1694	28	36	28	31
Phatr3_Jdraft1377	21	24	22	37
Phatr3_Jdraft1695	466	373	392	385
Phatr3_Jdraft913	292	430	683	397
Phatr3_Jdraft1380	31	34	44	40
Phatr3_Jdraft1697	6	24	12	14
Phatr3_Jdraft552	54	82	52	66
Phatr3_Jdraft1699	76	126	113	136
Phatr3_Jdraft1384	40	40	48	56
Phatr3_Jdraft144	57	46	50	60
Phatr3_Jdraft1812	231	201	210	230
Phatr3_Jdraft1387	56	30	30	28
Phatr3_Jdraft920	6	4	2	2
Phatr3_Jdraft1390	28	21	16	16
Phatr3_Jdraft1391	12	17	26	10
Phatr3_Jdraft1392	10	31	20	18
Phatr3_Jdraft1393	8	14	8	25
Phatr3_Jdraft1704	872	838	1096	822
Phatr3_Jdraft1395	18	12	18	29
Phatr3_Jdraft1396	115	86	81	118
Phatr3_Jdraft741	104	78	93	81
Phatr3_Jdraft1398	2	4	4	2
Phatr3_Jdraft52	42	32	42	50
Phatr3_Jdraft1400	53	53	58	53
Phatr3_Jdraft542	403	480	472	526
Phatr3_Jdraft748	170	189	152	138
Phatr3_EG02374	166	141	128	152
Phatr3_Jdraft1023	728	512	502	645
Phatr3_Jdraft1714	23	36	17	23
Phatr3_Jdraft1024	112	106	116	125
Phatr3_Jdraft1025	40	62	56	55
Phatr3_EG02110	151	225	131	119
Phatr3_Jdraft1717	352	355	288	278
Phatr3_Jdraft1718	199	231	204	288
Phatr3_Jdraft765	48	53	71	62
Phatr3_Jdraft1418	34	52	36	40
Phatr3_EG02373	78	106	45	50
Phatr3_Jdraft1423	38	24	34	18
Phatr3_Jdraft1723	10	10	24	9
Phatr3_Jdraft1425	26	21	32	18
Phatr3_Jdraft1724	139	110	145	145
Phatr3_Jdraft1725	347	367	479	273
Phatr3_Jdraft224	14	14	16	14
Phatr3_EG01429	2	2	2	4
Phatr3_Jdraft1431	60	50	46	40
Phatr3_Jdraft1820	10	2	4	2
Phatr3_Jdraft1730	66	56	43	66
Phatr3_Jdraft1435	21	18	22	10
Phatr3_Jdraft1436	14	10	10	16
Phatr3_Jdraft1437	2	2	0	0
Phatr3_Jdraft1438	2	8	5	2
Phatr3_Jdraft1731	349	318	307	387
Phatr3_Jdraft1732	30	22	22	16
Phatr3_Jdraft1441	8	7	2	18
Phatr3_Jdraft955	122	113	86	124
Phatr3_Jdraft1443	12	6	10	0
Phatr3_Jdraft1444	0	2	6	4
Phatr3_Jdraft1734	75	72	68	68
Phatr3_Jdraft1446	15	10	24	7
Phatr3_Jdraft1735	471	594	570	602
Phatr3_Jdraft1737	313	382	357	311
Phatr3_Jdraft561	480	533	591	613
Phatr3_Jdraft780	36	70	44	28
Phatr3_Jdraft174	40	38	32	22
Phatr3_Jdraft1740	93	78	68	104
Phatr3_Jdraft1453	5	0	10	2
Phatr3_EG02539	51	52	49	55
Phatr3_EG02538	153	185	265	281
Phatr3_Jdraft1746	97	136	113	121
Phatr3_Jdraft1747	76	72	74	80
Phatr3_Jdraft1463	180	134	145	136
Phatr3_Jdraft1464	28	27	42	37
Phatr3_Jdraft1748	83	99	71	77
Phatr3_Jdraft1749	82	51	74	105
Phatr3_Jdraft1467	2	2	0	2
Phatr3_Jdraft1750	101	115	125	146
Phatr3_EG02375	92	96	84	73
Phatr3_Jdraft1472	23	15	24	32
Phatr3_Jdraft1756	137	102	153	165
Phatr3_Jdraft1758	656	832	625	988
Phatr3_Jdraft1478	0	0	2	0
Phatr3_Jdraft1479	0	0	0	0
Phatr3_Jdraft1480	0	0	0	0
Phatr3_Jdraft1481	0	0	0	0
Phatr3_Jdraft1759	4	1	0	0
Phatr3_Jdraft1483	2	0	0	0
Phatr3_Jdraft1484	0	0	0	0
Phatr3_EG02343	40	30	33	16
Phatr3_Jdraft590	9	16	10	18
Phatr3_Jdraft1488	0	0	0	0
Phatr3_Jdraft1760	42	47	46	50
Phatr3_Jdraft1761	12	14	10	6
Phatr3_Jdraft1491	0	2	0	0
Phatr3_Jdraft1762	340	243	158	223
Phatr3_Jdraft1493	70	88	78	86
Phatr3_Jdraft1763	94	76	88	83
Phatr3_EG02069	0	0	0	0
Phatr3_Jdraft1764	212	251	180	279
Phatr3_Jdraft1498	655	538	516	638
Phatr3_Jdraft1499	69	72	65	98
Phatr3_Jdraft1500	55	50	40	49
Phatr3_Jdraft1502	0	0	0	0
Phatr3_Jdraft1766	160	181	187	160
Phatr3_Jdraft1504	0	0	0	0
Phatr3_Jdraft1505	0	0	0	0
Phatr3_Jdraft231	36	36	30	32
Phatr3_Jdraft1767	51	35	33	63
Phatr3_Jdraft1768	1	0	0	0
Phatr3_Jdraft1769	179	144	162	210
Phatr3_Jdraft1512	23	24	14	14
Phatr3_Jdraft1513	0	0	0	0
Phatr3_Jdraft1549	0	0	0	0
Phatr3_Jdraft1770	34	38	43	28
Phatr3_Jdraft1771	0	0	0	0
Phatr3_Jdraft1772	143	133	142	138
Phatr3_Jdraft1517	0	0	0	0
Phatr3_Jdraft1518	32	11	20	16
Phatr3_Jdraft1519	98	157	66	116
Phatr3_Jdraft972	84	68	46	68
Phatr3_Jdraft308	41	25	45	36
Phatr3_Jdraft1524	1	5	0	3
Phatr3_Jdraft1525	2	0	4	9
Phatr3_Jdraft609	83	44	66	61
Phatr3_Jdraft1526	37	76	40	60
Phatr3_Jdraft1777	28	24	20	30
Phatr3_Jdraft1528	24	22	22	44
Phatr3_Jdraft1869	46	38	50	51
Phatr3_Jdraft1870	270	237	364	373
Phatr3_Jdraft1534	20	27	4	24
Phatr3_Jdraft1535	0	0	0	0
Phatr3_Jdraft976	12	17	20	36
Phatr3_Jdraft1537	20	11	12	19
Phatr3_Jdraft1125	66	67	82	101
Phatr3_Jdraft1784	12	26	30	21
Phatr3_Jdraft1539	21	7	14	17
Phatr3_Jdraft1540	13	17	13	14
Phatr3_EG02426	0	4	3	2
Phatr3_Jdraft1786	14	19	11	15
Phatr3_Jdraft611	94	92	104	53
Phatr3_Jdraft251	34	20	64	36
Phatr3_Jdraft1127	0	0	5	4
Phatr3_Jdraft1129	0	0	0	0
Phatr3_Jdraft1553	0	0	0	0
Phatr3_Jdraft1554	88	66	58	104
Phatr3_Jdraft1555	2	4	0	2
Phatr3_Jdraft1556	12	20	2	6
Phatr3_Jdraft1135	2	0	0	5
Phatr3_Jdraft626	12	13	6	34
Phatr3_EG02535	0	0	2	0
Phatr3_Jdraft1559	2	2	0	0
Phatr3_Jdraft1828	26	32	34	26
Phatr3_Jdraft1143	22	45	26	33
Phatr3_Jdraft295	6	0	14	18
Phatr3_Jdraft348	26	24	20	24
Phatr3_Jdraft1147	0	0	0	0
Phatr3_Jdraft1563	20	10	40	32
Phatr3_Jdraft636	0	2	2	2
Phatr3_Jdraft1152	0	0	0	0
Phatr3_Jdraft1566	21	24	32	32
Phatr3_Jdraft1155	0	0	0	0
Phatr3_Jdraft356	0	0	2	4
Phatr3_Jdraft358	4	6	10	2
Phatr3_Jdraft1567	6	4	2	0
Phatr3_Jdraft1568	160	164	126	189
Phatr3_Jdraft1160	16	23	19	26
Phatr3_Jdraft1569	28	28	16	20
Phatr3_Jdraft1162	58	28	40	66
Phatr3_Jdraft1570	65	239	396	157
Phatr3_J31400	45	20	15	18
Phatr3_J42422	20	24	20	44
Phatr3_J31402	0	0	0	0
Phatr3_J42423	8	6	14	6
Phatr3_J42424	204	192	204	316
Phatr3_J42426	487	510	487	706
Phatr3_EG02408	176	174	234	228
Phatr3_J31409	817	756	842	1210
Phatr3_J42428	26	25	27	26
Phatr3_J42429	317	313	337	289
Phatr3_J42431	38	30	32	31
Phatr3_J42432	80	56	57	38
Phatr3_J4937	465	625	602	712
Phatr3_J42434	518	435	430	582
Phatr3_J9344	36	35	30	36
Phatr3_J8866	185	223	232	227
Phatr3_J42437	12	16	10	10
Phatr3_J31420	100	52	92	66
Phatr3_J9252	30	28	34	56
Phatr3_J42439	141	220	154	238
Phatr3_J31423	22	35	16	40
Phatr3_J42440	60	44	57	54
Phatr3_J42441	284	324	278	304
Phatr3_J42442	411	500	452	433
Phatr3_J6387	71	58	65	62
Phatr3_J42443	183	149	119	128
Phatr3_J31429	16	18	12	11
Phatr3_J53929	47	55	83	43
Phatr3_J31431	0	0	0	0
Phatr3_J31432	4	22	4	5
Phatr3_J31433	330	205	187	107
Phatr3_J31434	134	86	134	93
Phatr3_EG02461	80	66	92	66
Phatr3_J31436	40	44	45	65
Phatr3_J31437	245	183	232	248
Phatr3_J42447	278	263	247	282
Phatr3_J31440	250	422	306	393
Phatr3_J17166	98	89	121	126
Phatr3_J31442	57	61	75	80
Phatr3_J42451	4	0	6	12
Phatr3_J42452	19	10	10	6
Phatr3_EG02462	578	587	631	784
Phatr3_EG02453	99	62	85	64
Phatr3_J31447	127	180	185	231
Phatr3_J17172	29	62	26	60
Phatr3_EG02409	293	242	222	308
Phatr3_J9359	58	86	95	95
Phatr3_J42457	570	670	865	789
Phatr3_J31453	18	12	25	18
Phatr3_J42458	40	67	86	42
Phatr3_J42459	129	129	91	114
Phatr3_J8760	114	110	126	107
Phatr3_J42461	74	32	36	46
Phatr3_J31458	18	8	24	30
Phatr3_J53933	124	112	108	172
Phatr3_J42464	26	26	28	34
Phatr3_J42466	56	42	68	66
Phatr3_EG02454	301	261	272	266
Phatr3_J31465	20	28	18	20
Phatr3_EG02455	15	12	16	6
Phatr3_EG02451	200	195	219	201
Phatr3_J8934	74	78	92	82
Phatr3_J31469	61	57	67	75
Phatr3_EG02456	358	363	377	466
Phatr3_J42473	38	34	40	64
Phatr3_J42474	11	16	14	10
Phatr3_J17198	89	136	70	126
Phatr3_J31474	268	324	294	319
Phatr3_EG02407	232	279	182	275
Phatr3_J42479	192	202	279	196
Phatr3_J42481	159	132	130	161
Phatr3_J17199	214	240	411	286
Phatr3_J42483	240	214	191	259
Phatr3_J42484	108	123	122	134
Phatr3_J53935	176	126	138	162
Phatr3_J9462	1549	1692	1689	1270
Phatr3_J42487	841	878	920	920
Phatr3_J31486	125	89	109	96
Phatr3_J42488	258	255	262	240
Phatr3_J9007	31	12	32	15
Phatr3_J9033	83	53	67	68
Phatr3_J3311	22	23	30	16
Phatr3_J31492	26	15	20	14
Phatr3_J17215	21	27	40	46
Phatr3_J31494	18	18	33	21
Phatr3_J42494	130	276	191	221
Phatr3_J42495	26	34	28	28
Phatr3_J42496	24	14	22	10
Phatr3_J42497	205	182	235	230
Phatr3_J42498	68	61	94	124
Phatr3_J42500	76	70	63	64
Phatr3_J42501	66	87	98	101
Phatr3_J42502	16	4	14	12
Phatr3_J42503	78	80	75	102
Phatr3_J8683	46	72	122	62
Phatr3_J42504	41	62	73	42
Phatr3_J42505	138	145	106	192
Phatr3_J31508	24	36	16	30
Phatr3_EG02200	0	0	0	0
Phatr3_J42507	144	154	157	172
Phatr3_J31511	25	29	24	22
Phatr3_J1598	107	84	91	145
Phatr3_J42510	32	44	66	40
Phatr3_J42512	648	599	611	677
Phatr3_J42513	144	132	92	143
Phatr3_J42514	120	72	74	70
Phatr3_J31518	0	0	0	0
Phatr3_J42515	221	183	231	247
Phatr3_J53939	528	529	442	469
Phatr3_J24353	404	546	465	567
Phatr3_J42518	65	45	58	68
Phatr3_J42519	170	111	110	143
Phatr3_J17226	175	131	165	204
Phatr3_J31525	274	212	255	335
Phatr3_J42521	20	16	18	16
Phatr3_J17228	93	106	84	129
Phatr3_J42523	124	88	132	92
Phatr3_J31529	16	23	17	11
Phatr3_J24362	32	58	43	37
Phatr3_J6528	107	89	70	90
Phatr3_J17238	276	305	274	317
Phatr3_EG02195	0	0	0	0
Phatr3_EG02474	0	0	0	0
Phatr3_J31535	0	0	0	0
Phatr3_J42527	40	58	47	66
Phatr3_J31539	28	30	18	9
Phatr3_J42528	2	2	3	2
Phatr3_J42529	143	82	104	117
Phatr3_J42530	27	16	15	8
Phatr3_J42531	82	76	109	71
Phatr3_J31544	288	286	275	316
Phatr3_J9386	0	0	0	1
Phatr3_J9180	102	120	99	89
Phatr3_J42534	217	221	196	293
Phatr3_J42535	45	26	38	42
Phatr3_J9538	299	301	256	295
Phatr3_J42537	2	0	0	4
Phatr3_J51345	140	137	136	143
Phatr3_J42538	5	4	2	8
Phatr3_J42539	36	32	24	32
Phatr3_J9342	284	207	239	311
Phatr3_J31556	160	151	146	153
Phatr3_EG02412	213	181	147	223
Phatr3_J31559	95	90	85	122
Phatr3_J42543	520	378	474	430
Phatr3_J9185	207	200	187	270
Phatr3_EG02183	70	87	73	73
Phatr3_J42546	45	51	32	36
Phatr3_J42547	381	492	417	413
Phatr3_J42548	6	16	12	6
Phatr3_J17259	834	964	791	1049
Phatr3_J3062	192	196	149	232
Phatr3_J17265	444	354	344	267
Phatr3_J9546	281	189	216	271
Phatr3_J42552	154	105	98	136
Phatr3_J83	187	194	195	225
Phatr3_J31571	124	81	90	85
Phatr3_J42555	233	189	181	250
Phatr3_J42556	10	8	10	10
Phatr3_J42557	56	23	48	56
Phatr3_J5762	43	60	42	40
Phatr3_J42559	106	93	127	115
Phatr3_J42560	148	109	164	131
Phatr3_J31578	56	32	34	32
Phatr3_J42561	36	30	28	22
Phatr3_J17276	628	654	652	756
Phatr3_J42563	90	86	68	96
Phatr3_J42564	395	356	482	515
Phatr3_J42565	54	106	64	96
Phatr3_J31584	84	60	84	97
Phatr3_J42566	6253	5835	6493	6203
Phatr3_J42567	233	214	245	288
Phatr3_EG02435	26	5	42	28
Phatr3_EG02436	4	10	6	10
Phatr3_J42570	14	34	20	20
Phatr3_EG02170	16	20	30	24
Phatr3_EG02437	54	39	22	44
Phatr3_J9444	60	102	88	100
Phatr3_J42574	985	1615	1315	1213
Phatr3_J31594	33	54	44	62
Phatr3_J3211	183	171	161	184
Phatr3_J42576	4	0	6	2
Phatr3_J42577	225	268	270	304
Phatr3_J31599	74	96	111	76
Phatr3_J51305	1028	937	4045	3658
Phatr3_J42584	104	92	88	105
Phatr3_EG02197	42	42	30	33
Phatr3_J42585	6	4	4	14
Phatr3_J42586	23	20	14	24
Phatr3_J42587	81	142	113	157
Phatr3_J42588	150	156	147	166
Phatr3_J17300	45	56	51	57
Phatr3_J42590	292	566	445	470
Phatr3_J42591	56	80	56	85
Phatr3_J42592	62	84	80	72
Phatr3_J42593	182	157	191	256
Phatr3_J42594	28	12	24	18
Phatr3_J42595	123	122	114	102
Phatr3_J31617	33	18	8	24
Phatr3_J42596	76	64	61	80
Phatr3_J31619	232	145	141	166
Phatr3_J31620	208	189	182	247
Phatr3_J974	290	211	300	330
Phatr3_J17304	86	227	91	94
Phatr3_J9283	44	46	26	34
Phatr3_J42600	607	513	495	720
Phatr3_J31625	155	133	171	154
Phatr3_J24439	184	180	215	277
Phatr3_J42603	61	57	82	86
Phatr3_J42604	334	330	344	257
Phatr3_J42605	74	85	88	80
Phatr3_J42606	108	165	147	191
Phatr3_J8167	46	68	66	76
Phatr3_J31632	124	68	58	66
Phatr3_J42608	37	15	39	32
Phatr3_J42609	99	58	62	111
Phatr3_EG02202	0	0	0	0
Phatr3_J8835	129	206	168	148
Phatr3_J42611	34	23	37	30
Phatr3_J42612	2982	3373	2976	3135
Phatr3_J42613	38	35	32	18
Phatr3_J42614	177	148	123	211
Phatr3_J3241	528	491	590	692
Phatr3_J42616	372	318	339	363
Phatr3_J9327	174	190	194	246
Phatr3_EG01793	0	0	0	0
Phatr3_J9199	271	296	376	340
Phatr3_J42619	198	261	185	198
Phatr3_J17326	137	135	137	86
Phatr3_J31649	193	160	188	204
Phatr3_J31650	147	131	146	149
Phatr3_J41659	10	19	13	11
Phatr3_J31652	154	140	102	198
Phatr3_J17332	278	424	307	407
Phatr3_J4761	287	183	216	341
Phatr3_J42624	576	459	539	600
Phatr3_J42625	172	169	190	142
Phatr3_J31657	2	0	2	2
Phatr3_J31658	24	30	28	18
Phatr3_J42626	30	44	46	20
Phatr3_J17335	32	48	37	16
Phatr3_J3851	120	101	139	114
Phatr3_J31662	31	21	28	33
Phatr3_J31663	114	99	83	104
Phatr3_J31665	54	41	42	54
Phatr3_J3171	161	166	165	186
Phatr3_J17344	371	431	319	311
Phatr3_J24474	396	398	390	373
Phatr3_J9278	32	16	15	21
Phatr3_J42635	45	28	35	44
Phatr3_J42636	48	36	31	62
Phatr3_J42638	123	147	161	183
Phatr3_J53961	48	52	35	54
Phatr3_J42642	14	24	37	26
Phatr3_J42643	383	396	407	506
Phatr3_J42644	24	26	28	37
Phatr3_J42645	34	46	36	44
Phatr3_J42646	118	112	104	173
Phatr3_J42647	101	54	95	104
Phatr3_J31683	4491	5852	5837	8460
Phatr3_J31684	12	18	22	17
Phatr3_J42649	284	335	340	317
Phatr3_J42650	132	142	182	184
Phatr3_J17362	370	345	435	400
Phatr3_J24493	119	92	192	134
Phatr3_EG02169	194	105	180	177
Phatr3_J42654	224	228	262	196
Phatr3_J9639	21	50	56	67
Phatr3_J42656	142	122	94	141
Phatr3_J31693	54	28	34	26
Phatr3_J8663	111	120	155	122
Phatr3_J9197	268	266	409	187
Phatr3_J17372	171	167	247	151
Phatr3_J42658	143	158	123	210
Phatr3_J42659	274	261	309	319
Phatr3_J5466	318	297	445	400
Phatr3_J42660	34	64	43	44
Phatr3_J53964	106	126	81	149
Phatr3_J42663	206	245	219	256
Phatr3_EG02403	80	110	70	81
Phatr3_J31704	168	175	171	236
Phatr3_EG01809	2	3	2	0
Phatr3_J42668	83	46	52	80
Phatr3_J5889	110	129	103	163
Phatr3_J42670	22	20	29	26
Phatr3_J42671	31	39	37	42
Phatr3_J42672	34	66	57	55
Phatr3_J42673	102	118	174	90
Phatr3_J31713	8	12	6	6
Phatr3_J8658	166	174	210	212
Phatr3_J42675	206	251	260	252
Phatr3_J42676	38	26	20	38
Phatr3_J42677	367	414	347	375
Phatr3_J31718	9	6	2	8
Phatr3_J53967	44	16	33	26
Phatr3_J9164	115	125	162	146
Phatr3_J42680	40	32	45	48
Phatr3_J31722	55	67	69	50
Phatr3_J9251	207	213	169	205
Phatr3_J17401	176	194	129	205
Phatr3_J31725	13	11	6	20
Phatr3_J42683	132	152	144	187
Phatr3_J1550	82	74	70	99
Phatr3_J42685	37	19	28	38
Phatr3_J42686	33	31	34	30
Phatr3_J42687	154	187	190	133
Phatr3_J31731	22	20	8	21
Phatr3_EG02466	271	200	261	308
Phatr3_J42689	2201	2178	2280	2902
Phatr3_J42690	18	15	35	18
Phatr3_J53969	103	148	107	157
Phatr3_J17408	182	136	165	184
Phatr3_J42694	309	274	234	352
Phatr3_J41667	50	54	66	74
Phatr3_J31740	37	39	67	60
Phatr3_J31741	20	15	18	18
Phatr3_J8976	253	316	263	324
Phatr3_EG02477	810	848	993	945
Phatr3_J42697	217	271	273	425
Phatr3_J42698	65	31	58	48
Phatr3_J42699	95	107	82	94
Phatr3_J24547	165	182	173	166
Phatr3_J31748	77	60	71	77
Phatr3_J42701	96	74	76	94
Phatr3_EG02470	202	209	315	226
Phatr3_J9200	376	363	323	423
Phatr3_EG02473	117	87	119	133
Phatr3_J31753	36	23	18	34
Phatr3_EG02172	232	249	202	315
Phatr3_J9277	32	24	20	32
Phatr3_J42708	34	38	40	44
Phatr3_J9547	42	33	54	35
Phatr3_J8720	69	96	82	102
Phatr3_J9427	20	22	20	28
Phatr3_J9490	106	68	58	83
Phatr3_J42712	294	337	325	379
Phatr3_J31763	34	42	48	50
Phatr3_J31764	28	22	18	32
Phatr3_J8686	1776	1897	1797	2353
Phatr3_EG02471	166	145	147	210
Phatr3_J6927	163	181	197	262
Phatr3_J31768	28	43	38	57
Phatr3_J8940	69	89	51	89
Phatr3_J9011	191	195	142	127
Phatr3_J31772	70	54	72	62
Phatr3_J42720	44	46	71	64
Phatr3_J42721	674	919	662	822
Phatr3_J42722	233	175	157	163
Phatr3_EG02478	58	45	58	40
Phatr3_J1784	261	263	307	283
Phatr3_J31778	76	67	105	96
Phatr3_J8717	100	127	116	136
Phatr3_J42726	30	46	44	72
Phatr3_J31781	8	0	10	11
Phatr3_J3362	259	153	137	246
Phatr3_J8950	1439	1549	1738	1380
Phatr3_J42729	76	60	89	96
Phatr3_EG02463	233	228	177	199
Phatr3_J42732	84	60	59	69
Phatr3_J9040	362	423	477	372
Phatr3_J9255	117	146	135	188
Phatr3_J42734	53	80	76	81
Phatr3_J42735	280	222	230	270
Phatr3_EG02467	158	113	132	158
Phatr3_J3527	46	46	29	36
Phatr3_EG02468	191	182	170	193
Phatr3_EG02476	96	82	93	71
Phatr3_J42740	63	70	75	103
Phatr3_EG02469	90	71	74	75
Phatr3_J42742	1874	1513	1391	1590
Phatr3_J42743	68	80	97	131
Phatr3_J42744	28	26	22	36
Phatr3_J8917	144	119	131	156
Phatr3_J42746	141	138	141	205
Phatr3_J24610	4959	5116	5770	4453
Phatr3_J9266	22	9	16	23
Phatr3_J42749	246	196	183	262
Phatr3_J42750	50	50	59	67
Phatr3_EG02465	154	100	168	206
Phatr3_EG02475	188	151	153	220
Phatr3_EG02481	124	135	99	150
Phatr3_J31810	63	90	72	86
Phatr3_J31811	175	123	149	146
Phatr3_J41676	235	247	287	210
Phatr3_J42754	600	722	685	626
Phatr3_J42755	496	451	400	468
Phatr3_J31815	0	0	0	0
Phatr3_J31816	46	63	26	67
Phatr3_J42756	205	156	186	219
Phatr3_J42757	994	1304	1124	1198
Phatr3_J31819	22	34	30	18
Phatr3_J42758	615	686	440	618
Phatr3_J8772	144	177	181	190
Phatr3_J31822	26	22	12	4
Phatr3_J17487	102	72	84	79
Phatr3_J42762	43	58	71	64
Phatr3_J6580	72	58	97	84
Phatr3_J31827	49	71	68	72
Phatr3_J42763	24	24	14	18
Phatr3_J9609	241	186	222	208
Phatr3_J9078	708	533	764	765
Phatr3_J31831	20	16	30	50
Phatr3_J8670	481	660	868	696
Phatr3_J42767	267	322	381	490
Phatr3_J31834	20	57	39	43
Phatr3_J31835	7	4	11	6
Phatr3_J42768	21	52	59	86
Phatr3_J42770	299	266	248	312
Phatr3_J17495	240	207	237	151
Phatr3_J31840	46	59	41	53
Phatr3_J31841	2	2	0	4
Phatr3_J7349	8	22	4	12
Phatr3_J8945	159	162	219	259
Phatr3_J42774	96	105	134	89
Phatr3_J17504	495	636	580	653
Phatr3_J31846	85	65	76	111
Phatr3_J42776	246	238	242	283
Phatr3_J1358	258	252	270	247
Phatr3_J42778	378	321	376	363
Phatr3_J42779	364	254	297	265
Phatr3_J42781	188	191	182	266
Phatr3_J53980	10	18	22	20
Phatr3_J42786	432	608	849	521
Phatr3_J42787	94	85	91	130
Phatr3_J31861	32	22	28	21
Phatr3_J42788	707	627	757	819
Phatr3_J9475	62	78	64	68
Phatr3_J42790	1002	1080	1023	1113
Phatr3_J42791	162	204	187	218
Phatr3_J31866	122	138	153	138
Phatr3_J9147	68	59	44	67
Phatr3_J42793	325	307	270	273
Phatr3_J42794	30	37	39	34
Phatr3_J31870	12	16	26	10
Phatr3_J17519	3	12	5	14
Phatr3_J17523	30	44	44	52
Phatr3_J9233	0	0	0	0
Phatr3_J31874	0	0	0	0
Phatr3_J31875	0	0	0	0
Phatr3_J31877	3	2	0	0
Phatr3_J31878	104	56	45	40
Phatr3_J31879	46	61	64	65
Phatr3_J42799	279	232	193	269
Phatr3_J31881	0	0	2	0
Phatr3_J8691	38	28	52	20
Phatr3_J42800	143	154	151	212
Phatr3_J17531	8085	8902	9476	6480
Phatr3_J8747	334	310	252	376
Phatr3_J9246	95	101	103	112
Phatr3_J9601	180	198	183	214
Phatr3_J31888	0	0	0	0
Phatr3_J9554	302	268	333	322
Phatr3_J17545	15	20	20	38
Phatr3_J42807	126	140	141	118
Phatr3_J42808	81	103	108	82
Phatr3_J42809	687	678	666	611
Phatr3_J9020	22	27	25	22
Phatr3_EG02411	175	147	141	156
Phatr3_J31898	0	0	0	0
Phatr3_J31900	135	102	137	169
Phatr3_J42815	135	134	159	116
Phatr3_J42816	137	93	101	130
Phatr3_J42817	91	80	71	75
Phatr3_J42818	210	248	211	246
Phatr3_J31906	318	445	286	439
Phatr3_J42820	109	98	81	141
Phatr3_J17555	108	88	65	132
Phatr3_J42822	48	83	55	81
Phatr3_J42824	301	203	277	213
Phatr3_J31912	0	0	0	0
Phatr3_J42825	4	2	0	2
Phatr3_J42826	241	252	169	245
Phatr3_J42827	323	248	298	277
Phatr3_J42828	74	66	65	109
Phatr3_J9320	549	664	600	503
Phatr3_J31918	82	76	59	62
Phatr3_J31919	586	621	665	1034
Phatr3_J42830	90	96	70	124
Phatr3_J42831	22	46	27	48
Phatr3_J42832	120	128	121	127
Phatr3_J9478	118	102	118	136
Phatr3_J42834	211	102	122	138
Phatr3_J31925	18	8	24	49
Phatr3_J42835	76	82	142	104
Phatr3_J31927	34	38	29	40
Phatr3_J42836	164	204	160	174
Phatr3_J41686	181	244	208	343
Phatr3_J42838	13	34	30	23
Phatr3_J8659	214	185	223	261
Phatr3_J9035	538	593	671	629
Phatr3_EG02457	195	125	153	114
Phatr3_J42841	103	96	88	113
Phatr3_J42843	351	269	289	318
Phatr3_J42844	38	49	34	40
Phatr3_J42845	2	0	4	6
Phatr3_J31939	42	24	32	41
Phatr3_EG01871	0	0	0	0
Phatr3_J8840	13	32	26	40
Phatr3_J31942	10	19	16	28
Phatr3_J42848	256	284	321	328
Phatr3_J9509	226	264	213	285
Phatr3_J42850	787	661	470	724
Phatr3_J6288	175	127	195	175
Phatr3_J42851	105	125	150	147
Phatr3_J31948	130	76	97	172
Phatr3_J9491	39	34	37	56
Phatr3_J9649	41	72	92	51
Phatr3_J9312	230	182	164	248
Phatr3_EG02188	42	34	16	52
Phatr3_J9400	457	512	617	547
Phatr3_EG02201	272	300	304	311
Phatr3_J42858	255	249	239	205
Phatr3_J51406	54	70	96	54
Phatr3_J42861	34	38	36	38
Phatr3_J51407	63	125	77	124
Phatr3_J42864	56	84	81	86
Phatr3_J9070	40	76	54	34
Phatr3_J31963	122	132	151	153
Phatr3_J24739	106	137	98	167
Phatr3_EG02190	52	22	41	40
Phatr3_J42867	37	41	37	31
Phatr3_J42868	44	53	49	59
Phatr3_J31968	30	46	76	56
Phatr3_J8963	88	96	96	124
Phatr3_J42870	32	26	30	28
Phatr3_J42871	65	73	88	50
Phatr3_J42872	34	47	44	41
Phatr3_J31973	32	14	28	32
Phatr3_J42874	92	66	69	75
Phatr3_J31975	196	145	107	155
Phatr3_J42876	380	310	337	321
Phatr3_J8876	122	172	165	145
Phatr3_J24748	111	118	120	112
Phatr3_J31979	8	12	14	19
Phatr3_J31980	32	15	19	43
Phatr3_J31981	4	14	8	10
Phatr3_J31982	73	44	58	57
Phatr3_J42879	89	116	114	157
Phatr3_J31984	38	52	38	63
Phatr3_J42880	53	36	27	31
Phatr3_J31986	21	26	18	10
Phatr3_J31987	4	8	12	14
Phatr3_J42881	11	6	0	2
Phatr3_J42882	73	56	73	57
Phatr3_J31991	317	288	266	288
Phatr3_J42884	110	80	114	97
Phatr3_J8842	5	14	12	8
Phatr3_J31994	10	10	8	18
Phatr3_J42887	193	104	171	159
Phatr3_J42888	108	86	109	80
Phatr3_J31997	62	61	73	118
Phatr3_J17628	4	12	6	8
Phatr3_J31999	21	38	32	44
Phatr3_J9115	43	30	32	40
Phatr3_J42891	119	89	131	174
Phatr3_J42892	436	506	515	599
Phatr3_J42893	35	30	30	24
Phatr3_J42895	130	150	145	142
Phatr3_J42896	12	16	21	8
Phatr3_J42897	22	42	24	16
Phatr3_J51412	18	28	22	14
Phatr3_J17633	1296	2052	2145	1699
Phatr3_J42900	237	211	278	285
Phatr3_EG02198	12	20	28	18
Phatr3_J42903	433	381	356	500
Phatr3_J32014	58	59	49	53
Phatr3_J42904	87	72	93	73
Phatr3_J7108	58	46	65	47
Phatr3_J42906	54	46	60	60
Phatr3_J42907	38	60	48	40
Phatr3_J9654	194	212	260	194
Phatr3_J24772	188	284	201	197
Phatr3_J42910	28	42	52	54
Phatr3_J42911	453	563	458	524
Phatr3_J42912	82	64	79	74
Phatr3_J42913	99	106	104	118
Phatr3_J42914	203	232	189	272
Phatr3_J9619	201	184	191	313
Phatr3_J32027	40	10	24	22
Phatr3_J24775	564	424	467	559
Phatr3_J42917	95	94	87	92
Phatr3_J42918	54	43	68	49
Phatr3_J32031	137	103	138	148
Phatr3_J9606	35	25	27	34
Phatr3_J8975	74	60	70	93
Phatr3_J42920	82	112	88	117
Phatr3_J8891	226	218	251	210
Phatr3_J32036	10	17	10	4
Phatr3_J24783	94	142	145	154
Phatr3_J32038	45	47	52	58
Phatr3_J42926	6	19	6	8
Phatr3_J32041	14	24	12	15
Phatr3_J42927	62	39	56	58
Phatr3_J42928	177	240	136	180
Phatr3_J42929	76	58	64	94
Phatr3_EG02406	85	80	97	127
Phatr3_J8990	38	37	38	70
Phatr3_J9634	14	22	12	8
Phatr3_J42932	74	80	66	124
Phatr3_J42934	74	94	68	106
Phatr3_J42935	64	57	42	88
Phatr3_J24792	72	78	67	83
Phatr3_J9267	22	24	34	28
Phatr3_J51422	74	56	79	70
Phatr3_J32057	1	2	2	0
Phatr3_J42940	159	158	186	176
Phatr3_J42941	234	222	180	222
Phatr3_J42942	313	215	203	245
Phatr3_J42944	134	166	149	204
Phatr3_J42946	92	83	94	115
Phatr3_J32065	28	26	34	38
Phatr3_J8678	52	74	68	52
Phatr3_J42948	302	224	280	390
Phatr3_J42949	884	1243	951	1363
Phatr3_J42950	23	24	21	20
Phatr3_J42951	419	525	342	420
Phatr3_J32071	393	450	405	636
Phatr3_J17671	507	625	609	670
Phatr3_J42953	22	22	20	30
Phatr3_J8918	76	93	77	86
Phatr3_J42955	90	97	55	79
Phatr3_J42956	96	108	80	82
Phatr3_J42957	292	419	251	333
Phatr3_J42958	140	146	98	204
Phatr3_J42959	84	63	59	71
Phatr3_J42960	26	30	48	32
Phatr3_J42962	41	64	61	75
Phatr3_J32083	70	34	64	69
Phatr3_J42963	62	42	50	64
Phatr3_EG02184	175	125	199	238
Phatr3_J2761	208	182	225	207
Phatr3_J32087	264	258	325	273
Phatr3_J17683	174	184	240	247
Phatr3_J42968	128	172	157	199
Phatr3_J54015	325	445	500	610
Phatr3_J42970	149	166	205	217
Phatr3_J42971	89	65	63	91
Phatr3_J42972	25	33	14	25
Phatr3_J32094	60	55	78	62
Phatr3_J32095	18	26	28	40
Phatr3_J24820	1362	1821	1854	1532
Phatr3_J32097	8	14	8	4
Phatr3_J42975	74	93	136	142
Phatr3_J32099	48	58	60	92
Phatr3_J8987	272	296	172	342
Phatr3_J42977	352	329	306	357
Phatr3_J42978	210	224	241	230
Phatr3_J54017	659	645	566	644
Phatr3_J42980	714	679	787	785
Phatr3_J42981	243	356	387	322
Phatr3_J42982	252	272	343	201
Phatr3_J51430	149	158	149	159
Phatr3_J54019	0	0	0	0
Phatr3_J7114	119	127	226	142
Phatr3_J24838	218	195	274	289
Phatr3_EG02405	374	357	353	449
Phatr3_J32113	46	48	58	60
Phatr3_J42989	131	132	160	135
Phatr3_J42990	125	129	168	176
Phatr3_J17720	168	142	109	188
Phatr3_J8815	154	160	130	211
Phatr3_J32118	2	8	10	14
Phatr3_J32119	0	0	0	0
Phatr3_J32120	73	81	92	92
Phatr3_J42993	397	423	331	461
Phatr3_J9143	46	56	41	33
Phatr3_J42995	58	56	42	74
Phatr3_J42996	229	244	250	288
Phatr3_J42997	47	36	52	62
Phatr3_J42998	274	231	243	261
Phatr3_J17728	50	60	74	76
Phatr3_J9161	36	62	51	68
Phatr3_J32129	12	24	18	12
Phatr3_J8810	162	152	162	196
Phatr3_J24865	512	487	550	626
Phatr3_J32132	77	68	63	98
Phatr3_J8827	57	48	40	48
Phatr3_J54026	565	680	585	624
Phatr3_J9388	103	134	102	118
Phatr3_J9625	54	32	60	34
Phatr3_J43008	128	147	174	154
Phatr3_J107	1799	1658	1731	2015
Phatr3_J32139	79	72	108	90
Phatr3_J43010	99	114	65	94
Phatr3_J9157	461	544	436	549
Phatr3_J43013	76	81	62	108
Phatr3_J32144	212	168	187	211
Phatr3_J8802	413	427	670	496
Phatr3_J9529	105	62	104	106
Phatr3_J43016	218	240	158	177
Phatr3_J43018	166	163	136	170
Phatr3_J43019	54	52	48	64
Phatr3_J43021	200	178	167	211
Phatr3_J43022	122	94	109	124
Phatr3_J43023	226	153	194	265
Phatr3_J43024	52	51	52	38
Phatr3_J43025	12	19	12	10
Phatr3_J43026	30	38	32	42
Phatr3_J43027	60	44	93	78
Phatr3_J24886	313	445	447	595
Phatr3_J32160	78	36	82	45
Phatr3_J43029	238	260	200	224
Phatr3_J9235	28	26	10	44
Phatr3_J54027	5169	4002	4555	4565
Phatr3_J17766	6582	5241	5556	6174
Phatr3_J9476	50	35	66	30
Phatr3_EG02181	380	317	332	486
Phatr3_J43034	232	210	208	271
Phatr3_J17772	130	105	78	100
Phatr3_J54028	210	218	194	232
Phatr3_EG02167	158	265	164	303
Phatr3_J43038	332	255	301	379
Phatr3_J8773	413	463	619	474
Phatr3_J32173	220	186	174	268
Phatr3_J43040	2589	4257	2255	3860
Phatr3_J43041	399	374	527	391
Phatr3_J32176	74	70	100	74
Phatr3_J43043	56	48	44	81
Phatr3_J32178	32	24	27	34
Phatr3_J43044	209	284	220	206
Phatr3_J9210	395	654	612	760
Phatr3_J43046	151	170	264	236
Phatr3_J43047	173	197	233	281
Phatr3_J32183	0	0	0	0
Phatr3_J17779	210	267	219	204
Phatr3_J9137	196	132	149	220
Phatr3_J24915	66	62	85	78
Phatr3_J43051	362	266	270	386
Phatr3_J43052	104	116	134	140
Phatr3_J9372	36	30	24	20
Phatr3_J9017	28	24	30	38
Phatr3_J32191	22	20	18	24
Phatr3_J24922	80	83	65	97
Phatr3_J43055	24	36	14	22
Phatr3_J43056	368	363	338	416
Phatr3_J32195	149	92	113	117
Phatr3_J43057	206	162	222	246
Phatr3_J43058	1011	1031	1277	1041
Phatr3_J32198	207	238	415	273
Phatr3_J17794	127	147	129	121
Phatr3_J43060	746	883	1171	844
Phatr3_J43061	576	569	735	562
Phatr3_J32202	131	96	106	120
Phatr3_J41701	120	134	89	140
Phatr3_J43063	218	170	183	181
Phatr3_J41702	225	251	224	222
Phatr3_J43065	44	47	36	59
Phatr3_J43067	63	57	52	57
Phatr3_J43068	191	187	188	206
Phatr3_J43069	422	603	520	571
Phatr3_J43070	228	179	226	188
Phatr3_J43071	330	242	230	294
Phatr3_J43072	84	98	99	98
Phatr3_J43073	100	82	59	91
Phatr3_J43074	73	53	48	74
Phatr3_J24935	71	49	61	90
Phatr3_J43076	22	44	50	36
Phatr3_J32218	559	419	466	531
Phatr3_J32219	132	108	130	124
Phatr3_EG02402	101	176	176	173
Phatr3_J43079	92	46	58	68
Phatr3_J1690	36	52	45	43
Phatr3_J43081	147	144	210	154
Phatr3_J9316	1155	1019	1079	989
Phatr3_J43083	4	2	4	2
Phatr3_J43084	110	58	96	136
Phatr3_J43085	294	294	201	322
Phatr3_J43086	56	74	56	60
Phatr3_J43087	30	42	20	8
Phatr3_J43088	128	91	108	125
Phatr3_J43089	53	32	42	64
Phatr3_J43090	28	46	40	31
Phatr3_J54038	38	53	37	31
Phatr3_J43092	30	46	29	48
Phatr3_J43093	28	21	32	56
Phatr3_J32237	741	959	1650	994
Phatr3_EG02450	405	317	314	344
Phatr3_J9158	26	40	38	42
Phatr3_J43097	200	219	141	179
Phatr3_J43098	26	28	30	55
Phatr3_J43099	898	1349	1104	1498
Phatr3_J9259	135	112	122	116
Phatr3_J43101	47	8	33	37
Phatr3_J43103	142	100	109	140
Phatr3_J32247	41	48	50	68
Phatr3_J6300	8	6	0	3
Phatr3_J43104	167	124	117	195
Phatr3_J43105	101	70	58	70
Phatr3_J32251	56	52	52	36
Phatr3_J43106	350	395	347	468
Phatr3_J32253	66	63	94	112
Phatr3_J9576	1093	1010	968	910
Phatr3_J32255	56	74	60	86
Phatr3_J43109	104	120	112	158
Phatr3_J43112	154	143	187	144
Phatr3_J32260	28	24	22	22
Phatr3_J8821	126	119	107	140
Phatr3_J43115	20	34	20	28
Phatr3_J43116	168	161	174	195
Phatr3_J43117	4	4	3	3
Phatr3_J51454	60	64	81	54
Phatr3_J9409	12	32	12	32
Phatr3_J43118	130	146	151	128
Phatr3_J43120	43	62	74	49
Phatr3_J43121	17	8	26	30
Phatr3_J32272	130	132	143	92
Phatr3_J43122	203	262	153	234
Phatr3_J32274	334	299	237	144
Phatr3_J43123	1173	1236	837	966
Phatr3_J43124	197	207	231	252
Phatr3_J17846	485	521	749	844
Phatr3_J43126	206	151	172	190
Phatr3_J43127	184	219	243	200
Phatr3_J43128	68	54	49	76
Phatr3_J24978	744	948	706	793
Phatr3_J43131	614	602	626	732
Phatr3_J43132	92	78	93	92
Phatr3_J32285	299	372	338	334
Phatr3_J32286	14	6	14	9
Phatr3_J43133	131	138	149	152
Phatr3_J43134	499	382	450	507
Phatr3_J43135	16	16	14	12
Phatr3_J32290	76	40	55	91
Phatr3_J43136	172	169	197	252
Phatr3_J32292	717	508	469	750
Phatr3_J43138	208	178	147	254
Phatr3_J32294	6	12	15	20
Phatr3_J8763	17	12	20	24
Phatr3_J43140	54	75	79	67
Phatr3_J1785	314	252	267	312
Phatr3_J17860	1410	1082	1526	1597
Phatr3_J43143	558	499	592	454
Phatr3_J43144	173	142	137	191
Phatr3_J51460	10	32	10	12
Phatr3_J43146	203	182	151	205
Phatr3_J17862	200	168	108	94
Phatr3_J43148	100	64	74	143
Phatr3_J24996	79	89	81	123
Phatr3_J43150	24	18	21	32
Phatr3_J54048	210	189	219	234
Phatr3_J43152	3984	4317	3857	3178
Phatr3_J25000	814	729	796	730
Phatr3_J43154	65	80	90	80
Phatr3_J32311	210	144	173	211
Phatr3_J43155	30	34	26	61
Phatr3_J54049	42	45	36	56
Phatr3_J32314	52	78	58	68
Phatr3_J32315	40	49	73	101
Phatr3_J32316	232	193	277	200
Phatr3_J43157	239	242	255	248
Phatr3_J43158	25	49	39	32
Phatr3_J43159	536	543	472	682
Phatr3_J43160	52	46	84	64
Phatr3_J43161	50	45	43	36
Phatr3_J43163	28	18	36	22
Phatr3_J43164	33	25	40	42
Phatr3_J43165	28	42	70	28
Phatr3_EG02464	45	48	42	34
Phatr3_EG02194	293	273	232	255
Phatr3_J43168	4	6	8	6
Phatr3_J9280	22	16	28	39
Phatr3_J43169	140	161	154	168
Phatr3_J43171	262	257	193	251
Phatr3_J9348	46	44	51	54
Phatr3_J17885	65	79	122	59
Phatr3_J9612	34	48	31	42
Phatr3_J43174	137	157	168	167
Phatr3_J43175	507	403	410	399
Phatr3_J43176	286	292	284	345
Phatr3_J43177	124	94	144	111
Phatr3_J32339	17	9	15	14
Phatr3_J32340	0	0	0	0
Phatr3_J9309	14	18	14	30
Phatr3_J32342	2	3	6	6
Phatr3_J43179	54	96	76	107
Phatr3_J43180	110	89	95	106
Phatr3_J32345	52	43	47	46
Phatr3_J43181	184	164	201	178
Phatr3_J43182	114	66	84	144
Phatr3_J43183	44	56	28	65
Phatr3_J43184	55	72	63	28
Phatr3_J17895	315	283	307	406
Phatr3_J43187	56	24	32	48
Phatr3_J43188	0	0	0	0
Phatr3_J9308	0	0	0	0
Phatr3_J54051	15	30	20	40
Phatr3_J43191	0	0	0	0
Phatr3_J9211	0	4	0	2
Phatr3_J43194	78	126	84	147
Phatr3_J43196	132	108	61	126
Phatr3_J3281	46	64	38	56
Phatr3_J17909	80	102	84	118
Phatr3_J8860	148	127	151	176
Phatr3_J32365	14	6	10	15
Phatr3_J17914	20	19	28	37
Phatr3_J9355	72	69	67	112
Phatr3_J43202	222	189	225	254
Phatr3_J9223	166	156	162	191
Phatr3_J9258	224	329	362	400
Phatr3_J43205	95	69	104	78
Phatr3_J8706	232	202	249	258
Phatr3_J43207	192	201	194	281
Phatr3_J43208	16	18	26	12
Phatr3_EG02449	452	527	436	591
Phatr3_J17928	43	31	53	55
Phatr3_J43211	57	41	53	36
Phatr3_J43212	46	56	40	45
Phatr3_EG02176	355	405	344	424
Phatr3_J43213	239	220	209	227
Phatr3_J43214	140	106	72	112
Phatr3_J43215	161	98	144	172
Phatr3_J43217	48	47	47	72
Phatr3_J43218	18	14	8	12
Phatr3_J43219	142	159	119	136
Phatr3_J43220	206	216	257	313
Phatr3_J43221	170	172	128	188
Phatr3_J43222	118	161	92	110
Phatr3_J32390	30	20	23	11
Phatr3_J43223	2	4	4	4
Phatr3_J43224	370	406	449	357
Phatr3_J9411	78	85	110	92
Phatr3_J43225	22	14	40	12
Phatr3_J43226	67	78	59	54
Phatr3_J9570	12	26	20	34
Phatr3_J43228	178	228	244	228
Phatr3_J43229	48	54	50	74
Phatr3_J43230	72	78	92	80
Phatr3_J2782	42	60	69	98
Phatr3_J32401	31	49	69	79
Phatr3_J43232	82	104	72	99
Phatr3_J43233	105	160	157	146
Phatr3_J43234	65	64	56	59
Phatr3_EG02447	20	41	26	40
Phatr3_J8363	89	78	142	100
Phatr3_EG02439	32	66	38	46
Phatr3_J43237	335	299	287	259
Phatr3_J43238	64	62	62	50
Phatr3_J17936	78	36	67	61
Phatr3_J32411	42	38	46	50
Phatr3_J32412	30	26	40	32
Phatr3_J43240	4	2	6	4
Phatr3_J25067	602	588	599	598
Phatr3_J50695	548	593	611	377
Phatr3_J8828	34	46	44	32
Phatr3_J43243	57	82	57	97
Phatr3_J43244	150	112	105	119
Phatr3_EG02180	136	211	167	140
Phatr3_J17948	96	131	119	129
Phatr3_J8765	85	78	104	90
Phatr3_J17954	403	423	568	709
Phatr3_J8694	37	57	30	46
Phatr3_J3969	104	148	92	124
Phatr3_J8777	6	12	4	4
Phatr3_J43251	1120	945	1234	923
Phatr3_J43252	86	86	76	107
Phatr3_J8982	242	216	190	186
Phatr3_EG02446	14	10	10	19
Phatr3_J9241	250	260	167	366
Phatr3_J17974	4	8	12	2
Phatr3_J54064	292	303	276	271
Phatr3_J43258	28	42	22	48
Phatr3_J43259	14	24	18	28
Phatr3_J32434	83	40	69	37
Phatr3_EG02404	410	453	657	497
Phatr3_J8770	125	128	217	179
Phatr3_J54066	263	184	259	224
Phatr3_J43266	61	60	65	79
Phatr3_J32441	66	98	116	133
Phatr3_J43267	96	108	76	112
Phatr3_J32443	0	0	0	0
Phatr3_EG02438	84	74	70	103
Phatr3_EG02442	340	404	287	278
Phatr3_EG02444	134	108	110	168
Phatr3_J43271	132	60	84	129
Phatr3_J43274	74	104	96	80
Phatr3_J6093	42	32	38	49
Phatr3_J54067	723	517	690	711
Phatr3_J32453	3	0	0	0
Phatr3_EG02445	4	4	8	14
Phatr3_J32455	0	0	2	0
Phatr3_J54068	173	98	107	134
Phatr3_J25127	158	134	155	177
Phatr3_EG01756	0	0	0	0
Phatr3_J43278	34	46	36	26
Phatr3_J32459	0	0	0	0
Phatr3_J36269	0	0	0	2
Phatr3_J36270	82	76	66	87
Phatr3_J46336	99	132	231	192
Phatr3_J54560	3	2	4	2
Phatr3_J13005	441	480	451	450
Phatr3_J46339	44	32	40	38
Phatr3_J231	562	634	458	664
Phatr3_J36276	14	21	20	6
Phatr3_J46341	63	38	42	37
Phatr3_J46342	10	14	17	18
Phatr3_J46343	69	47	65	64
Phatr3_J46344	62	60	54	44
Phatr3_J46345	21	28	22	15
Phatr3_J46346	8	9	4	2
Phatr3_J46347	92	136	149	106
Phatr3_J36284	104	137	114	126
Phatr3_J46348	18	18	15	18
Phatr3_J50961	618	525	685	747
Phatr3_J36287	6	1	0	2
Phatr3_J20740	14	18	14	4
Phatr3_J36289	0	0	0	0
Phatr3_J46351	64	56	40	40
Phatr3_EG02290	2	0	3	5
Phatr3_J46353	32	30	38	24
Phatr3_J36293	0	0	0	0
Phatr3_J1813	144	114	122	106
Phatr3_J13053	33	50	43	58
Phatr3_J46356	268	303	269	288
Phatr3_J27877	3217	3666	3818	4577
Phatr3_J20755	209	164	146	209
Phatr3_J46359	429	377	465	390
Phatr3_J46360	53	40	36	36
Phatr3_J36301	128	82	87	120
Phatr3_J46361	132	143	96	124
Phatr3_J20757	475	608	625	847
Phatr3_J46363	70	68	70	80
Phatr3_J46364	150	139	222	209
Phatr3_EG02285	106	97	96	96
Phatr3_J36309	7	6	4	4
Phatr3_J36310	11	2	3	0
Phatr3_EG02289	152	133	107	177
Phatr3_J46370	5	2	6	2
Phatr3_J46371	2	8	6	8
Phatr3_J46372	61	70	80	74
Phatr3_J46373	28	26	32	24
Phatr3_J6732	116	97	87	149
Phatr3_J46375	60	66	88	68
Phatr3_J46376	47	50	30	60
Phatr3_J46377	114	101	142	196
Phatr3_J46378	77	34	92	61
Phatr3_J36322	8	8	14	10
Phatr3_J36323	4	4	4	6
Phatr3_J46380	126	120	105	126
Phatr3_J46381	501	477	493	582
Phatr3_J46382	124	116	98	143
Phatr3_J46383	72	66	80	63
Phatr3_EG02292	533	409	464	554
Phatr3_J50964	269	289	356	354
Phatr3_J46387	65	64	73	94
Phatr3_J27889	16	18	29	20
Phatr3_J46389	259	209	290	289
Phatr3_J46390	105	105	126	106
Phatr3_EG00733	2	1	0	1
Phatr3_J36337	71	145	114	164
Phatr3_J54569	16	18	10	6
Phatr3_J13158	49	43	39	53
Phatr3_J46394	22	18	8	25
Phatr3_J46395	156	186	162	190
Phatr3_J1859	226	187	216	185
Phatr3_J20773	32	77	30	75
Phatr3_J46398	71	52	56	52
Phatr3_J46399	54	24	46	69
Phatr3_J46400	42	50	56	44
Phatr3_J36347	10	35	42	45
Phatr3_J46402	31	33	34	28
Phatr3_J46403	44	46	43	36
Phatr3_J20779	37	22	32	36
Phatr3_J46405	41	24	25	40
Phatr3_J46406	222	280	363	276
Phatr3_J27905	36	22	22	22
Phatr3_J46408	22	26	22	15
Phatr3_J46409	19	16	28	18
Phatr3_J36356	150	119	134	160
Phatr3_J46411	228	308	336	402
Phatr3_J36358	7	14	18	21
Phatr3_J36359	52	62	74	71
Phatr3_J54574	10	32	56	44
Phatr3_J46415	53	39	44	61
Phatr3_J36362	200	236	234	314
Phatr3_J20787	65	114	96	79
Phatr3_J46417	134	103	90	107
Phatr3_J46418	370	282	526	326
Phatr3_J46419	68	75	76	101
Phatr3_J46420	204	161	161	174
Phatr3_EG02286	4	5	18	12
Phatr3_EG01997	189	157	176	173
Phatr3_J46423	306	345	362	390
Phatr3_J1196	26	4	18	20
Phatr3_J46424	204	139	170	183
Phatr3_J46425	127	142	102	158
Phatr3_J27923	535	760	708	749
Phatr3_J13076	4	4	16	11
Phatr3_J46428	185	136	146	167
Phatr3_J36377	24	30	24	14
Phatr3_J46429	56	42	58	56
Phatr3_J46430	59	60	51	69
Phatr3_J46431	2	6	4	6
Phatr3_J36381	24	20	14	11
Phatr3_J13088	84	141	84	84
Phatr3_J36383	48	30	20	38
Phatr3_J46433	5607	5700	4958	6864
Phatr3_J46434	273	244	323	307
Phatr3_J36386	39	48	34	37
Phatr3_J46435	45	56	22	44
Phatr3_J46436	89	116	105	128
Phatr3_J20809	130	196	150	200
Phatr3_J36390	62	298	408	404
Phatr3_J46438	158	190	204	200
Phatr3_EG02291	130	174	171	168
Phatr3_J36394	114	112	132	164
Phatr3_J46440	97	120	86	98
Phatr3_J13096	115	107	126	143
Phatr3_J36397	110	84	92	91
Phatr3_J36398	16	16	20	17
Phatr3_J13001	910	1063	1115	1367
Phatr3_J46444	1290	1234	1044	1263
Phatr3_J46445	6	14	14	8
Phatr3_J36403	120	145	148	151
Phatr3_J46446	28	62	52	82
Phatr3_J36405	0	0	0	0
Phatr3_J46447	54	20	38	37
Phatr3_J46448	1172	1502	1856	1057
Phatr3_J50971	240	334	248	315
Phatr3_J46451	50	56	30	64
Phatr3_J5808	48	48	29	78
Phatr3_J46452	36	32	27	49
Phatr3_J46453	44	78	44	43
Phatr3_J46454	988	1302	1057	1133
Phatr3_J46455	132	114	81	161
Phatr3_J46456	10	2	12	8
Phatr3_J46457	137	134	126	191
Phatr3_J46458	207	225	193	279
Phatr3_J46460	156	130	118	151
Phatr3_J36420	124	148	134	130
Phatr3_J46461	20	40	16	30
Phatr3_J27956	50	50	40	49
Phatr3_J36423	20	24	22	25
Phatr3_J36424	42	66	58	38
Phatr3_J36425	165	177	199	186
Phatr3_J36426	134	88	142	158
Phatr3_J46464	68	66	69	89
Phatr3_J46465	24	28	34	52
Phatr3_J20833	204	154	169	193
Phatr3_J12981	86	76	101	134
Phatr3_J46468	289	223	210	331
Phatr3_J20837	24	20	15	18
Phatr3_J46470	71	91	86	62
Phatr3_J36434	122	124	157	108
Phatr3_J36435	48	26	50	46
Phatr3_J54586	228	178	220	238
Phatr3_J13167	382	309	323	224
Phatr3_J46474	27	17	24	24
Phatr3_J46475	47	61	62	43
Phatr3_J46476	372	272	300	388
Phatr3_J46478	109	113	106	115
Phatr3_J36443	6	6	6	0
Phatr3_J36444	6	20	2	8
Phatr3_J46479	203	244	227	231
Phatr3_J36446	4	6	4	2
Phatr3_J13123	42	42	29	48
Phatr3_J54588	84	65	64	75
Phatr3_J36449	243	176	206	270
Phatr3_J54589	275	308	358	146
Phatr3_J46484	669	1038	707	928
Phatr3_J46485	37	61	69	54
Phatr3_J46486	12	2	4	6
Phatr3_J46487	71	76	68	74
Phatr3_J46488	5	9	14	15
Phatr3_J52058	659	792	637	868
Phatr3_J12969	203	149	174	285
Phatr3_J46490	65	71	73	57
Phatr3_J46491	24	24	45	35
Phatr3_J46492	40	54	38	72
Phatr3_J46493	102	68	72	120
Phatr3_J54590	89	94	100	112
Phatr3_J54591	646	642	663	640
Phatr3_J46496	16	10	8	4
Phatr3_J46497	87	63	86	66
Phatr3_EG02533	49	66	57	64
Phatr3_J36468	42	18	40	38
Phatr3_J46500	42	56	33	43
Phatr3_J46501	10	16	16	12
Phatr3_J46502	332	519	679	417
Phatr3_J5526	1042	851	747	1040
Phatr3_J46504	259	222	170	235
Phatr3_J27972	195	211	171	170
Phatr3_J36476	72	59	54	87
Phatr3_J27976	524	543	567	612
Phatr3_J46508	10	10	6	10
Phatr3_J46509	85	82	88	138
Phatr3_J5288	94	50	70	72
Phatr3_J46511	19	14	12	14
Phatr3_J13095	202	213	173	209
Phatr3_J46513	348	502	621	522
Phatr3_J46514	177	146	214	193
Phatr3_J36485	127	151	132	134
Phatr3_J20857	380	348	405	375
Phatr3_J46516	28	31	18	18
Phatr3_J13150	368	331	310	376
Phatr3_J46518	125	132	138	129
Phatr3_J46519	2	6	4	4
Phatr3_EG02287	90	76	106	93
Phatr3_J46522	803	653	664	747
Phatr3_J46523	8	10	8	4
Phatr3_J46524	194	169	210	139
Phatr3_J46526	156	112	131	146
Phatr3_J46527	486	524	438	424
Phatr3_J36499	134	168	117	175
Phatr3_J46528	4	9	20	6
Phatr3_J36501	83	50	56	79
Phatr3_J36502	120	105	120	110
Phatr3_J46529	10926	7830	10714	10871
Phatr3_J46530	46	42	34	42
Phatr3_J46531	76	62	56	66
Phatr3_J13169	185	226	178	223
Phatr3_J13125	160	144	102	168
Phatr3_J36508	14	10	10	10
Phatr3_J20872	280	221	232	265
Phatr3_J46535	233	160	162	205
Phatr3_EG02288	896	872	1209	804
Phatr3_J46537	32	22	19	56
Phatr3_J36514	68	26	23	30
Phatr3_J46539	146	106	123	92
Phatr3_EG02531	88	53	64	70
Phatr3_J36517	18	12	38	28
Phatr3_EG02540	76	50	48	59
Phatr3_J36520	11	14	15	12
Phatr3_EG02534	130	136	133	153
Phatr3_J46546	36	34	47	46
Phatr3_J36525	82	63	66	90
Phatr3_J46547	107	88	97	70
Phatr3_J46548	389	579	487	517
Phatr3_J36528	0	11	2	0
Phatr3_J36529	24	28	22	24
Phatr3_J54598	62	42	48	60
Phatr3_J36531	25	18	10	10
Phatr3_J46550	136	111	108	129
Phatr3_J46551	14	10	12	26
Phatr3_J36534	43	32	41	54
Phatr3_J28009	106	72	118	120
Phatr3_J13208	20	16	12	12
Phatr3_J54599	96	51	68	73
Phatr3_J46555	126	110	123	122
Phatr3_J46556	49	30	35	50
Phatr3_EG00719	226	304	428	356
Phatr3_J46559	47	48	38	52
Phatr3_J46560	14	20	6	28
Phatr3_J13119	26	30	24	46
Phatr3_J46561	10	8	6	10
Phatr3_J46562	97	99	84	119
Phatr3_J36547	0	4	4	5
Phatr3_J46563	50	60	46	67
Phatr3_J12963	68	48	37	48
Phatr3_J46564	4	10	10	14
Phatr3_J46565	67	80	56	88
Phatr3_EG02529	125	80	82	101
Phatr3_EG02530	30	29	26	26
Phatr3_J46568	124	94	128	134
Phatr3_J36555	47	56	54	46
Phatr3_J46569	90	75	58	53
Phatr3_J46570	19	27	28	31
Phatr3_J46571	82	64	104	94
Phatr3_J54602	6	24	40	8
Phatr3_J46573	15	22	14	26
Phatr3_J13034	18	30	16	36
Phatr3_J20893	69	58	73	69
Phatr3_J46577	8	5	24	21
Phatr3_J46578	74	28	88	58
Phatr3_J36566	54	54	58	54
Phatr3_J46579	58	50	34	52
Phatr3_J36568	0	0	0	0
Phatr3_J36569	2	0	15	8
Phatr3_J36570	75	74	72	76
Phatr3_J46580	4	4	10	4
Phatr3_EG01996	92	95	114	140
Phatr3_EG02432	122	123	137	200
Phatr3_J12990	91	96	76	104
Phatr3_J36578	12	20	24	28
Phatr3_J20899	56	40	42	82
Phatr3_J46586	17	15	12	16
Phatr3_EG01998	4	0	2	0
Phatr3_J36582	22	12	28	23
Phatr3_J13073	215	199	234	274
Phatr3_J46588	88	91	56	71
Phatr3_J5769	100	57	76	86
Phatr3_J36586	2	4	6	2
Phatr3_J20905	29	10	36	34
Phatr3_J36589	30	10	20	18
Phatr3_J36590	113	114	109	106
Phatr3_J46593	280	170	204	287
Phatr3_J12989	170	245	232	268
Phatr3_J46595	76	68	108	82
Phatr3_J36595	34	38	26	46
Phatr3_J13175	241	184	180	170
Phatr3_J46597	83	32	55	44
Phatr3_J36597	817	1112	1091	1041
Phatr3_J46599	719	639	878	775
Phatr3_J36600	1209	1178	1814	1038
Phatr3_J46600	66	89	78	94
Phatr3_J46601	36	76	72	110
Phatr3_J46602	184	200	248	195
Phatr3_J46603	12	14	14	12
Phatr3_J36606	30	22	22	30
Phatr3_J46605	48	40	38	55
Phatr3_J36608	88	71	108	58
Phatr3_J46606	341	426	339	411
Phatr3_J46607	12	10	4	6
Phatr3_J36611	32	22	30	16
Phatr3_J46608	405	319	400	340
Phatr3_J46610	95	60	62	98
Phatr3_J12985	3	6	2	0
Phatr3_J13107	36	36	22	17
Phatr3_J46612	217	168	271	158
Phatr3_J46613	52	97	68	94
Phatr3_J13114	23	36	34	22
Phatr3_J36620	9	8	13	8
Phatr3_EG00743	124	112	117	88
Phatr3_J54611	70	34	54	65
Phatr3_J46618	172	156	221	228
Phatr3_J54612	50	58	72	96
Phatr3_J46620	70	60	80	52
Phatr3_J46621	49	43	53	62
Phatr3_J36628	18	23	16	25
Phatr3_J36629	8	31	30	37
Phatr3_J46622	169	157	109	170
Phatr3_J13157	349	350	315	432
Phatr3_EG02528	80	94	88	92
Phatr3_J36633	20	6	14	20
Phatr3_J36634	44	44	50	48
Phatr3_J36635	155	125	119	70
Phatr3_J13078	767	654	848	851
Phatr3_J46625	68	43	58	65
Phatr3_J46626	226	166	198	216
Phatr3_J28056	103	112	108	111
Phatr3_J46628	12	8	15	23
Phatr3_J36641	75	56	70	86
Phatr3_J3061	39	24	21	40
Phatr3_J20934	278	308	237	264
Phatr3_J46632	42	66	46	58
Phatr3_J36647	14	6	9	20
Phatr3_J36648	0	2	0	1
Phatr3_J36649	204	221	236	309
Phatr3_J13439	0	0	0	0
Phatr3_J46635	186	177	163	215
Phatr3_J46636	106	115	145	149
Phatr3_J46637	115	115	143	133
Phatr3_J46639	233	208	180	192
Phatr3_J46641	174	166	206	212
Phatr3_J46642	13	9	6	21
Phatr3_J46643	32	34	38	68
Phatr3_J3639	641	734	947	598
Phatr3_J46645	64	69	98	124
Phatr3_J36662	147	193	207	245
Phatr3_J28068	382	385	403	580
Phatr3_J46647	85	91	103	103
Phatr3_J36666	33	49	21	46
Phatr3_J54619	26	26	32	44
Phatr3_J36668	38	50	52	50
Phatr3_J20948	535	589	810	928
Phatr3_J46653	44	48	60	58
Phatr3_J13418	86	131	152	193
Phatr3_J54621	132	106	123	173
Phatr3_J46656	120	177	181	152
Phatr3_J46657	29	22	22	39
Phatr3_J13358	1375	1414	1538	1594
Phatr3_J46659	50	78	74	76
Phatr3_J52094	4	8	1	2
Phatr3_J46661	138	90	85	119
Phatr3_J46662	117	102	73	125
Phatr3_J46663	163	164	149	221
Phatr3_J46664	14	24	19	25
Phatr3_J13476	104	82	93	56
Phatr3_J13235	16	10	6	14
Phatr3_J46667	14	14	14	18
Phatr3_J46668	56	81	65	75
Phatr3_J3578	4	10	8	2
Phatr3_J13331	41	64	48	46
Phatr3_J36690	15	0	4	1
Phatr3_J13520	68	64	68	52
Phatr3_J46671	52	40	46	74
Phatr3_EG02011	52	44	58	60
Phatr3_J46673	350	452	304	322
Phatr3_J13244	379	425	419	448
Phatr3_J46675	66	66	56	57
Phatr3_J46676	266	223	274	254
Phatr3_J46677	17	12	14	22
Phatr3_J36699	96	86	109	125
Phatr3_J13265	1073	1451	1215	1845
Phatr3_J42051	101	117	96	108
Phatr3_J13365	59	76	73	75
Phatr3_J13221	89	74	64	76
Phatr3_J1103	130	136	191	158
Phatr3_J1864	184	172	166	218
Phatr3_J46684	350	310	350	389
Phatr3_EG02294	88	95	106	156
Phatr3_J21006	292	303	297	341
Phatr3_J46687	218	303	285	226
Phatr3_J46688	318	224	255	345
Phatr3_J36711	211	253	240	256
Phatr3_J13313	10	16	19	8
Phatr3_J13511	579	575	659	561
Phatr3_J46690	553	391	461	460
Phatr3_J13254	30	35	50	32
Phatr3_J46692	18	20	39	28
Phatr3_J13396	202	211	197	179
Phatr3_J46694	100	116	95	118
Phatr3_J36719	24	18	10	29
Phatr3_J36720	136	136	185	188
Phatr3_J28147	242	336	441	358
Phatr3_J36721	243	211	261	256
Phatr3_J21030	201	269	201	296
Phatr3_J46698	234	214	158	261
Phatr3_J36724	148	118	107	117
Phatr3_J46699	141	159	158	164
Phatr3_J36726	61	42	56	64
Phatr3_EG02296	204	244	204	312
Phatr3_J46702	54	50	80	88
Phatr3_J46703	100	92	66	69
Phatr3_J13243	52	78	68	72
Phatr3_J46705	11	18	32	22
Phatr3_J36733	11	4	2	8
Phatr3_J46706	316	234	212	256
Phatr3_J46707	58	40	24	25
Phatr3_J46708	282	324	291	354
Phatr3_J46709	418	514	367	466
Phatr3_J46710	328	478	494	446
Phatr3_J46711	4	10	10	17
Phatr3_J46712	22	18	9	20
Phatr3_J13537	22	34	50	29
Phatr3_J36742	73	66	85	66
Phatr3_J36743	17	15	16	12
Phatr3_J36744	16	27	20	14
Phatr3_J46716	76	55	76	106
Phatr3_J46717	0	7	4	4
Phatr3_J46718	162	100	133	83
Phatr3_J46719	0	3	3	0
Phatr3_J46720	313	312	300	270
Phatr3_J46721	244	290	392	310
Phatr3_J52108	178	213	205	221
Phatr3_J21039	31	45	54	21
Phatr3_EG02293	175	132	154	236
Phatr3_J46726	338	369	320	478
Phatr3_J46727	374	384	284	345
Phatr3_J46728	40	18	39	32
Phatr3_J46729	175	129	122	155
Phatr3_J46730	190	151	156	123
Phatr3_J46732	30	20	24	24
Phatr3_J46733	55	56	52	66
Phatr3_J46734	172	165	169	231
Phatr3_J46735	159	163	197	278
Phatr3_J46736	143	132	126	169
Phatr3_J46737	452	406	351	386
Phatr3_J46738	147	102	100	129
Phatr3_J13445	94	85	60	92
Phatr3_J8132	75	102	145	80
Phatr3_EG02005	22	33	31	46
Phatr3_J36771	31	34	28	35
Phatr3_J46740	37	17	44	40
Phatr3_J46741	28	44	32	32
Phatr3_J46742	90	74	66	81
Phatr3_J46743	70	52	64	68
Phatr3_J36776	64	50	38	87
Phatr3_J28181	38	41	42	35
Phatr3_J46746	48	15	46	40
Phatr3_J46747	16	10	9	6
Phatr3_J52110	14	8	16	6
Phatr3_J13382	138	136	80	97
Phatr3_J46750	194	160	167	207
Phatr3_J46752	174	198	147	126
Phatr3_J46753	105	65	58	90
Phatr3_J13424	106	187	182	108
Phatr3_J36789	14	32	30	28
Phatr3_J28191	103	95	89	89
Phatr3_J46758	118	156	240	165
Phatr3_J13428	37	48	49	68
Phatr3_J21073	504	932	1073	712
Phatr3_J13230	32	60	57	72
Phatr3_J46762	70	81	92	94
Phatr3_J46763	84	100	157	112
Phatr3_J46764	212	200	291	228
Phatr3_J36801	28	32	46	40
Phatr3_J46766	188	372	275	422
Phatr3_J46767	56	88	72	83
Phatr3_J46768	22	14	22	22
Phatr3_J28202	691	565	659	681
Phatr3_J46770	120	83	108	150
Phatr3_J36808	113	107	79	126
Phatr3_J54642	1719	1803	1686	1676
Phatr3_J46775	180	142	226	185
Phatr3_J46777	22	14	38	27
Phatr3_J54643	59	39	46	54
Phatr3_J46779	404	370	408	450
Phatr3_J46780	296	263	338	322
Phatr3_J13261	26	38	28	26
Phatr3_J46782	124	90	70	88
Phatr3_J46783	437	466	580	608
Phatr3_J36821	137	127	205	152
Phatr3_J46785	104	96	154	154
Phatr3_J28215	58	56	59	90
Phatr3_J13402	88	142	106	70
Phatr3_J28219	528	686	580	655
Phatr3_J13281	8	0	2	4
Phatr3_J36828	30	46	56	68
Phatr3_J28222	950	979	1134	705
Phatr3_J36830	82	78	74	117
Phatr3_J46790	378	502	511	475
Phatr3_J8230	1179	900	974	1220
Phatr3_J46792	181	270	326	272
Phatr3_J46793	184	223	167	258
Phatr3_J46794	29	22	6	27
Phatr3_J46795	105	98	100	64
Phatr3_J46796	16	18	26	16
Phatr3_J46797	122	102	111	132
Phatr3_J36840	229	222	339	382
Phatr3_J13360	38	74	61	77
Phatr3_J13538	54	49	31	50
Phatr3_J36842	151	115	139	144
Phatr3_J36843	488	272	394	489
Phatr3_J36844	79	82	98	103
Phatr3_J46802	69	96	107	78
Phatr3_J36846	114	122	187	180
Phatr3_J36847	22	30	37	27
Phatr3_J36848	195	219	185	209
Phatr3_J46805	42	38	42	44
Phatr3_J46806	39	45	50	51
Phatr3_J28234	300	287	473	352
Phatr3_J46808	150	149	160	137
Phatr3_J51005	112	119	122	100
Phatr3_J21116	14	32	18	24
Phatr3_J46813	33	18	12	20
Phatr3_J13534	20	12	16	14
Phatr3_J51007	4	16	14	6
Phatr3_J46816	274	303	383	288
Phatr3_J46817	125	88	53	121
Phatr3_J46818	80	88	117	145
Phatr3_J46819	55	37	64	54
Phatr3_J28245	49	42	36	46
Phatr3_J46821	2	2	0	0
Phatr3_J46822	4	6	6	2
Phatr3_J46823	92	72	92	104
Phatr3_J1155	151	108	94	111
Phatr3_J46825	396	340	525	408
Phatr3_J21122	141	168	143	221
Phatr3_J46827	79	56	52	66
Phatr3_J46830	20	42	37	32
Phatr3_J13232	48	35	30	76
Phatr3_J36877	26	62	24	66
Phatr3_J46833	51	29	44	44
Phatr3_J46834	423	413	424	461
Phatr3_J36880	21	27	28	4
Phatr3_J36881	88	84	58	111
Phatr3_J13386	30	31	21	24
Phatr3_J46837	28	39	24	24
Phatr3_J46838	99	127	91	147
Phatr3_J13309	10	12	6	24
Phatr3_J21135	156	126	137	111
Phatr3_EG02002	137	150	219	198
Phatr3_J46842	56	102	207	144
Phatr3_J46843	248	252	269	294
Phatr3_J54656	594	791	2393	1170
Phatr3_J7553	108	134	128	108
Phatr3_J36891	285	290	373	355
Phatr3_J36892	134	87	136	116
Phatr3_J46846	6	12	16	7
Phatr3_J46847	40	64	35	22
Phatr3_J46848	12	17	12	10
Phatr3_J54658	52	78	54	39
Phatr3_J36897	20	28	16	18
Phatr3_J46850	26	36	28	38
Phatr3_J36899	34	26	20	16
Phatr3_J46851	70	60	42	34
Phatr3_J46852	350	231	308	259
Phatr3_J46853	210	217	245	186
Phatr3_J36903	122	102	131	110
Phatr3_J46854	93	54	52	60
Phatr3_J46855	75	73	46	98
Phatr3_J36906	121	146	102	125
Phatr3_EG02006	195	265	164	271
Phatr3_J21147	29	19	18	30
Phatr3_J46858	110	126	119	142
Phatr3_J13361	119	145	198	145
Phatr3_J13322	211	259	230	217
Phatr3_J13459	210	186	170	182
Phatr3_J36913	174	270	145	225
Phatr3_J46862	124	92	120	146
Phatr3_J36915	42	48	50	38
Phatr3_J46863	224	188	236	279
Phatr3_J46865	60	61	59	56
Phatr3_J46866	220	178	176	190
Phatr3_J46867	162	85	106	120
Phatr3_J13294	37	16	26	35
Phatr3_J36922	136	56	91	100
Phatr3_J46869	219	195	222	242
Phatr3_J46871	119	82	127	68
Phatr3_J46872	337	315	442	333
Phatr3_J36927	13	42	27	34
Phatr3_J36928	64	37	32	51
Phatr3_J13240	73	78	74	63
Phatr3_J28285	84	110	108	99
Phatr3_J46877	68	97	80	63
Phatr3_J36932	322	374	345	459
Phatr3_J46878	139	141	164	124
Phatr3_J46880	156	152	184	152
Phatr3_J46881	375	353	389	415
Phatr3_J46882	161	92	125	175
Phatr3_J46884	32	40	22	33
Phatr3_J36940	78	60	76	46
Phatr3_J13237	143	118	132	166
Phatr3_J52135	30	26	26	42
Phatr3_J2089	93	80	71	98
Phatr3_J13395	68	48	76	53
Phatr3_J46888	8	24	8	13
Phatr3_J46889	8	10	7	4
Phatr3_J46890	14	12	8	15
Phatr3_J46891	117	100	98	98
Phatr3_J4286	40	35	40	26
Phatr3_EG02297	42	40	38	64
Phatr3_J13417	100	82	78	108
Phatr3_J46895	173	185	174	227
Phatr3_J46896	9	13	14	14
Phatr3_J46897	482	423	698	819
Phatr3_J36955	28	38	46	32
Phatr3_J36956	11	9	18	21
Phatr3_J46898	75	52	53	64
Phatr3_EG02298	391	376	332	397
Phatr3_J46901	44	24	33	44
Phatr3_J21181	30	20	43	50
Phatr3_J46903	222	238	248	247
Phatr3_J52139	9	8	9	15
Phatr3_J46904	232	184	235	243
Phatr3_J46905	393	341	342	436
Phatr3_J46906	80	93	91	64
Phatr3_J13326	12	25	16	12
Phatr3_EG02527	750	958	1009	780
Phatr3_J46908	90	56	74	108
Phatr3_J36969	38	24	44	38
Phatr3_J36970	36	26	17	20
Phatr3_J13526	27	36	27	20
Phatr3_J36973	2	2	4	8
Phatr3_J46912	62	89	62	70
Phatr3_J46913	4	8	4	9
Phatr3_J36976	21	16	33	37
Phatr3_J2957	48	59	46	54
Phatr3_J46917	442	555	980	1307
Phatr3_J36981	1329	1118	2766	1104
Phatr3_J46920	24	34	55	54
Phatr3_J46921	89	69	83	102
Phatr3_J46922	183	173	176	233
Phatr3_J46923	14	26	10	20
Phatr3_J46924	135	110	141	156
Phatr3_J36987	0	0	0	0
Phatr3_J36988	0	0	0	0
Phatr3_J46925	86	130	174	201
Phatr3_J36990	2	0	0	2
Phatr3_J46926	208	134	167	249
Phatr3_J36992	0	0	0	0
Phatr3_J36993	156	114	142	170
Phatr3_J21198	73	48	66	75
Phatr3_J36995	68	59	62	80
Phatr3_J46928	46	38	26	35
Phatr3_J46929	78	76	68	90
[truncated: 10,250 more rows]
